# Supplementary material for: Mashes to Mashes, Crust to Crust. Presenting a novel microstructural marker for malting in the archaeological record
Source: PLoS One. 2020 May 7;15(5):e0231696. doi: 10.1371/journal.pone.0231696 (PMC7205394; doi:10.1371/journal.pone.0231696)
Supplement: S1 Model — Wavefront OBJ file [196]. Also accessible at https://sketchfab.com/models/b96ab3c0db0d41978e0adf7f92de54c1. (OBJ) [file pone.0231696.s001.obj]

# Wrap
g Polygonal_Model_1
# Number of geometric vertices: 125003
v 5.54921944 -38.85938227 -3.40764527
v 5.59603469 -38.57620433 -3.61496629
v 5.70278522 -38.89485821 -3.40437866
v 5.74435154 -38.60288113 -3.65374656
v 5.85235469 -38.81546482 -3.50751728
v 6.02012174 -38.82608935 -3.41355056
v 6.03197375 -38.81152719 -3.57655738
v 6.17857929 -38.76592964 -3.72998416
v 6.25313912 -38.33372146 -3.95056373
v 6.72315340 -38.74977306 -3.63502651
v 7.15018157 -38.74424100 -3.55580566
v 7.24080764 -38.74998540 -3.42684193
v 7.29610911 -38.69876266 -3.56365088
v 7.41987349 -38.62922639 -3.66296829
v 7.43117090 -38.66874427 -3.47310747
v 7.51355523 -38.52935508 -3.79928341
v 7.66488258 -38.50082308 -3.85571574
v 7.77074369 -38.55514899 -3.74624296
v 7.81645998 -38.51068392 -3.91276693
v 7.94820394 -38.50658983 -3.96499364
v 7.94909429 -38.52931783 -3.83533537
v 8.03768821 -38.46165538 -4.05395264
v 8.14497657 -38.39619830 -4.14199661
v 8.18547234 -38.42835873 -4.01780056
v 8.29260517 -38.34158555 -4.10792092
v 8.36212561 -38.31043094 -3.67286918
v 3.72905820 -36.23872250 -3.43976473
v 3.82618932 -36.08807549 -3.47442878
v 3.88973649 -35.71311012 -3.42168380
v 3.91524145 -36.25362739 -3.45089659
v 3.95472068 -36.94598749 -3.37916566
v 3.97732388 -36.77429631 -3.40021029
v 4.00632434 -36.10366210 -3.52333137
v 4.09742817 -35.98445281 -3.60740605
v 4.14415542 -36.51370481 -3.41076404
v 4.20081755 -35.91692448 -3.68583249
v 4.22383146 -36.03671491 -3.65749886
v 4.29044385 -36.45182773 -3.47083970
v 4.32890654 -35.96414998 -3.73291550
v 4.46741516 -35.88062525 -3.79097997
v 4.49595647 -36.04211286 -3.71384225
v 4.51412424 -36.30302846 -3.56725277
v 4.51893453 -36.18603572 -3.61168082
v 4.53393301 -36.45175323 -3.57185421
v 4.59648948 -36.80215403 -3.59388371
v 4.60324949 -35.79841554 -3.80389439
v 4.65080608 -37.24055737 -3.39398696
v 4.66150045 -36.31049022 -3.57523654
v 4.67559928 -36.62674502 -3.60548217
v 4.70576482 -35.70174426 -3.79765104
v 4.74591227 -35.82624719 -3.77148087
v 4.74799331 -36.82823107 -3.59978015
v 4.78653936 -37.36187518 -3.36948060
v 4.81320266 -36.35649011 -3.57087818
v 4.86058183 -36.73923761 -3.65934195
v 4.93176701 -36.30132973 -3.55739915
v 4.99616144 -36.68863699 -3.73687269
v 5.04589034 -36.33703291 -3.58852278
v 5.09042619 -36.82728857 -3.79370316
v 5.13526285 -36.25059500 -3.58347245
v 5.15235402 -36.18662059 -3.57114966
v 5.15485927 -36.65873408 -3.81722348
v 5.17554861 -36.12977266 -3.58706876
v 5.23031130 -37.18614951 -3.75989359
v 5.25121298 -37.80707344 -3.40847112
v 5.25621930 -36.20586172 -3.62701435
v 5.27093001 -36.05534881 -3.61522497
v 5.28320530 -36.83783859 -3.85484030
v 5.33149159 -37.87632287 -3.50735104
v 5.33454632 -36.62024811 -3.86690116
v 5.33791305 -35.78586504 -3.69971432
v 5.38945664 -35.93291715 -3.62513424
v 5.39382501 -37.74299100 -3.54658184
v 5.40286815 -37.26917878 -3.83769046
v 5.40588936 -36.22560948 -3.67799285
v 5.40843699 -36.09304503 -3.63197224
v 5.42019680 -38.13590854 -3.64218140
v 5.50630828 -36.56738997 -3.87606001
v 5.52400062 -37.69594431 -3.67038930
v 5.53618465 -38.06211427 -3.72298784
v 5.54922223 -37.27307543 -3.93713079
v 5.55642415 -35.97855195 -3.62532702
v 5.56760421 -36.16695479 -3.65898269
v 5.63787157 -37.18500584 -3.97527218
v 5.63855516 -37.66604140 -3.79763707
v 5.69793023 -35.86957604 -3.68137378
v 5.72662707 -36.04976088 -3.64297302
v 5.72828623 -37.79870272 -3.86366132
v 5.76072605 -37.61110082 -3.92148923
v 5.79357706 -37.13654354 -4.00574412
v 5.83362347 -36.49783880 -3.86399822
v 5.87013969 -36.14842519 -3.65957385
v 5.89191914 -35.96031666 -3.70970438
v 5.89646213 -37.30618581 -4.04570019
v 5.92605630 -36.61815450 -3.91300069
v 5.94872003 -36.26981005 -3.70656932
v 5.97530790 -36.46577150 -3.86298983
v 5.97565807 -37.08903491 -4.05063666
v 6.03354629 -36.13433987 -3.71235609
v 6.07048161 -36.50680929 -3.92816495
v 6.07149210 -37.43778914 -4.06092452
v 6.07230049 -36.23604402 -3.76399537
v 6.09350344 -37.22431138 -4.09615599
v 6.11105189 -36.33774817 -3.81563441
v 6.17049821 -36.84630990 -4.12476016
v 6.18526433 -36.72873229 -4.13485104
v 6.21479377 -36.12634912 -3.79434251
v 6.21704711 -36.94807366 -4.15661093
v 6.23512547 -37.35349327 -4.12455946
v 6.24916051 -36.81478277 -4.21602651
v 6.24995073 -37.13098541 -4.18146327
v 6.28805719 -36.66843846 -4.21594549
v 6.29833573 -36.95271164 -4.28545196
v 6.31000148 -38.17414120 -4.03698161
v 6.32970920 -36.28574312 -3.85740446
v 6.34027831 -36.76781803 -4.38767578
v 6.36170572 -37.68126667 -4.07307968
v 6.37993449 -37.29676455 -4.21186909
v 6.38154289 -36.53978184 -4.16967645
v 6.38430286 -37.12087125 -4.32240358
v 6.38852594 -36.61604971 -4.31306567
v 6.38906425 -36.36996448 -3.91910831
v 6.40812144 -36.72298416 -4.55196761
v 6.43581152 -36.62133217 -4.46272641
v 6.44829310 -36.79395467 -4.64505609
v 6.50540413 -36.96166724 -4.70567262
v 6.50752801 -37.27928922 -4.32521012
v 6.51245052 -36.13875434 -3.93545721
v 6.51791319 -37.44452074 -4.19695629
v 6.52657729 -36.29948199 -3.96840600
v 6.52824948 -36.53728962 -4.49668709
v 6.52984483 -36.64599359 -4.65133460
v 6.61036698 -36.96181253 -4.80496697
v 6.61260355 -36.37069464 -4.15587379
v 6.61406526 -37.12177649 -4.75098891
v 6.62756711 -37.55811974 -4.21403488
v 6.67158840 -36.29951924 -4.07828717
v 6.67449785 -36.49468720 -4.68081236
v 6.68735430 -36.21730953 -4.05234098
v 6.69272803 -36.62911057 -4.78483597
v 6.70377957 -37.73992881 -4.24008025
v 6.71289861 -37.11405396 -4.87416284
v 6.76102610 -36.25848517 -4.23939340
v 6.80304645 -36.08531505 -4.23733750
v 6.81116525 -36.51265055 -4.77835909
v 6.81373477 -37.21448034 -4.93740477
v 6.81995414 -37.85445914 -4.25288035
v 6.83407346 -36.37174889 -4.63789888
v 6.84974948 -37.30730340 -4.91502834
v 6.87293010 -36.20525450 -4.39917436
v 6.87526213 -36.09728441 -4.33735969
v 6.92267669 -36.23541817 -4.52899979
v 6.92543434 -37.25216165 -4.96604759
v 6.94421586 -37.35313192 -4.88841906
v 6.96671894 -36.10313311 -4.46275715
v 6.98384363 -36.44284233 -4.75106388
v 6.98535936 -35.77147424 -4.42056078
v 7.05229677 -35.97996011 -4.47810208
v 7.09907478 -37.29032725 -4.93630627
v 7.10011134 -35.83345190 -4.46611922
v 7.19658984 -35.93721986 -4.49953554
v 7.25999568 -37.40106896 -4.87016374
v 7.30284909 -37.26662695 -4.92424984
v 7.35760480 -35.93182564 -4.48672380
v 7.36566307 -36.80562228 -4.93250974
v 7.38940993 -37.49946132 -4.81254328
v 7.40806852 -37.72890195 -4.52707149
v 7.43387826 -37.39354387 -4.88969963
v 7.44297681 -35.81969813 -4.41799127
v 7.48666935 -38.28825802 -3.98234883
v 7.54017057 -36.68059781 -4.91750892
v 7.54273729 -35.95139831 -4.48351866
v 7.58940959 -35.83628312 -4.39735362
v 7.60426512 -37.41097450 -4.94043296
v 7.63942208 -38.12940046 -4.16063704
v 7.69409304 -35.89436412 -4.45063878
v 7.70753156 -35.76944023 -4.41242103
v 7.83790182 -36.14402935 -4.75906581
v 7.88019784 -35.85691750 -4.51193005
v 7.90538266 -37.71837056 -4.81482781
v 7.92249478 -37.50695661 -5.06495731
v 8.06974433 -38.19144517 -4.32121428
v 8.17662757 -38.17309067 -4.37958864
v 8.30772147 -36.03932634 -4.96901618
v 8.31460953 -38.18202391 -4.32070252
v 8.32300261 -35.80110893 -4.71531274
v 8.32800847 -35.71749479 -4.62271040
v 8.38735886 -35.84001586 -4.89197765
v 8.64187628 -37.95807064 -4.51051770
v 8.91790446 -37.82002255 -4.69106063
v 8.96738563 -37.76588663 -4.80273226
v 9.06940270 -37.67471761 -4.90343058
v 9.20266286 -37.75096312 -4.69166134
v 9.33499262 -36.97156906 -5.29068988
v 9.41095967 -37.33944520 -5.05465874
v 9.43449326 -37.43224964 -4.94330283
v 9.46856756 -36.91154346 -5.33617567
v 9.49021336 -37.25984693 -5.11820475
v 9.55352839 -37.33764589 -5.03312564
v 9.62410029 -37.22669557 -5.18076913
v 9.62863117 -36.81222349 -5.36587648
v 9.73838568 -37.32780740 -5.10608731
v 9.74973384 -37.24716231 -5.22376690
v 9.82157048 -37.38586232 -4.96408623
v 9.88960732 -37.33670339 -5.10148099
v 9.97118186 -37.75437176 -4.00949735
v 9.98940039 -37.28046268 -5.13319764
v 10.09598933 -37.25060076 -5.08982083
v 10.17089654 -37.77651861 -3.95570602
v 10.25089715 -37.70772368 -4.11668513
v 10.25652792 -37.19991073 -5.11421822
v 10.27954929 -37.27684170 -4.99149971
v 10.34841221 -37.16834262 -5.15333423
v 10.37276816 -37.62101755 -4.21303650
v 10.38658246 -37.27268800 -5.03790518
v 10.45154035 -37.19910234 -5.13321441
v 10.49073599 -37.53032535 -4.29448765
v 10.52995678 -37.57741302 -4.18729149
v 10.53456403 -37.30101138 -5.01509290
v 10.53530257 -37.78706491 -3.39253084
v 10.56057215 -37.68372908 -3.95533256
v 10.57440974 -37.14854643 -5.15007321
v 10.60194429 -37.35205159 -4.88254195
v 10.61470248 -36.72606125 -5.30819129
v 10.65477822 -37.22426295 -5.07769780
v 10.67885105 -37.31714562 -4.97853290
v 10.68007667 -37.05233335 -5.13713202
v 10.77392045 -37.27005422 -4.98392060
v 10.81520971 -37.57767379 -3.89887835
v 10.85942425 -37.60368004 -3.71916965
v 10.86828578 -37.24758327 -4.91973525
v 10.99037845 -37.55506501 -3.87433544
v 11.10157743 -36.04393452 -5.29010175
v 11.14259753 -37.53297776 -4.00965288
v 11.22276671 -37.47731447 -4.26811911
v 11.23666298 -37.42528707 -4.40165540
v 11.42967679 -37.03432158 -4.83100163
v 11.59410179 -37.29238734 -3.36059160
v 11.66380290 -37.02444211 -4.68122493
v 11.69150043 -37.13647649 -4.46379604
v 11.99596748 -37.12828830 -3.44495312
v 12.02205103 -37.13743016 -4.24801512
v 12.05200050 -37.09009662 -4.51010466
v 12.05446851 -37.02212870 -4.61781165
v 12.06015889 -36.92005202 -4.75630583
v 12.06334215 -37.10500896 -4.40012850
v 12.16793619 -36.29742190 -5.11659915
v 12.18126155 -36.92562133 -4.65112599
v 12.18632329 -36.98875383 -4.49017854
v 12.28252985 -35.90004146 -5.14654070
v 12.32340746 -36.73918918 -4.76779928
v 12.34016754 -36.86306998 -4.31996910
v 12.34408747 -36.28349304 -5.10776322
v 12.43649144 -36.71960905 -4.63204272
v 12.46972289 -36.65075451 -4.77601634
v 12.76884787 -36.62479669 -4.55565238
v 12.81227078 -36.71705723 -3.68794426
v 12.82760873 -36.26614064 -4.95795673
v 12.84243260 -36.41163558 -4.87479242
v 12.96943426 -36.65200248 -3.89473396
v 13.11065163 -36.37431562 -4.84585948
v 13.13901506 -36.44389287 -4.69670584
v 13.22299056 -36.40465066 -4.74324962
v 13.31453491 -36.37810424 -4.71136440
v 13.32292520 -36.20835766 -4.86500980
v 13.35159689 -36.62526235 -3.81213916
v 13.36646080 -36.56137362 -3.95240402
v 13.40881083 -36.29623353 -4.75745974
v 13.45666870 -36.60301492 -3.88005702
v 13.46926484 -36.56961769 -3.95296328
v 13.53274006 -36.59532592 -3.75571218
v 13.53983395 -36.26786172 -4.60503809
v 13.54715228 -36.55120730 -3.91783658
v 13.63908686 -36.17369011 -4.69788723
v 13.64152972 -36.46139801 -3.99769610
v 13.66894413 -36.07082739 -4.80465451
v 13.74944579 -35.77659652 -4.87045897
v 13.75703886 -36.48831323 -3.43864528
v 13.81080877 -36.44455597 -3.64993955
v 13.84167001 -35.96678749 -4.82941698
v 13.93561997 -35.91683134 -4.83438745
v 13.99560273 -36.19623929 -4.19025449
v 14.01788276 -35.85833684 -4.84668696
v 14.13429249 -36.05077416 -3.48875811
v 14.17547278 -35.77176109 -4.88449493
v 14.23410419 -35.97920015 -3.62405856
v 14.25418351 -35.83331034 -4.77290619
v 14.27217387 -35.93236580 -4.26076865
v 14.32270091 -35.87562218 -3.76586802
v 14.35934193 -35.73489562 -4.85877134
v 14.44627065 -35.84706783 -4.17420967
v 14.46085982 -35.83622724 -3.72634479
v 14.49862402 -35.78850254 -4.33999719
v 14.57327884 -35.84951907 -4.14495869
v 14.69396986 -35.79486534 -4.26349649
v 4.28720098 -35.42812541 -3.56385484
v 4.37282771 -35.06407887 -3.43716634
v 4.44651954 -34.84664112 -3.41847748
v 4.58078273 -35.49227118 -3.75698647
v 4.59648995 -34.77175161 -3.53508187
v 4.62821871 -34.89622474 -3.68802552
v 4.71514231 -35.38296372 -3.80988535
v 4.74448921 -34.87192839 -3.80719383
v 4.79645096 -35.57718173 -3.82418511
v 4.89442190 -34.79610756 -3.88379022
v 4.89804707 -35.44227779 -3.89527739
v 4.93376283 -34.44385156 -3.44078173
v 5.06080966 -34.42137316 -3.50947911
v 5.14433114 -35.27101502 -4.05486114
v 5.16819861 -34.33112428 -3.54263349
v 5.17059164 -35.37656367 -4.01759753
v 5.24634076 -34.64220092 -3.88433621
v 5.28616272 -34.36187282 -3.68778990
v 5.30084874 -35.42680666 -4.02251864
v 5.30410279 -33.59246999 -3.43452999
v 5.39309345 -35.54540128 -3.95344011
v 5.39801409 -34.69441459 -3.94487707
v 5.42667555 -35.40635854 -4.04287409
v 5.51910745 -35.49673408 -4.01807623
v 5.53669594 -33.87928382 -3.80686368
v 5.52176777 -33.75048190 -3.69798858
v 5.56365121 -34.71101075 -3.99645139
v 5.57877216 -34.98932347 -3.99306417
v 5.62839536 -34.64524820 -4.01678216
v 5.62939793 -34.75856781 -3.97963496
v 5.63088665 -34.86734256 -3.95329017
v 5.67178242 -33.61167014 -3.68920737
v 5.65307587 -35.49954295 -4.02033981
v 5.70336869 -35.10950133 -4.00408357
v 5.72503731 -34.56471115 -4.07758215
v 5.72749274 -34.94463116 -3.92829441
v 5.73891215 -34.81217474 -3.92318703
v 5.84065355 -34.50899571 -4.15477995
v 5.84871601 -34.87163037 -3.90369399
v 5.86345140 -34.75250304 -3.95856053
v 5.86502207 -35.00299156 -3.94588523
v 5.87900821 -34.39010680 -4.25776513
v 5.91376517 -33.48267823 -3.82801332
v 6.03388436 -34.85644609 -3.98355816
v 6.07169094 -33.87422487 -4.29472607
v 6.08812878 -35.50338000 -3.96985374
v 6.15614420 -35.15557200 -3.98918800
v 6.16941787 -35.68694741 -3.93527281
v 6.30278885 -35.30176356 -3.98898823
v 6.33483985 -33.24238211 -4.30804538
v 6.33623684 -33.39941055 -4.40013222
v 6.42789342 -33.88009965 -4.52087121
v 6.45370875 -34.60661322 -4.31190850
v 6.56717271 -34.00525078 -4.56181727
v 6.63519511 -35.50670296 -4.23496636
v 6.76814886 -34.75482389 -4.38374933
v 6.79267384 -33.78772363 -4.65372112
v 6.81591919 -35.30270606 -4.41818452
v 6.81606820 -35.13241559 -4.41595213
v 6.90557575 -35.19934043 -4.51122224
v 6.92433305 -35.37401184 -4.48663579
v 6.92464318 -33.87207538 -4.66248207
v 6.93427725 -34.98001397 -4.48088022
v 6.99405046 -35.14148667 -4.55949735
v 7.06113502 -33.80984068 -4.70838463
v 7.06626987 -35.36898270 -4.51606372
v 7.10291509 -34.67679769 -4.40246472
v 7.13858195 -33.91411901 -4.68289200
v 7.16364663 -34.35184807 -4.49206447
v 7.19201565 -35.24344042 -4.51730005
v 7.24095479 -34.46856514 -4.43124445
v 7.26819504 -34.72407162 -4.37971437
v 7.64797023 -34.16362032 -4.64578904
v 7.67701445 -33.74679387 -4.85481368
v 7.76800001 -34.01914239 -4.76208609
v 7.82816578 -33.71386603 -4.85112052
v 7.82956835 -35.67086905 -4.45176940
v 7.84921832 -34.97385606 -4.35650069
v 7.85817578 -34.82077271 -4.33955621
v 7.90768769 -33.86843577 -4.82102018
v 7.91074615 -34.04942900 -4.77446895
v 7.92780984 -33.14322606 -4.67648543
v 7.96123408 -34.57971290 -4.40820633
v 7.96762202 -33.69108215 -4.82103880
v 7.98759889 -34.75110233 -4.37751366
v 8.26052763 -35.20299122 -4.51599713
v 8.32032878 -33.73400867 -4.89383144
v 8.37193150 -35.54419056 -4.60431259
v 8.40879418 -34.56772864 -4.59311204
v 8.42172466 -35.06241739 -4.57704952
v 8.43168050 -34.88660604 -4.55530873
v 8.47086310 -33.85941684 -4.92489617
v 8.47416371 -33.72881562 -4.92645102
v 8.49961955 -35.64536572 -4.88688424
v 8.51394422 -35.13513878 -4.67805285
v 8.58585536 -34.65170413 -4.58559627
v 8.66818894 -33.67033973 -4.94921673
v 8.67038313 -34.52628851 -4.61817626
v 8.70938599 -34.62322056 -4.59346827
v 8.73552635 -35.36645323 -5.00524836
v 8.75327084 -33.29329565 -4.87262663
v 8.76236334 -33.13700482 -4.89643402
v 8.83781072 -34.58268195 -4.63844277
v 8.85349140 -33.68443251 -4.91992384
v 8.88215192 -33.40077773 -4.89906501
v 8.97157565 -34.49166566 -4.64650290
v 9.05837119 -34.36561301 -4.65017464
v 9.30637773 -33.53131190 -4.84327413
v 9.31169465 -33.19974244 -4.94070072
v 9.35098715 -35.07396206 -5.07591991
v 9.39842779 -33.34471583 -4.86563146
v 9.48156044 -33.19042176 -4.91484487
v 9.55479126 -34.01959315 -4.68555652
v 9.59606841 -33.85048360 -4.69228160
v 9.60420165 -33.30364078 -4.80337348
v 9.64788161 -34.14746746 -4.72784415
v 9.73382592 -33.98821875 -4.73172916
v 9.77526605 -33.80229324 -4.69847256
v 9.79633164 -33.33022445 -4.73229494
v 9.86057799 -35.06881371 -5.18083200
v 9.96110961 -33.38633850 -4.71496675
v 10.07217541 -33.14575553 -4.81215538
v 10.25040913 -33.22310001 -4.82402975
v 10.31285245 -33.42218325 -4.87965671
v 10.36326960 -33.13320130 -4.90535609
v 10.44213586 -33.11866894 -5.02681267
v 10.64395532 -33.42205659 -5.22237830
v 10.67382470 -33.29096735 -5.26446104
v 10.75411029 -33.38067234 -5.27759222
v 11.13135368 -33.30107778 -5.36352769
v 11.18643116 -33.82200003 -5.26299141
v 11.25243306 -33.62848610 -5.27887605
v 11.41979638 -34.43183377 -5.16014034
v 12.41650525 -33.55353326 -5.01587614
v 12.53623236 -33.42759982 -4.99247247
v 12.58732844 -33.60931948 -5.02906460
v 12.63114903 -33.30105916 -4.96439170
v 12.64346112 -34.77088362 -5.20687830
v 12.66010012 -33.11436251 -5.00556221
v 12.77218387 -33.25571865 -4.93388018
v 12.86083087 -33.34225714 -4.92344052
v 12.89473753 -33.55697915 -5.03573427
v 12.96072174 -33.21036696 -4.92735161
v 13.51609919 -33.67595375 -5.10633225
v 14.16465174 -35.61866283 -4.95800795
v 14.21987172 -35.44725850 -5.00546908
v 14.24141321 -33.86867046 -5.16470708
v 14.29878734 -35.66836938 -4.95156739
v 14.33196664 -35.53489596 -5.00089163
v 14.37821984 -33.78191963 -5.15665906
v 14.49828129 -34.64218229 -5.01962425
v 14.51331284 -33.71440619 -5.10588801
v 14.53284454 -35.64760089 -4.79234057
v 14.54750542 -35.50610691 -4.87402594
v 14.54911567 -35.33361852 -4.93010599
v 14.55141231 -33.97205472 -5.17102610
v 14.69249837 -33.96380320 -5.10030985
v 14.70916625 -35.61027721 -4.70471941
v 14.89545126 -34.17087346 -5.08168060
v 15.05472139 -35.51641852 -4.66018915
v 15.17558191 -35.47073156 -4.66501294
v 15.17826505 -35.63923389 -3.75012984
v 15.18179849 -34.15728733 -5.02686622
v 15.22868779 -35.34484282 -4.74958913
v 15.34657832 -35.37302464 -4.64775600
v 15.46449028 -35.38528085 -4.52510128
v 15.49543068 -35.25027633 -4.62494511
v 15.51263966 -33.64815190 -4.75103501
v 15.61023016 -34.92587060 -4.67749219
v 15.64941183 -35.10513902 -4.60336218
v 15.89348167 -35.05109623 -4.43271128
v 15.98969661 -34.65603665 -4.60062735
v 15.99249616 -34.79185700 -4.52070311
v 16.06352441 -35.06221622 -4.07824479
v 16.09750092 -34.67339650 -4.50426247
v 16.10880159 -34.54873711 -4.59181750
v 16.12893865 -34.77898985 -4.34041163
v 16.14788361 -33.47495943 -4.66302596
v 16.19069278 -33.14486146 -4.60159313
v 16.30073786 -34.49183702 -4.47246572
v 16.40650257 -34.44259614 -4.33471100
v 16.50187932 -34.66368094 -3.41011654
v 3.47021897 -31.39209002 -3.39118997
v 3.47945397 -31.95057809 -3.37721757
v 3.62077891 -31.50060400 -3.53291142
v 3.63545190 -31.67559206 -3.53617570
v 3.69500997 -31.85468540 -3.60168843
v 3.73028987 -31.77138790 -3.60566075
v 3.73895699 -32.56925195 -3.36257089
v 3.74738825 -32.03093261 -3.51744564
v 3.76780401 -31.89534694 -3.58431484
v 3.78498319 -32.25027397 -3.43667553
v 3.78888985 -31.60100803 -3.59071302
v 3.81338038 -31.22890554 -3.43443523
v 3.84671497 -32.14803711 -3.46160820
v 3.86925973 -31.79351240 -3.57293198
v 3.90836736 -31.98673949 -3.49932536
v 3.92579101 -31.51727840 -3.53103410
v 3.97213362 -31.67184815 -3.52262263
v 4.00396250 -32.17203170 -3.42565379
v 4.08454658 -32.02692792 -3.39975650
v 4.17156331 -32.20433742 -3.37008317
v 6.61443966 -32.73182362 -3.88924545
v 6.79666037 -32.61902556 -3.78355477
v 6.83904719 -32.64225274 -3.95194348
v 6.96670916 -32.56492317 -3.64788109
v 6.97842194 -32.60170296 -3.37049435
v 6.98372582 -32.55814314 -3.84053797
v 7.03478279 -32.61749819 -3.98116745
v 7.10818032 -32.50946105 -3.39411339
v 7.13304104 -32.48619288 -3.55560938
v 7.14270119 -32.47025236 -3.73275531
v 7.17499806 -32.51958638 -3.89064406
v 7.23863533 -32.39596263 -3.43696401
v 7.45680602 -30.83524294 -3.40285944
v 7.52927968 -32.82466531 -4.32514353
v 7.55767198 -30.61841801 -3.68558895
v 7.57758040 -32.17475489 -3.48048354
v 7.59982597 -32.67417848 -4.25733719
v 7.63398269 -32.88934380 -4.40076366
v 7.65263336 -32.17253834 -3.68122198
v 7.73530453 -30.93188815 -3.37136607
v 7.74287200 -32.13078156 -3.54192010
v 7.76456716 -30.80281056 -3.47579224
v 7.79159740 -32.20775723 -3.84257385
v 7.79574923 -32.85312280 -4.50621592
v 7.82271102 -32.56191686 -4.32446087
v 7.85249565 -30.69748543 -3.54261580
v 7.88772758 -32.24541247 -4.01806645
v 7.93004222 -32.52174705 -4.42870241
v 7.93018658 -32.61151537 -4.51583927
v 7.95622077 -30.52075952 -3.60073801
v 7.97002297 -32.13140741 -3.49947112
v 7.97367189 -32.15733916 -3.91994929
v 7.98175670 -32.26657957 -4.18085046
v 8.03517643 -32.14263916 -4.06986149
v 8.03763140 -32.97432140 -4.69584111
v 8.07984173 -32.59888664 -4.71231854
v 8.08469579 -32.67759830 -4.72398754
v 8.10239650 -32.08263218 -3.96519480
v 8.12309049 -32.46867657 -4.75263456
v 8.18639901 -32.31523186 -4.75766836
v 8.24947655 -32.02965483 -3.36350827
v 8.25707801 -32.38323703 -4.84647416
v 8.26804060 -31.94055706 -4.22502775
v 8.30706395 -30.99593148 -3.39749781
v 8.32006615 -31.88301623 -4.06543724
v 8.47702846 -30.98769486 -3.39391665
v 8.49943142 -31.94695711 -3.49877961
v 8.50771368 -31.93956241 -3.64445359
v 8.52408167 -32.32281283 -4.99702850
v 8.52768123 -31.82084486 -4.32469184
v 8.54766648 -31.88352659 -3.37007875
v 8.55365861 -31.07037582 -3.36835161
v 8.61318316 -31.76081181 -4.17228043
v 8.65601655 -31.96882457 -4.76607773
v 8.71233549 -31.85060620 -3.57016874
v 8.76561366 -32.13566914 -5.14735514
v 8.80490057 -31.65427595 -4.50353092
v 8.88512284 -31.89303726 -5.12696104
v 8.88691936 -33.05525705 -4.96259890
v 8.90425500 -31.60959482 -4.59984783
v 8.91049672 -31.80710599 -3.45983426
v 8.98099877 -31.90335259 -5.26484894
v 8.98651872 -32.61093423 -5.32407593
v 8.99901520 -31.78351372 -3.51211661
v 9.00947675 -31.57125041 -4.59380029
v 9.05948505 -31.74880892 -3.42631130
v 9.13825072 -32.55900741 -5.38985711
v 9.15597565 -32.18587115 -5.48431370
v 9.16211866 -31.56320751 -4.64844285
v 9.22578666 -32.36396238 -5.46729611
v 9.29466914 -32.15103969 -5.52953780
v 9.29520372 -31.75493702 -5.44600375
v 9.33357887 -32.32628107 -5.49464067
v 9.33551881 -31.94020316 -5.52187348
v 9.37547255 -31.53201193 -5.37248095
v 9.37736500 -31.55706450 -5.40901488
v 9.40647442 -31.51601553 -5.26840845
v 9.41632129 -31.62579611 -5.44194458
v 9.41774901 -33.07343274 -5.03614917
v 9.44137387 -32.28860348 -5.52198570
v 9.45709553 -31.54176474 -5.39238658
v 9.47700161 -31.63395450 -3.38281412
v 9.54564754 -31.51021525 -5.33523364
v 9.59603209 -32.40521252 -5.45510650
v 9.67236515 -31.61749989 -3.37257050
v 9.71426070 -31.71914443 -5.50241908
v 9.72974487 -32.49905631 -5.35317417
v 9.84173361 -31.92088753 -5.53984242
v 9.90939140 -32.08469599 -5.48700523
v 9.92446020 -32.44081885 -5.30128321
v 9.93166864 -31.37225658 -5.28624188
v 9.93364211 -31.77135065 -5.56263234
v 9.99880303 -31.59091622 -5.54433046
v 10.00150852 -32.77868032 -5.15940692
v 10.09142771 -31.35579824 -5.37722837
v 10.11058595 -32.90491924 -5.01960656
v 10.11929661 -31.29021078 -5.24095260
v 10.13852749 -32.53145888 -5.25108585
v 10.21862403 -32.98422322 -4.91119921
v 10.22815239 -31.27606213 -5.36606601
v 10.23347117 -31.83037043 -5.62451128
v 10.25265176 -32.91195258 -5.01696253
v 10.25522314 -32.59079903 -5.25963213
v 10.29057801 -33.07396173 -4.85903909
v 10.30399930 -32.85300359 -5.11249201
v 10.35066042 -31.89934418 -5.61368652
v 10.37290879 -32.39202127 -5.42540336
v 10.38097683 -32.55482763 -5.37219457
v 10.41500922 -32.01457858 -5.56365727
v 10.45610663 -31.56969324 -3.81181180
v 10.46769693 -31.27884492 -5.48910629
v 10.47349256 -30.99603020 -5.21694683
v 10.47368441 -32.33490139 -5.47526032
v 10.49001887 -31.08770400 -5.41092921
v 10.49529389 -31.86696768 -5.56895416
v 10.50231420 -32.69808739 -5.41892136
v 10.50965022 -32.50523657 -5.47643797
v 10.56276169 -31.13815188 -4.93602920
v 10.57380810 -30.94132245 -5.37735922
v 10.58877446 -32.36041218 -5.49538899
v 10.59168484 -30.88327125 -5.28356340
v 10.60489472 -31.17729165 -5.49900625
v 10.61624661 -32.67144039 -5.52683696
v 10.66727191 -31.57145530 -3.42193618
v 10.66854130 -31.19812906 -4.80771856
v 10.74390952 -31.40518442 -4.31433180
v 10.74404363 -31.05982579 -4.96611791
v 10.74640639 -30.87073006 -5.36199799
v 10.83826367 -31.55545145 -3.52071179
v 10.88675018 -30.84835596 -5.20286476
v 10.89001819 -30.94422072 -5.50368801
v 10.96614171 -30.86685762 -5.37517574
v 10.98070387 -30.92953004 -5.09283785
v 10.99247579 -31.52664378 -3.85982241
v 11.00640558 -31.49731830 -3.41023947
v 11.01427060 -30.94292991 -5.47927385
v 11.01557445 -31.09452128 -5.53657021
v 11.06090285 -30.91342375 -5.21267625
v 11.08602248 -30.99677525 -5.11826761
v 11.11839898 -31.20490909 -5.55636128
v 11.12547982 -31.01167455 -5.38920797
v 11.13669015 -31.15214780 -4.92619164
v 11.15282346 -31.16192669 -5.50927455
v 11.16223726 -31.22416884 -4.82852617
v 11.16809342 -31.33727983 -5.52161969
v 11.17974333 -31.01995587 -5.21103432
v 11.21274754 -31.46695346 -3.40669788
v 11.23622339 -31.21406958 -5.40550239
v 11.23692654 -31.10705689 -5.28668379
v 11.26283314 -31.24886565 -4.94664535
v 11.26976497 -31.46928921 -5.49081620
v 11.31752227 -31.24083206 -5.26996702
v 11.34475600 -32.49574453 -5.56818489
v 11.36158034 -31.31096438 -5.09495614
v 11.36690564 -31.54994920 -4.18247469
v 11.41280774 -31.38818219 -4.88224626
v 11.44752931 -31.39832243 -5.06077660
v 11.46957744 -31.47374839 -5.19315107
v 11.47780567 -32.11275861 -5.54130785
v 11.49740536 -31.60654008 -5.39782923
v 11.53347548 -31.48568049 -5.02659660
v 11.59537490 -31.68731183 -5.34748193
v 11.60046645 -31.90584481 -5.49303414
v 11.66986953 -32.10232779 -5.53774042
v 11.71814930 -31.55536950 -4.94814338
v 11.73880510 -31.62749112 -4.26999712
v 11.80837024 -31.64026141 -4.42969287
v 11.84329949 -32.09050372 -5.45953866
v 11.87955122 -31.37158230 -3.76332691
v 11.99703570 -31.26903996 -3.51693714
v 12.02142891 -31.31271899 -3.67532764
v 12.05946412 -32.27997944 -5.40535292
v 12.14401517 -31.29626811 -3.58476117
v 12.27330603 -31.73030540 -4.37032199
v 12.42039260 -31.85716271 -4.95520281
v 12.42747158 -32.95151889 -5.26058441
v 12.51377724 -32.78993443 -5.24601992
v 12.53514644 -31.88706934 -4.93858941
v 12.58182526 -32.94616193 -5.14059328
v 12.62525469 -32.03142807 -5.03222411
v 12.73678336 -32.90888295 -5.03401412
v 12.75023911 -31.93244711 -4.91701905
v 12.83596270 -32.32989460 -5.09590609
v 12.89470401 -31.75079823 -4.49330732
v 12.96366751 -31.90886229 -4.92030522
v 13.00727017 -31.82081133 -4.79004625
v 13.00775073 -31.78501874 -4.62403242
v 13.01440597 -32.47209638 -5.07112453
v 13.01582064 -31.76871315 -4.47510835
v 13.12513184 -32.30593354 -5.09541761
v 13.13454285 -31.81923926 -4.54791402
v 13.14009167 -31.81422874 -4.73169982
v 13.15796841 -32.44455159 -5.08320192
v 13.20447493 -32.39476681 -5.10314154
v 13.20734899 -31.91613033 -4.89462493
v 13.23886029 -31.88479319 -4.52999491
v 13.25640269 -32.46729076 -5.05876169
v 13.27470224 -32.36357495 -5.07562421
v 13.29157036 -31.90493956 -4.48160525
v 13.33313622 -31.93070367 -4.58675949
v 13.36605195 -31.95316344 -4.87159239
v 13.37678637 -31.90588206 -4.45277663
v 13.37858941 -32.04419836 -4.92234481
v 13.43174558 -31.97401389 -4.69696103
v 13.47658690 -31.97589144 -4.54758666
v 13.50224391 -32.04995394 -4.82147234
v 13.52509111 -32.64774755 -4.98264981
v 13.52924481 -31.90574050 -4.42497339
v 13.55521195 -31.06986359 -3.41035891
v 13.62713706 -31.99573979 -4.52577649
v 13.77772260 -32.01447055 -4.52362746
v 13.82743102 -31.38099238 -3.65385995
v 13.83033860 -31.48106858 -3.75194987
v 13.83472048 -32.25316852 -4.80913324
v 13.89131602 -30.67821264 -3.39119416
v 13.90813757 -31.61989152 -4.03809082
v 13.92656937 -31.68788925 -4.16727597
v 13.96634616 -31.12827428 -3.57044232
v 14.13600706 -31.17950819 -3.66596016
v 14.54463974 -31.67518601 -4.02416801
v 14.69526626 -32.46299550 -4.71778912
v 14.76590242 -31.08006716 -3.44398501
v 14.86811973 -32.38789737 -4.72225156
v 15.02760407 -32.00938925 -4.66972170
v 15.04059136 -31.77739680 -4.33331542
v 15.06154332 -32.34531358 -4.73851804
v 15.21093957 -31.98406845 -4.65483544
v 15.26275277 -31.21785447 -3.66949895
v 15.32573346 -32.30057657 -4.76850662
v 15.35127312 -32.06854686 -4.70626773
v 15.37157409 -32.19202161 -4.74837841
v 15.39636217 -32.41791576 -4.74124961
v 15.41847456 -31.59662709 -3.99704138
v 15.51607344 -32.28407726 -4.73815156
v 15.53966943 -32.42779896 -4.72974451
v 15.64760692 -32.52633661 -4.69174189
v 15.66091366 -30.75514734 -3.44223646
v 15.71459137 -30.55769764 -3.36313527
v 15.71842842 -31.71004355 -4.17602807
v 15.81550017 -32.44237974 -4.66139894
v 15.92952013 -31.89998120 -4.35495330
v 15.99837467 -31.76212311 -4.27267095
v 16.11016691 -31.19086660 -3.83764692
v 16.11127332 -31.39873967 -3.95549834
v 16.36521146 -32.51235560 -4.36485326
v 16.36623405 -30.86087666 -3.70640983
v 16.45719819 -32.83509612 -4.36358713
v 16.61325060 -31.14499524 -3.60409380
v 16.68697037 -31.46602213 -3.67458444
v 16.91807620 -32.30370209 -3.59295914
v 16.93697087 -32.52397850 -3.61228897
v -25.58122016 -28.12838368 -3.41089792
v -25.34614131 -28.25539745 -3.56415077
v -25.25116317 -28.39493193 -3.47397639
v -25.19954368 -28.55602652 -3.41340899
v -25.17594956 -27.93811448 -3.84616642
v -25.11366643 -28.65665033 -3.42818140
v -25.05905740 -28.00034918 -3.92398844
v -25.03986284 -28.74242701 -3.42768640
v -25.02621524 -28.12926844 -3.86247505
v -24.85080622 -28.77038717 -3.51360580
v -24.35447834 -29.04170193 -3.80147970
v -24.32740293 -28.96808460 -3.91716603
v -24.30895902 -28.78919803 -4.08714591
v -24.30648357 -28.87598984 -4.01702663
v -24.27701093 -28.64643000 -4.18117782
v -24.23677780 -28.01723406 -4.48406860
v -24.21577089 -29.06083129 -3.86666204
v -24.20298196 -29.20950390 -3.76083958
v -24.12946336 -29.50203605 -3.61370854
v -24.11593497 -27.96953171 -4.52807918
v -23.95327017 -29.56596948 -3.63857439
v -23.89221080 -29.05433998 -3.94047331
v -23.77109602 -27.92502567 -4.51775966
v -23.74823205 -28.78316678 -4.07039002
v -23.66309427 -28.04030851 -4.43538930
v -23.61317724 -28.67907844 -4.06312244
v -23.60375039 -28.84474397 -3.98322241
v -23.47080037 -28.71433832 -3.95659357
v -23.43481965 -28.87361124 -3.92106688
v -23.35426025 -28.58972922 -3.88985989
v -23.31688069 -28.75573933 -3.88120022
v -23.24177511 -29.16389704 -3.85633670
v -23.24013412 -28.94552983 -3.87573009
v -23.19081686 -28.63690071 -3.78182065
v -23.02614227 -28.93936820 -3.81770800
v -23.00203219 -28.67091447 -3.67356185
v -22.97771536 -28.26463431 -3.70888831
v -22.95861207 -28.51226367 -3.59865022
v -22.92277850 -29.02727202 -3.77278589
v -22.84961753 -28.60206179 -3.56314005
v -22.84229547 -28.44790928 -3.57270893
v -22.81907387 -28.16676535 -3.69238853
v -22.79397845 -29.05872650 -3.67930555
v -22.72755280 -28.70984189 -3.51636787
v -22.67425321 -28.49238552 -3.51426960
v -22.59837277 -28.67043391 -3.42622912
v -22.33999409 -28.58488820 -3.36059509
v -21.80782519 -28.21623348 -3.71510605
v -21.66775055 -28.32494862 -3.60640883
v -21.07688598 -28.73213403 -3.36822402
v -20.98525502 -28.32033299 -3.48681677
v -20.95460519 -27.91707218 -3.70283076
v -20.80360614 -27.89995633 -3.78954690
v -20.70349455 -28.30448747 -3.53897223
v -20.47418430 -28.56281027 -3.42572154
v -20.46726830 -28.00503559 -3.96434171
v -20.43374628 -28.22266519 -3.80839617
v -19.93023418 -28.37931924 -3.93202901
v -19.50455084 -28.68872322 -3.61625175
v -19.34313215 -28.01412530 -4.31690644
v -19.23577860 -27.96563879 -4.39927774
v -18.91819946 -28.02800387 -4.45025135
v -18.62107590 -29.13609147 -3.36633017
v -18.58780161 -28.65207754 -3.66035243
v -18.55232753 -29.06828560 -3.44818062
v -18.53076927 -28.74478698 -3.57238017
v -18.50717515 -29.19781581 -3.44914966
v -18.50030385 -28.89985591 -3.53266462
v -18.43517087 -28.70956622 -3.60339601
v -18.42799783 -29.33198586 -3.42550874
v -18.42307486 -28.61016244 -3.70194227
v -18.38690788 -29.08931486 -3.58998054
v -18.34931597 -29.38310802 -3.49885086
v -18.34175363 -28.55692618 -3.83022707
v -18.34106445 -28.78496610 -3.61109502
v -18.28268170 -28.67512032 -3.70676909
v -18.25313829 -28.47356722 -3.95094883
v -18.24900508 -29.36508879 -3.54892504
v -18.21865328 -29.15709093 -3.63424816
v -18.17944273 -28.59870717 -3.85793322
v -18.12297478 -29.43778783 -3.46293696
v -18.11476983 -28.72745320 -3.77891236
v -18.08371767 -28.48572657 -3.94648407
v -18.00856367 -28.62406708 -3.87374777
v -17.88661815 -28.25408056 -4.09489917
v -17.73844473 -28.47175300 -3.91270546
v -17.51136780 -28.21248583 -4.32285853
v -17.49310829 -28.53658609 -3.88044212
v -17.40816422 -28.70626561 -3.72469891
v -17.36508124 -28.61333266 -3.83463362
v -17.31085964 -28.80511992 -3.63079808
v -17.13194698 -28.80756930 -3.60605353
v -17.12471992 -28.31020579 -4.25097812
v -16.93785004 -27.87468024 -4.66252677
v -16.76329598 -27.94049494 -4.68876818
v -16.71599038 -28.07895280 -4.59763687
v -16.61359705 -28.58801186 -3.99780134
v -16.60783961 -28.03456225 -4.73733200
v -16.55504853 -28.14541943 -4.62136604
v -16.52913354 -28.52679417 -4.14511235
v -16.37058705 -28.46082486 -4.24489425
v -16.19868167 -28.45816873 -4.13846225
v -16.19743183 -28.09109911 -4.87626297
v -16.19718783 -28.01782452 -5.01431525
v -16.18885249 -27.94010192 -5.16757648
v -16.18353277 -28.55273895 -3.48482723
v -16.10030793 -28.47443707 -3.60165024
v -16.05923288 -27.94261463 -5.08389063
v -16.02914557 -28.43443677 -3.75400181
v -16.01111889 -28.02042477 -4.88575269
v -15.92192985 -27.88582817 -5.03998902
v -15.84067196 -28.44177559 -3.75003368
v -15.78655280 -28.42281200 -4.04683035
v -15.59448149 -28.50343101 -3.71941086
v -15.48819244 -28.46150845 -3.81343672
v -15.42567741 -28.54774520 -3.66882794
v -15.34571033 -28.43345888 -3.78987961
v -15.13922960 -28.00411172 -4.62986762
v -15.01185820 -27.89051645 -4.65932908
v -14.68241401 -27.98133157 -4.50102426
v -14.55381978 -28.18117663 -4.09777835
v -14.53044266 -28.11081521 -4.33025928
v -14.52189311 -28.02473865 -4.43615206
v -14.47726600 -28.12830545 -4.20702994
v -14.41990864 -27.92601101 -4.45531355
v -14.39578086 -28.26280147 -3.79016390
v -14.36980627 -28.03586423 -4.33810242
v -14.31794278 -27.87277289 -4.40334436
v -14.28385172 -28.23001333 -3.73984966
v -14.25608061 -27.99423225 -4.19991789
v -14.24881723 -27.93382108 -4.31185635
v -14.15171288 -28.13966945 -3.74653144
v -14.10454139 -27.91205235 -3.90295847
v -2.69688503 -28.28977443 -3.48213105
v -2.69496161 -28.14087644 -3.40086618
v -2.60537583 -28.30454707 -3.65756918
v -2.59757368 -28.12784351 -3.56055889
v -2.56937835 -28.04059163 -3.42360581
v -2.53446051 -28.13998796 -3.73116881
v -2.51166220 -28.28918770 -3.81607469
v -2.50235060 -28.71565148 -3.64228641
v -2.47760932 -28.05719338 -3.76706244
v -2.46169022 -27.98215114 -3.47756990
v -2.43576174 -28.11521664 -3.87586630
v -2.43523205 -28.26889604 -3.95447388
v -2.42275023 -28.69952098 -3.78147350
v -2.40538502 -28.02542970 -3.77478753
v -2.39757495 -27.96326019 -3.53836850
v -2.39287689 -28.62627618 -3.90390866
v -2.37853522 -28.16097066 -4.02103178
v -2.35227263 -28.28143165 -4.07313555
v -2.30401848 -27.97481976 -3.57099064
v -2.29438557 -28.03002298 -3.84286838
v -2.29359884 -28.07145193 -3.98986228
v -2.25649867 -28.16035226 -4.12016409
v -2.16279039 -28.23984623 -4.20246553
v -2.14027986 -28.05567347 -4.06939071
v -2.09196773 -28.13237160 -4.19115415
v -2.03175750 -28.25522237 -4.26027598
v -1.97030744 -28.40172686 -4.29143850
v -1.94305961 -28.63833681 -4.24937578
v -1.87673408 -28.27736549 -4.30745678
v -1.75051065 -27.95041166 -3.93753871
v -1.72732165 -29.33972329 -3.77648836
v -1.66837533 -27.97828428 -4.05354938
v -1.66379707 -28.85301970 -4.27160878
v -1.63521303 -28.18283811 -4.23559546
v -1.61415280 -28.07599865 -4.14946722
v -1.57619966 -28.30323949 -4.29263478
v -1.55838009 -28.99022773 -4.21331916
v -1.55471102 -27.97884122 -3.37192649
v -1.51954591 -27.99030207 -4.12150519
v -1.50845770 -28.85785513 -4.30333987
v -1.50633708 -28.19767594 -4.26598918
v -1.50419923 -27.90010162 -4.03224165
v -1.43548928 -28.28224376 -4.31298790
v -1.41622487 -27.91360766 -3.40540777
v -1.40350114 -27.88475156 -4.11981344
v -1.39820029 -28.96860987 -4.26852005
v -1.37126993 -28.11309695 -4.29236749
v -1.26727065 -29.52438779 -3.76418373
v -1.24877645 -28.95060554 -4.29796195
v -1.15822221 -29.55659293 -3.75737343
v -1.11119065 -28.65073644 -4.33609774
v -1.09560427 -27.96696872 -4.35485458
v -1.08279882 -29.54078652 -3.74134677
v -1.04074809 -28.11434306 -4.40147240
v -0.98916364 -29.49318290 -3.78610287
v -0.98750740 -29.49706651 -3.64939147
v -0.94240723 -29.42205034 -3.89428367
v -0.92722377 -27.98573859 -4.36292775
v -0.92314457 -29.29712087 -4.01301868
v -0.85838308 -29.46962602 -3.56463203
v -0.83183765 -29.41161394 -3.73039884
v -0.80420624 -29.31391820 -3.90337687
v -0.77855750 -27.86555886 -4.29575285
v -0.71278354 -29.44881283 -3.58215906
v -0.66086382 -29.37921882 -3.68769630
v -0.51032630 -29.42735329 -3.59605183
v -0.48467392 -27.93600596 -4.21739882
v -0.45433175 -28.47449481 -4.24698181
v -0.43437004 -29.24316749 -3.86079238
v -0.42955848 -29.51686643 -3.43922595
v -0.39400905 -28.04206312 -4.18282207
v -0.34698614 -27.91829780 -4.19874396
v -0.31355239 -28.38895284 -4.18536458
v -0.30864772 -29.31649610 -3.62916547
v -0.30168841 -29.22403626 -3.76587501
v -0.22225855 -28.25976908 -4.16718796
v -0.05363458 -28.51163968 -4.06589778
v 0.06505229 -28.59359793 -3.95425269
v 0.82849734 -28.31816487 -3.81713314
v 1.02209661 -27.96988375 -3.92165501
v 1.10723462 -28.08783390 -3.82254343
v 1.17850432 -28.16994861 -3.74069833
v 2.02074135 -28.01475301 -3.75832175
v 2.31900066 -28.25186029 -3.39470292
v 2.92838016 -28.51703763 -3.37614701
v 2.93674390 -28.35829929 -3.40566481
v 3.06074694 -28.27395871 -3.42595018
v 3.06231203 -28.62921171 -3.36586824
v 3.07808747 -28.45606767 -3.38511099
v 3.11618228 -27.93729864 -3.66720674
v 3.33247567 -28.74321677 -3.37862386
v 3.36263515 -28.82775851 -3.38159595
v 4.05387254 -29.55912799 -3.38361133
v 4.12681419 -29.08173576 -3.41092190
v 4.18188469 -29.62793037 -3.46311647
v 4.24522627 -29.77087349 -3.40971048
v 4.28721169 -29.88285758 -3.37670371
v 4.41401545 -29.84765545 -3.43473838
v 4.52334806 -28.11153047 -3.44373519
v 4.52499976 -29.84046005 -3.49559169
v 4.60324949 -29.95454706 -3.38349910
v 4.63598454 -29.83326279 -3.55644245
v 4.70082602 -28.64782512 -3.42050823
v 4.73020691 -29.24088761 -3.75234592
v 4.73688031 -29.81871180 -3.61840543
v 4.77787852 -29.94368784 -3.51390429
v 4.82197432 -28.64999324 -3.42401443
v 4.85231215 -28.79432775 -3.48688848
v 4.91793826 -27.91948989 -3.62140452
v 4.94311936 -28.65216136 -3.42752296
v 4.98379720 -29.29895557 -3.80834122
v 5.05651394 -29.05540913 -3.71168763
v 5.06333495 -28.79197337 -3.48449638
v 5.07808197 -30.09397723 -3.52521613
v 5.12330048 -28.42769213 -3.51805869
v 5.12775779 -28.15180086 -3.71148949
v 5.13368659 -29.21201475 -3.80740943
v 5.15667209 -28.92813087 -3.61165544
v 5.16687194 -28.60858478 -3.44356615
v 5.22239553 -29.05524708 -3.73685732
v 5.27729327 -28.77836302 -3.51761631
v 5.31167164 -28.44261006 -3.47826001
v 5.34170400 -29.04663421 -3.79382307
v 5.38807083 -27.87335590 -3.80403013
v 5.40079456 -28.60101126 -3.47445975
v 5.45706367 -28.17296050 -3.68228881
v 5.45897661 -28.74367125 -3.60839209
v 5.46689192 -28.99088897 -3.85155808
v 5.47363004 -29.67470512 -4.02410934
v 5.50015969 -28.42571959 -3.49230808
v 5.50469244 -30.12473322 -3.71582317
v 5.52702090 -29.87294272 -3.95892002
v 5.56391571 -28.29664014 -3.56424134
v 5.58340130 -28.19376811 -3.66590242
v 5.58886258 -30.04688956 -3.83862155
v 5.58912568 -28.55879441 -3.59356729
v 5.59900794 -28.97656895 -3.95289017
v 5.63140772 -28.39572914 -3.56531935
v 5.64965466 -29.57014740 -4.05820273
v 5.68728475 -28.28623168 -3.65408347
v 5.72189642 -28.42152119 -3.69174290
v 5.75243449 -28.00716460 -3.80668254
v 5.78099629 -30.36480211 -3.56344576
v 5.78809716 -28.86004001 -4.05559829
v 5.81155159 -29.40899692 -4.05924721
v 5.81279770 -28.27351354 -3.79918329
v 5.81412483 -30.07723205 -3.86275770
v 5.82042104 -28.43935415 -3.84853012
v 5.91129903 -28.33565138 -3.91510269
v 5.93640096 -28.19445729 -3.91261186
v 5.99086052 -28.55855040 -4.01253067
v 6.10624626 -28.13002095 -3.94420931
v 6.11331034 -29.30536307 -4.13022516
v 6.17547147 -30.20242974 -3.73101421
v 6.36270829 -29.98602577 -3.81308608
v 6.36503799 -29.12638709 -4.18992480
v 6.41902396 -29.39391695 -4.14101128
v 6.47925399 -30.16287833 -3.68437730
v 6.51291339 -29.90186401 -3.86300799
v 6.51706429 -28.07142399 -3.87139176
v 6.51780190 -30.04032187 -3.77536705
v 6.70515141 -29.99427915 -3.86424572
v 6.74223620 -29.55083363 -4.16653231
v 6.74742367 -29.01354432 -4.27844096
v 6.85351435 -29.12485786 -4.29040939
v 6.94527896 -28.38073857 -3.88814555
v 7.25634117 -29.31298129 -4.31395508
v 7.52815604 -27.89623290 -3.66700045
v 7.59431673 -29.68471870 -4.26019635
v 7.60011515 -28.53451669 -3.80319357
v 7.73024000 -29.95118499 -4.15161392
v 7.85887521 -29.42300588 -4.27481346
v 8.17677006 -28.34134921 -3.76717304
v 8.26512836 -27.91170031 -3.83294444
v 8.26869160 -29.11638655 -4.09202138
v 8.28335620 -29.24877778 -4.14983137
v 8.37237854 -29.30898219 -4.09989478
v 8.40055477 -29.18103896 -4.08225693
v 8.40788335 -29.05877866 -4.03211452
v 8.43005441 -28.24691683 -3.71892587
v 8.51556286 -29.13014777 -3.99018358
v 8.63957033 -29.09943461 -3.89831141
v 8.66092928 -28.69269997 -3.78118292
v 8.73413589 -27.88568474 -3.76415486
v 8.77292268 -28.25589478 -3.69730545
v 8.81513674 -28.05138193 -3.68513400
v 8.91207810 -28.05132046 -3.62160173
v 8.91393423 -28.18080597 -3.62601411
v 8.97168741 -28.32500637 -3.62384133
v 8.98863189 -28.96737307 -3.66307795
v 9.01063159 -29.14192714 -3.60931084
v 9.04666353 -28.60795707 -3.62614263
v 9.06547997 -28.34860049 -3.50690214
v 9.07049142 -28.46349217 -3.58090969
v 9.15746205 -29.05581146 -3.56217916
v 9.16677900 -28.72510441 -3.55350063
v 9.17394459 -28.58420461 -3.50549468
v 9.26389918 -28.67902629 -3.45095154
v 9.31984931 -29.15560454 -3.47416638
v 12.49799505 -29.77497131 -3.37318820
v 12.57595420 -29.78231944 -3.39238578
v 12.58224994 -29.66687270 -3.36468522
v 12.67744694 -29.78748828 -3.38855246
v 12.85704691 -29.75996397 -3.36913601
v 16.25007764 -30.18067032 -3.43521079
v 16.37454517 -30.28394282 -3.46453115
v -26.92992985 -26.13888681 -3.69892898
v -26.92465484 -26.26894228 -3.67328129
v -26.92363039 -26.45800449 -3.48697370
v -26.91601217 -26.36485547 -3.58457724
v -26.83039382 -26.10861696 -3.82277509
v -26.70197189 -26.03401430 -3.91921448
v -26.17523819 -27.21232362 -3.52823245
v -26.06103942 -26.46293677 -4.40389663
v -25.98005347 -27.25994401 -3.47980345
v -25.97511932 -27.08289772 -3.99716012
v -25.97462200 -26.51651017 -4.45455592
v -25.96466243 -27.01909654 -4.09827242
v -25.94747953 -26.00196749 -4.50948626
v -25.93685314 -26.37503669 -4.50733025
v -25.91878176 -26.51377022 -4.48982231
v -25.84545314 -27.02971175 -4.12467588
v -25.83174035 -26.54352784 -4.50424803
v -25.79906210 -26.11084655 -4.50999616
v -25.71829036 -27.25467645 -3.61177651
v -25.71256086 -27.11401694 -4.05722111
v -25.68150125 -26.59207955 -4.52864869
v -25.66602454 -27.20730193 -3.79780959
v -25.62077530 -27.37413719 -3.49067687
v -25.60717613 -27.10224316 -4.24719788
v -25.59979632 -26.72618069 -4.53648064
v -25.57218075 -27.54721232 -3.41313286
v -25.56424960 -26.47284977 -4.51407442
v -25.55508167 -27.03841962 -4.37887432
v -25.50836094 -26.17656812 -4.46075015
v -25.49535036 -26.29835531 -4.47130995
v -25.48190765 -27.17015706 -4.33106814
v -25.46752617 -27.48286165 -3.56761483
v -25.46038292 -27.68892609 -3.52956075
v -25.41717328 -26.56095847 -4.54562530
v -25.39367788 -27.41881087 -3.74180777
v -25.36864765 -27.24127844 -4.37470293
v -25.36172792 -26.14194714 -4.51097265
v -25.34362487 -27.60944515 -3.68095329
v -25.30069463 -26.61580406 -4.58255969
v -25.28693713 -27.33276784 -4.29972494
v -25.27913637 -26.47427469 -4.54920344
v -25.27169324 -25.68340115 -4.62463312
v -25.26494861 -27.53428183 -3.86132463
v -25.25657788 -26.32430941 -4.52730432
v -25.23857355 -27.24732831 -4.41259844
v -25.23782477 -27.76232734 -3.81934037
v -25.22559837 -26.72180906 -4.59593162
v -25.22021532 -27.47889608 -4.05515544
v -25.18949658 -27.43240073 -4.21918603
v -25.16455762 -27.66651474 -4.00795741
v -25.14072321 -27.35484764 -4.33245162
v -25.14046431 -26.83345042 -4.54409979
v -25.11889115 -27.85393968 -3.97009356
v -25.09492449 -26.93436109 -4.47779987
v -25.08490533 -27.58521959 -4.18799138
v -25.06551705 -27.45671757 -4.27647214
v -25.05022287 -27.79142372 -4.13783547
v -25.03345907 -26.71402507 -4.67082486
v -24.97417666 -27.04373375 -4.43565240
v -24.96838011 -27.37119980 -4.33348073
v -24.94766563 -26.49378031 -4.88295965
v -24.92911182 -27.53676288 -4.29920759
v -24.92659166 -27.72947587 -4.27091820
v -24.85536225 -27.06591226 -4.43483470
v -24.85402115 -27.22399682 -4.36663162
v -24.73654598 -27.08808891 -4.43401979
v -24.70289171 -25.60927905 -4.98931203
v -24.65295233 -27.24773996 -4.39772010
v -24.63157475 -25.47822893 -5.05301636
v -24.51831475 -26.67982318 -5.10623911
v -24.50942621 -25.45845322 -5.14372112
v -24.50421266 -27.26584300 -4.46383655
v -24.47933704 -26.78869292 -5.04040718
v -24.44986068 -26.52648091 -5.16609289
v -24.44301173 -25.26837401 -5.15703671
v -24.41607602 -26.69231780 -5.10779908
v -24.37747270 -27.02860907 -4.80477186
v -24.37303960 -27.36967057 -4.50860709
v -24.30041879 -26.65325254 -5.11852186
v -24.24654737 -25.92524327 -5.31783467
v -24.16995168 -27.07508951 -4.77291970
v -24.15648475 -25.39157867 -5.36714122
v -24.14322272 -26.61862783 -5.13401069
v -24.12588894 -26.08273178 -5.30038262
v -24.08273891 -26.94598772 -4.83707106
v -24.06610735 -26.71936713 -5.01539838
v -24.02449585 -26.40310116 -5.22494549
v -24.00722727 -26.63369477 -5.09275496
v -23.99017848 -25.30176565 -5.41067915
v -23.95322919 -26.81196108 -4.87001892
v -23.94415997 -26.66523121 -4.97777900
v -23.92459102 -26.98951401 -4.80244495
v -23.91521633 -26.52269416 -5.15099196
v -23.91414903 -26.56247467 -5.08536911
v -23.85930717 -26.43996850 -5.14511392
v -23.85509759 -26.68182179 -4.87206457
v -23.85001443 -26.51740052 -5.04015433
v -23.83614145 -27.64971368 -4.57261642
v -23.75983074 -27.52936818 -4.60808724
v -23.71616475 -27.76888758 -4.52257274
v -23.66357483 -26.44737065 -5.07961819
v -23.56856689 -26.35513432 -5.13047911
v -23.53218012 -26.78887174 -4.77586361
v -23.52610230 -26.67379379 -4.83943149
v -23.49150553 -26.47745609 -5.05638914
v -23.46590161 -26.94795653 -4.74578422
v -23.43138680 -27.13158727 -4.69391374
v -23.40633236 -26.61103010 -4.94136987
v -23.34223129 -25.94878897 -5.18976524
v -23.31577055 -27.60924026 -4.20521433
v -23.20046164 -25.82100406 -5.26468270
v -23.18257093 -27.77327225 -4.02945466
v -23.12186174 -26.48828179 -4.99386247
v -22.85219543 -26.06417611 -5.28537156
v -22.84107730 -25.68136528 -5.51031157
v -22.83294126 -25.38704127 -5.66756539
v -22.68578857 -26.61355585 -5.00054145
v -22.65789732 -25.37524886 -5.69647830
v -22.56638370 -27.54772082 -4.07930044
v -22.46152051 -26.23954788 -5.23592019
v -22.30966091 -27.65527926 -4.03572479
v -22.23909087 -26.21659636 -5.21667860
v -22.18668349 -27.71260962 -4.03078645
v -21.93453722 -27.82207914 -3.93267442
v -21.83710784 -26.89685300 -4.47208993
v -21.62829973 -26.28674172 -5.15021663
v -21.58550173 -27.74049528 -3.97483120
v -21.52739838 -26.60730481 -4.81160078
v -21.50238119 -25.64372122 -5.55318221
v -21.25543170 -26.40264481 -5.13599999
v -21.20545879 -26.52259730 -4.97255567
v -21.00428008 -25.60137585 -5.49589144
v -20.98545991 -27.82985382 -3.80021380
v -20.91448195 -26.28307976 -5.02353720
v -20.87841555 -26.40716359 -4.91522066
v -20.82396299 -26.28789656 -4.96730534
v -20.73682100 -26.21174417 -5.05348295
v -20.73372155 -25.81379749 -5.32338116
v -20.70543543 -26.43995918 -4.89753252
v -20.70378140 -26.65918879 -4.71922522
v -20.69842257 -26.06311999 -5.18485578
v -20.66664211 -25.68185888 -5.38670458
v -20.65718919 -27.07136422 -4.53198235
v -20.64413205 -26.14847012 -5.12704020
v -20.56946605 -25.79635568 -5.36107225
v -20.52763663 -27.68616565 -4.11667023
v -20.45903914 -26.28407069 -5.18300105
v -20.35936154 -27.79573575 -4.15404607
v -20.32928914 -26.42002888 -5.10808080
v -20.26693709 -27.29032934 -4.52636601
v -20.23201063 -27.41488256 -4.49849339
v -20.17414570 -27.22279914 -4.60829400
v -20.17203160 -27.53397450 -4.53263707
v -20.11736855 -27.67052688 -4.51839156
v -20.10333911 -27.38057263 -4.61241975
v -20.08081786 -26.33794397 -5.35004539
v -20.05134150 -27.57356502 -4.63055819
v -20.04120499 -26.43350512 -5.26896957
v -20.03845386 -26.03893727 -5.51188691
v -20.00061795 -26.84638277 -4.78761736
v -19.98521201 -27.02780813 -4.72332351
v -19.91956308 -27.60197595 -4.70609870
v -19.90491338 -26.43124573 -5.34445979
v -19.87707987 -26.64501034 -4.97979810
v -19.87698860 -26.92545764 -4.80506336
v -19.86500807 -26.78798698 -4.87776659
v -19.83539946 -26.13069862 -5.57006849
v -19.78359558 -26.32372081 -5.52030560
v -19.76458728 -27.26187557 -4.82179597
v -19.75773834 -26.76125243 -5.03305299
v -19.69367266 -27.46960148 -4.82542394
v -19.63181049 -26.21689998 -5.64570678
v -19.63167265 -26.88604780 -5.08584687
v -19.62076686 -27.18113735 -4.93470626
v -19.61060055 -26.41415410 -5.57531323
v -19.60692741 -25.49605444 -5.64522250
v -19.58357915 -27.34710276 -4.89543565
v -19.54675093 -26.86075307 -5.16740745
v -19.53632198 -27.79996023 -4.67163883
v -19.49078031 -25.68668500 -5.62616624
v -19.47929338 -27.22974494 -4.96396236
v -19.44700629 -26.49511769 -5.58688492
v -19.43340525 -27.52651647 -4.84387716
v -19.39115115 -27.40172483 -4.88711102
v -19.35606077 -26.98792703 -5.13288565
v -19.30935122 -26.55446343 -5.58799133
v -19.19848844 -26.67589672 -5.53688407
v -18.86579394 -26.15164407 -5.67862671
v -18.44014786 -26.90559812 -5.48336469
v -18.43668893 -25.42419173 -3.62228369
v -18.35371926 -25.49231425 -3.55233694
v -18.32725853 -25.45791678 -3.68315377
v -18.31322908 -26.89412795 -5.48571022
v -18.28757487 -25.68663284 -5.55628678
v -18.28496903 -25.39044619 -3.78744071
v -18.24560948 -25.48112161 -3.73151829
v -18.23857799 -26.99111402 -5.42579032
v -18.21107231 -25.89092217 -5.53562399
v -18.20798405 -25.29936656 -3.94054456
v -18.20724644 -27.08704583 -5.32404520
v -18.13811064 -25.28111078 -5.37630217
v -18.12364534 -25.60419403 -5.41726034
v -18.09860766 -27.01703645 -5.39802341
v -18.08892004 -26.00335702 -5.49650611
v -18.08314025 -25.86710267 -5.44875022
v -18.07500049 -27.13246457 -5.30955754
v -18.04545149 -25.28645098 -5.19957067
v -18.03786680 -25.40681325 -3.90436058
v -18.02132465 -25.86744167 -5.31272870
v -17.99547113 -26.03015862 -5.41354576
v -17.96819270 -27.21851692 -5.23238815
v -17.96783507 -25.27753823 -5.04712248
v -17.96620339 -27.11037919 -5.35087194
v -17.95782149 -25.93150362 -5.18861320
v -17.90658385 -25.25673620 -4.91690589
v -17.90581271 -25.70628002 -4.94860765
v -17.87194423 -26.06085129 -5.21307671
v -17.83526875 -27.02667005 -5.36598545
v -17.81403832 -25.30537359 -4.77208523
v -17.78541878 -25.28105117 -4.62988997
v -17.72922091 -25.37104115 -4.69909701
v -17.72889867 -25.28027631 -4.52996325
v -17.69802161 -27.08536759 -5.33290673
v -17.69694872 -25.92895739 -4.94297454
v -17.69250445 -26.79817565 -5.28934412
v -17.68600382 -27.27068961 -5.25117293
v -17.65780896 -26.96809731 -5.31903561
v -17.63114333 -25.41557327 -4.67627170
v -17.62785763 -26.72019228 -5.22308890
v -17.60664210 -25.29271692 -4.35155537
v -17.60203019 -25.31740069 -4.53767739
v -17.58902147 -25.35522915 -4.20101127
v -17.56236143 -27.17597596 -5.31346956
v -17.54925586 -27.32810378 -5.22561511
v -17.52753556 -26.67535655 -5.12087159
v -17.51944050 -27.05826052 -5.32434788
v -17.48189330 -26.97894536 -5.30886929
v -17.43427105 -26.80491470 -5.19420067
v -17.42678136 -27.32635848 -5.27973985
v -17.41582341 -25.34257248 -4.21586260
v -17.40465127 -25.39592236 -4.57270863
v -17.40144007 -27.23256312 -5.34981769
v -17.39167795 -26.69683471 -4.98742191
v -17.37540402 -26.31980367 -4.78572864
v -17.36540906 -27.09762752 -5.38465707
v -17.35373214 -26.79161355 -5.10030007
v -17.32112467 -26.91781707 -5.29425358
v -17.32020453 -26.85000747 -5.18397987
v -17.32007414 -25.31415969 -4.32834867
v -17.30968803 -27.31786110 -5.35392202
v -17.30271801 -25.38486011 -4.47656028
v -17.28488319 -26.21685900 -4.69414098
v -17.27808639 -25.30876733 -4.22705198
v -17.24978536 -26.98585205 -5.44733135
v -17.24790037 -26.81279741 -4.98183491
v -17.23446138 -26.34514309 -4.69179032
v -17.23391563 -27.06266008 -5.49220294
v -17.21074805 -26.12539008 -4.63222107
v -17.20047370 -25.33464506 -4.11879411
v -17.19607599 -25.32302029 -4.34969785
v -17.18714088 -25.55352449 -3.62024223
v -17.18089171 -25.28872900 -4.25456837
v -17.17579179 -26.88593231 -5.14196185
v -17.17328839 -26.78950690 -4.88356361
v -17.17107929 -26.90523677 -5.29227545
v -17.16375723 -27.37034485 -5.38337696
v -17.16092788 -25.38410574 -4.38259169
v -17.13818498 -26.92020871 -5.42698568
v -17.13063940 -27.00169012 -5.54330973
v -17.11243391 -26.43648162 -4.68528038
v -17.09393971 -25.61573684 -3.44604137
v -17.07165875 -26.90658905 -5.07188030
v -17.06826873 -26.75641701 -4.83400561
v -17.06507616 -26.86731331 -4.97152796
v -17.05665141 -27.09916607 -5.57170808
v -17.04945229 -26.88466385 -5.30266389
v -17.04936288 -26.93933435 -5.53170871
v -17.03478768 -25.80505423 -4.42110328
v -17.02578925 -25.49610101 -3.59347835
v -17.02320017 -25.32609925 -4.30445839
v -17.01270230 -27.42805332 -5.42045990
v -17.01210067 -25.62204748 -4.34003491
v -17.00176485 -26.08249336 -4.50513512
v -16.98669046 -26.86646208 -5.14194975
v -16.96708612 -26.68179199 -4.78543714
v -16.96703769 -25.49525909 -4.32648789
v -16.96265861 -26.16361342 -4.53743292
v -16.95693098 -26.88755468 -5.47003374
v -16.93987474 -27.01724693 -5.58342785
v -16.93941467 -25.65001883 -3.36163281
v -16.93217456 -26.52043477 -4.71959775
v -16.92190580 -26.79188736 -4.87355189
v -16.89846441 -26.83212794 -5.01401396
v -16.89740270 -25.93190037 -4.43104887
v -16.88587666 -26.80569142 -5.34096127
v -16.83104225 -26.67611837 -4.81851259
v -16.83026738 -26.80703253 -5.47768734
v -16.81354642 -26.89275891 -5.56286611
v -16.79719053 -25.42184666 -3.49849439
v -16.79009572 -26.74958855 -5.42749697
v -16.78883098 -25.26322380 -4.30185534
v -16.78394154 -26.74724720 -4.96514374
v -16.77738875 -26.99411660 -5.61417965
v -16.76830277 -27.10443921 -5.60344290
v -16.76255651 -26.56640485 -4.78343340
v -16.74233377 -27.40915865 -5.48647530
v -16.69338718 -26.64609440 -4.89740586
v -16.69043489 -26.77864954 -5.51798008
v -16.65806212 -26.66040324 -5.08730393
v -16.63361304 -26.56775713 -4.81859175
v -16.61389694 -26.66410431 -5.44880843
v -16.54439792 -26.58498101 -4.84524062
v -16.54021442 -26.53136291 -4.77759587
v -16.53961465 -26.59221552 -4.97100968
v -16.52156562 -26.90651268 -5.55209676
v -16.51769690 -26.57787502 -5.20303473
v -16.49938896 -26.73504874 -5.51114976
v -16.48818143 -26.41087025 -4.71519772
v -16.48737118 -25.35308711 -4.38144663
v -16.47556201 -26.57432109 -4.86306939
v -16.46641828 -26.60243958 -5.40615385
v -16.45885594 -27.56827511 -5.49078453
v -16.41983166 -27.72676200 -5.41069824
v -16.39277861 -26.52149647 -4.81433375
v -16.38307236 -26.55111253 -4.96328529
v -16.35637879 -25.54129437 -4.36100643
v -16.32571965 -27.69109793 -5.48293535
v -16.30889066 -26.69915929 -5.50499978
v -16.26727730 -26.56211145 -5.44851460
v -16.26059599 -26.41549893 -4.72404202
v -16.24290459 -26.51418000 -4.91494127
v -16.20087586 -26.62505396 -5.51769184
v -16.19151793 -26.85386874 -5.51643502
v -16.18164591 -27.67852321 -5.46371704
v -16.17338508 -26.48610063 -5.34742605
v -16.16068929 -26.70258470 -5.53134363
v -16.09291323 -26.49078704 -4.86258836
v -16.07381925 -26.44601837 -5.22718439
v -16.07096940 -27.77487226 -5.37982630
v -16.06214605 -26.59647539 -5.49088744
v -16.04508981 -26.78153105 -5.52872475
v -16.03951864 -26.42622404 -4.70997998
v -16.00310579 -26.48136020 -5.37208561
v -15.98168351 -27.84552798 -5.26932767
v -15.94029553 -26.44676715 -5.26190875
v -15.93618654 -26.54515952 -5.43800043
v -15.93346894 -26.47713199 -4.85638250
v -15.92174917 -25.55259503 -4.40096203
v -15.87653533 -27.72626281 -5.32413647
v -15.86262695 -26.64651908 -5.45483688
v -15.84682055 -26.43514238 -4.70010424
v -15.82992077 -26.52755752 -5.33416960
v -15.82925022 -26.43615380 -5.19094057
v -15.80790803 -27.82710269 -5.17212739
v -15.80663212 -25.45455843 -4.41087363
v -15.80042392 -26.29091404 -4.55947686
v -15.76930098 -26.46171488 -4.89026494
v -15.75538330 -25.67161992 -4.40252805
v -15.72359353 -26.12873912 -4.45959065
v -15.72035626 -27.75602974 -5.27269766
v -15.71582444 -26.46313980 -5.23970276
v -15.71344770 -27.64105238 -5.34465350
v -15.70625417 -26.42164193 -4.62057814
v -15.68835787 -26.68398060 -5.37250377
v -15.68754390 -26.48552135 -4.74497816
v -15.67398757 -27.79936232 -5.22714201
v -15.64904116 -27.81255543 -5.15452307
v -15.63262939 -26.47775970 -4.65943431
v -15.59589989 -27.27458067 -5.41001232
v -15.58144763 -26.46704391 -5.23706852
v -15.57653770 -27.58064680 -5.36048692
v -15.57038259 -26.22737177 -4.44913143
v -15.56981914 -26.04660019 -4.38746810
v -15.53882193 -27.81658433 -5.06231189
v -15.53431153 -26.47805959 -4.73079924
v -15.52169863 -27.08299831 -5.35130687
v -15.49769100 -26.45381726 -4.59887274
v -15.47104027 -26.39476024 -5.15787676
v -15.45448788 -27.58680098 -5.28219948
v -15.44028241 -26.19817853 -4.35685320
v -15.43668192 -27.72234753 -5.13215736
v -15.41826781 -26.49325132 -5.24910958
v -15.40873572 -26.81392431 -5.29845757
v -15.40722512 -26.47642605 -4.64163441
v -15.39261546 -26.66542120 -5.27895195
v -15.34694899 -27.41885185 -5.21051139
v -15.32624289 -26.33028850 -4.34286240
v -15.30220080 -26.50059760 -4.53747576
v -15.29344637 -26.39770135 -5.17983688
v -15.29131364 -26.44827776 -4.40115621
v -15.28000645 -26.18813328 -4.28530062
v -15.27453400 -27.00643428 -5.21089276
v -15.26046731 -26.47398412 -4.72154561
v -15.23864828 -26.54233947 -5.23647340
v -15.23722429 -25.69946274 -4.31540515
v -15.22010844 -27.11981535 -5.17195789
v -15.21687955 -27.26894617 -5.15176915
v -15.20004962 -26.35876089 -5.07784495
v -15.19743912 -27.40361914 -5.11062564
v -15.19642770 -26.51721612 -4.45381459
v -15.15443716 -26.52306668 -4.61294549
v -15.10249916 -26.41973644 -5.16197085
v -15.10129403 -25.58881417 -4.31121513
v -15.05510416 -26.37100779 -5.00764186
v -15.05356189 -26.54325031 -4.49672388
v -15.02842363 -26.79413743 -5.22270380
v -15.02641290 -25.38730577 -4.33436688
v -15.02203662 -26.45868249 -4.36353963
v -14.98974394 -26.25420690 -4.24100831
v -14.98620957 -26.49656497 -4.68886085
v -14.97986447 -26.43424645 -5.13070542
v -14.93269391 -25.50878935 -4.33742953
v -14.91619833 -26.52399987 -4.40767128
v -14.89089429 -26.37745626 -4.28778958
v -14.87877406 -26.55916661 -4.58020018
v -14.85722605 -26.44875646 -5.09943487
v -14.85379040 -25.36504343 -4.33478877
v -14.81516473 -26.63504705 -5.19413874
v -14.76845704 -25.51188692 -4.34679538
v -14.74457793 -26.48016997 -4.35275165
v -14.73900583 -26.82253346 -5.18695731
v -14.73802421 -26.58841200 -4.50055022
v -14.73392732 -26.42380632 -4.93310858
v -14.70339950 -26.32203698 -4.28141467
v -14.69613146 -26.56233869 -5.13881724
v -14.67768848 -25.66744015 -4.34651552
v -14.66558501 -25.35127848 -4.29729931
v -14.64837324 -26.14927292 -4.29184968
v -14.63811006 -26.49689466 -5.04417857
v -14.60628398 -26.56574175 -4.39440319
v -14.60472774 -26.91853605 -5.08435862
v -14.60269932 -26.62210539 -4.51582111
v -14.60058708 -26.60786919 -5.10253338
v -14.59929161 -26.49126388 -4.91419202
v -14.58059717 -25.51108226 -4.33919765
v -14.57746048 -26.43355541 -4.28578304
v -14.56914097 -26.56002901 -4.76729590
v -14.53705784 -27.01648884 -4.91641229
v -14.51678481 -26.61773749 -4.61890316
v -14.48756363 -26.62407793 -4.46532620
v -14.48173914 -26.63212270 -4.93865693
v -14.46994580 -26.83258243 -4.98124771
v -14.46910668 -27.27458812 -4.59055183
v -14.44674097 -26.55718662 -4.28774767
v -14.44003172 -26.62136964 -4.74317465
v -14.41298611 -26.39089711 -4.20481479
v -14.41253163 -26.66974626 -4.84155258
v -14.39716388 -26.91749670 -4.85211890
v -14.38763272 -26.66511014 -4.59202193
v -14.36595991 -26.79345012 -4.85207280
v -14.35722969 -26.67949907 -4.40041674
v -14.34968691 -27.12137811 -4.59112460
v -14.34332412 -26.70737170 -4.74444870
v -14.31770995 -26.66220441 -4.20554774
v -14.31628689 -26.51753835 -4.13860008
v -14.28247057 -27.25746669 -4.44757752
v -14.27789964 -26.83488466 -4.72199358
v -14.26959410 -25.44756420 -4.20267181
v -14.26327042 -26.78379603 -4.54552472
v -14.25185334 -26.78716742 -4.31046123
v -14.24881164 -26.35927498 -4.13184240
v -14.23282456 -26.94488876 -4.58242511
v -14.22827411 -26.63499489 -4.05531889
v -14.22363333 -26.77299827 -4.11313353
v -14.22188524 -25.28611571 -4.08546627
v -14.21415526 -27.08751522 -4.43408499
v -14.19054903 -26.92367136 -4.39471100
v -14.18219041 -27.86136605 -4.20321431
v -14.17690795 -26.90437064 -4.19677654
v -14.17674124 -27.23382413 -4.31853998
v -14.16519191 -26.48277394 -4.05026134
v -14.14966770 -27.06443332 -4.24747448
v -14.14927468 -26.74067207 -3.98637215
v -14.14584834 -27.70066075 -4.22649831
v -14.13439494 -25.78696050 -4.18564910
v -14.12983518 -25.61044134 -4.13149409
v -14.12571128 -25.43537691 -4.06598253
v -14.11611680 -26.99963376 -4.10734629
v -14.11307696 -26.88245848 -4.01748624
v -14.10113927 -27.35960111 -4.24357178
v -14.10027314 -25.30098893 -3.96921858
v -14.09579627 -27.20789239 -4.18675924
v -14.08948936 -27.77447551 -4.09436692
v -14.08703905 -27.09919214 -4.11762670
v -14.08441085 -26.61091462 -3.96950683
v -14.06528801 -27.82992832 -3.97162233
v -14.04891443 -26.02717280 -4.19339351
v -14.02355824 -27.62387507 -4.14917897
v -14.01354279 -27.17383392 -4.09966614
v -14.01054673 -26.90765262 -3.94665450
v -14.00343515 -25.36198869 -3.83985601
v -13.99858762 -27.03464217 -4.01980989
v -13.98983132 -26.77357569 -3.92853143
v -13.98980245 -27.46011503 -4.18636948
v -13.98674212 -27.30187215 -4.15605726
v -13.98553979 -25.78691393 -4.04595165
v -13.94814719 -25.67966282 -3.88530479
v -13.93835898 -25.28773807 -3.69338482
v -13.92885949 -26.02631412 -4.15141927
v -13.91934324 -27.73679607 -4.00240207
v -13.90293427 -25.44665709 -3.74329113
v -13.88882566 -26.68782324 -3.93403089
v -13.87022529 -25.59390105 -3.77778895
v -13.86748627 -27.56098658 -4.11294121
v -13.86301219 -26.13340504 -4.12537297
v -13.84976879 -27.39617601 -4.13625315
v -13.84783071 -27.21146680 -4.07665269
v -13.82636931 -25.39774962 -3.65087972
v -13.81157991 -25.26738495 -3.37135699
v -13.80508393 -25.31989478 -3.54199531
v -13.78614083 -25.50973743 -3.68886837
v -13.78093194 -26.00423805 -4.05409699
v -13.77589162 -26.19362809 -4.06413758
v -13.72599509 -27.64714882 -4.02462808
v -13.71075958 -25.43144673 -3.58959660
v -13.70617468 -26.88712440 -3.99343064
v -13.67597654 -26.16671473 -3.99221573
v -13.67479097 -27.50140056 -4.08066111
v -13.65370490 -25.94507299 -3.91634228
v -13.64993025 -26.05898865 -3.97350825
v -13.63866497 -26.38158575 -3.88569757
v -13.61944340 -27.64469571 -3.99555685
v -13.61294556 -26.47972852 -3.89644876
v -13.60521838 -25.33804439 -3.42515809
v -13.55093904 -25.66336282 -3.68907419
v -13.54851667 -25.88341013 -3.77978710
v -13.53652310 -26.77047066 -3.98349809
v -13.53462692 -27.58991718 -4.02364321
v -13.52306735 -27.68054791 -3.91572621
v -13.49503547 -26.52951516 -3.83529603
v -13.48292176 -27.48183720 -4.06752154
v -13.46256956 -25.35060421 -3.41916434
v -13.45874462 -27.09556557 -4.02487069
v -13.44473753 -27.36006677 -4.07638168
v -13.44357990 -25.82925186 -3.64089152
v -13.42086028 -27.57651359 -3.97944823
v -13.39333411 -26.45280398 -3.69789382
v -13.39143701 -26.93957835 -4.00385261
v -13.37771490 -27.62984671 -3.70472251
v -13.37504666 -27.25303918 -4.03796462
v -13.36327288 -25.96200258 -3.55842523
v -13.36067822 -25.67992732 -3.58050293
v -13.36005516 -25.82458965 -3.56566231
v -13.35376594 -25.38054064 -3.41338897
v -13.35086580 -27.42092125 -4.00839280
v -13.33794277 -26.08671226 -3.53061012
v -13.32266536 -26.42000280 -3.63494712
v -13.31759896 -26.22147463 -3.57054360
v -13.27781659 -27.28257328 -3.97389662
v -13.26967124 -27.10166946 -3.97747615
v -13.26322556 -27.47866884 -3.74031044
v -13.26052286 -26.05308592 -3.50459968
v -13.24670762 -26.92758106 -3.97913391
v -13.23708519 -25.84894001 -3.52244079
v -13.21277022 -26.49821341 -3.65474774
v -13.18639796 -26.36140026 -3.58364871
v -13.17804866 -25.43851174 -3.39534297
v -13.16530909 -27.44343318 -3.62812262
v -13.15977890 -26.83153935 -3.91325913
v -13.13548908 -25.70966631 -3.49503988
v -13.05676624 -26.47583745 -3.65392282
v -13.04131187 -27.00744756 -3.80767905
v -13.03649042 -25.87647550 -3.49168293
v -13.03290110 -26.88934840 -3.84049234
v -13.01233936 -26.77348442 -3.81240738
v -12.99181674 -25.50906874 -3.37982364
v -12.92769890 -26.91719122 -3.77681502
v -12.89425418 -26.53685398 -3.69099109
v -12.89280504 -26.00438334 -3.57162883
v -12.88930699 -26.68185718 -3.74586275
v -12.85613235 -25.81103519 -3.49771441
v -12.81886455 -26.82974562 -3.73639027
v -12.74983305 -26.64483897 -3.69242346
v -12.62976136 -26.53448097 -3.66811943
v -12.58607116 -26.91416442 -3.57114826
v -12.55273633 -26.02835186 -3.74275632
v -12.51995657 -26.77051350 -3.57065885
v -12.43231352 -26.37065388 -3.72459274
v -12.40255404 -26.09371021 -3.79280932
v -12.29143236 -26.22688189 -3.74560966
v -12.28158735 -26.07526444 -3.75346839
v -12.18062360 -26.12788230 -3.70770530
v -12.02891767 -26.14454925 -3.61059466
v -11.93173509 -26.03915893 -3.54552362
v -11.87775098 -26.13141574 -3.51757230
v -1.29923213 -27.86029689 -3.50693241
v -1.28019485 -27.83383243 -3.36704589
v -1.27027370 -27.78898180 -4.13955934
v -1.16129650 -27.82873437 -4.26015444
v -1.15077954 -27.79243700 -3.45151755
v -1.14124862 -27.72798948 -4.15669475
v -1.03041879 -27.68456563 -4.07187594
v -1.02787942 -27.75394917 -3.56655475
v -1.02525845 -27.72066742 -3.42053734
v -1.02270965 -27.68321894 -3.91378300
v -1.01655861 -27.73066796 -4.20765765
v -0.97593578 -27.83672884 -4.31027124
v -0.92916418 -27.70502307 -3.60187422
v -0.91731281 -27.66574174 -3.50023038
v -0.90600242 -27.62732282 -3.97610012
v -0.88646216 -27.61692367 -3.81166628
v -0.86984277 -27.62750536 -3.63504677
v -0.85503329 -27.73468569 -4.23044479
v -0.83902699 -27.46672928 -3.48230591
v -0.78561570 -27.50924975 -3.70743684
v -0.77074917 -27.53037028 -3.89835285
v -0.76124026 -27.64197439 -4.13098745
v -0.75582275 -27.18939073 -3.48660699
v -0.69007446 -27.39991806 -3.78757995
v -0.68910292 -27.71744318 -4.21251170
v -0.61766326 -27.58543566 -4.13239747
v -0.58806420 -27.82341279 -4.23371047
v -0.52527047 -27.67137624 -4.19123610
v -0.44720731 -26.89967863 -3.41123436
v -0.36061666 -26.95582062 -3.58640403
v -0.27122558 -26.81662701 -3.53194610
v -0.19006617 -26.67793818 -3.47812544
v -0.10015582 -26.97685733 -3.99948284
v -0.00750190 -27.05648541 -4.12211381
v 0.08309025 -27.12624334 -4.18340834
v 0.16559195 -26.95792355 -4.22246382
v 0.17366919 -26.80129372 -4.18426469
v 0.21727175 -27.20825188 -4.21171403
v 0.30712792 -26.15181915 -3.43274232
v 0.30789760 -26.84113942 -4.26995335
v 0.44344462 -26.88962407 -4.31386987
v 0.48861973 -27.22645178 -4.23728954
v 0.55288256 -26.06487088 -3.70059512
v 0.55788091 -27.02822722 -4.32081847
v 0.60990173 -26.27569996 -4.10883268
v 0.65252784 -27.49462985 -4.18191403
v 0.73495455 -26.64850652 -4.43149358
v 0.75517764 -27.34482102 -4.19975771
v 0.75595995 -26.32199042 -4.19650925
v 0.75675844 -27.60196291 -4.13162122
v 0.75769564 -26.52068250 -4.37370967
v 0.77394553 -26.08689480 -3.86049622
v 0.78586442 -27.46662311 -4.13573021
v 0.79800939 -25.92699789 -3.58822197
v 0.80758525 -27.22500451 -4.27759625
v 0.87929139 -25.91533214 -3.70784337
v 0.88609778 -27.39696018 -4.14097076
v 0.88966120 -26.43974684 -4.42652032
v 0.89601334 -26.58464387 -4.48910287
v 0.90962875 -26.25648305 -4.19201050
v 0.92192780 -25.82810447 -3.60052730
v 0.95108489 -26.06365830 -3.91097553
v 0.95237303 -27.28694864 -4.23891656
v 0.99394761 -25.79654567 -3.50546627
v 1.00006512 -26.46088414 -4.53351066
v 1.00243709 -25.80644749 -3.71857337
v 1.05970819 -25.74257553 -3.62853636
v 1.09177001 -26.25615709 -4.42516012
v 1.09961757 -25.73529445 -3.71820293
v 1.11632817 -25.79865232 -3.80394398
v 1.12391892 -26.35492384 -4.55456087
v 1.23103603 -26.63988061 -4.57874266
v 1.25303026 -26.16008185 -4.46727686
v 1.25887815 -25.70657060 -3.70089035
v 1.27737352 -25.79467185 -3.91121581
v 1.29347818 -26.43043362 -4.61618602
v 1.36456336 -26.55272558 -4.61650314
v 1.39652239 -25.70033818 -3.85242468
v 1.42129103 -26.10636689 -4.47522849
v 1.42393762 -26.38360299 -4.61093849
v 1.46305433 -26.48820542 -4.60403971
v 1.53819507 -27.62922086 -3.84912081
v 1.54184666 -26.36408992 -4.55557462
v 1.55422546 -25.68211779 -3.91983939
v 1.59244786 -26.12055652 -4.46189055
v 1.66465249 -26.57175995 -4.48352983
v 1.67732034 -25.97070485 -4.40715579
v 1.69289066 -26.41919255 -4.49544843
v 1.69500324 -27.20711567 -4.14892752
v 1.81691872 -25.58614686 -4.00301162
v 1.83047692 -25.94792470 -4.45068348
v 1.84337504 -25.59012920 -3.85546801
v 1.90353324 -25.54259822 -4.21710173
v 1.90528284 -25.63135512 -4.33112215
v 1.92139007 -25.48811957 -4.09635203
v 1.92622119 -26.06856823 -4.48524393
v 1.94223807 -25.71308240 -4.43189591
v 1.95153570 -25.50681308 -3.97919444
v 1.97391561 -25.44770949 -4.33792872
v 1.99480634 -25.36626533 -4.21408983
v 1.99719449 -25.54211020 -4.44024149
v 2.03161244 -25.36540851 -4.45305556
v 2.04062462 -25.27602203 -4.35570581
v 2.12122058 -25.29930696 -4.51058615
v 2.15208344 -26.72250010 -4.41411231
v 2.20721657 -25.39704740 -4.58142161
v 2.25057174 -25.25728196 -4.53333044
v 2.27066618 -25.36875941 -3.69866937
v 2.29207915 -25.33808164 -3.51056829
v 2.38740165 -27.67190710 -3.96972289
v 2.45856284 -27.21682005 -4.33566188
v 2.56549031 -27.86184847 -3.78075521
v 2.58626300 -27.32412890 -4.28635813
v 2.59566377 -25.33989027 -4.60625486
v 2.81611504 -25.95034987 -4.69137775
v 2.83911987 -26.40243061 -4.71995305
v 3.11471266 -27.29562111 -4.28895373
v 3.13856034 -25.96117929 -4.73605702
v 3.54456506 -27.47670002 -4.14927164
v 3.55019746 -26.11806616 -4.67976183
v 3.55055579 -27.60631964 -4.01754910
v 3.55243636 -27.07923017 -4.37136739
v 3.58658447 -26.30315721 -4.66614170
v 3.59290163 -27.27280743 -4.23940876
v 3.62331676 -26.80324763 -4.45433753
v 3.66039574 -27.52354369 -4.06006910
v 3.69841373 -27.23979391 -4.16577794
v 3.70403170 -26.89534053 -4.36984375
v 3.71272094 -27.04089880 -4.24954249
v 3.71642504 -27.59157307 -3.89898242
v 3.71673587 -26.17653087 -4.63432167
v 3.73359025 -26.31337196 -4.61674342
v 3.75503767 -26.75013244 -4.36331704
v 3.78295756 -26.86395869 -4.24917554
v 3.78367165 -26.39346756 -4.55591315
v 3.80917708 -26.58955380 -4.38769534
v 3.81492404 -27.41224505 -3.92046291
v 3.81698273 -26.85944177 -4.08891961
v 3.81821347 -26.87723003 -4.00998956
v 3.84793011 -26.26607753 -4.53149341
v 3.85680213 -26.68015659 -4.19801800
v 3.89297400 -25.83042346 -4.41539055
v 3.90076404 -25.97249113 -4.46402095
v 3.90217872 -27.66758390 -3.62886349
v 3.95659544 -26.12435073 -4.39548399
v 3.98373324 -25.94433911 -4.35924996
v 4.01044264 -27.52548270 -3.65882576
v 4.02551005 -27.76310965 -3.53671005
v 4.03738022 -26.02417208 -4.28927271
v 4.07966040 -27.64596045 -3.59602156
v 4.08858201 -25.90861730 -4.25982429
v 4.12639836 -25.34291334 -4.09147562
v 4.12755739 -26.01231448 -4.19819728
v 4.15501371 -27.51290612 -3.61874839
v 4.15995764 -27.76790597 -3.54761002
v 4.23309207 -27.65772678 -3.61043005
v 4.27990127 -26.67046338 -3.62431491
v 4.30334546 -27.80518867 -3.57318181
v 4.34012478 -26.88023634 -3.54429753
v 4.40015737 -27.67326124 -3.62996152
v 4.47101053 -27.83386782 -3.58497328
v 4.54007974 -26.24047361 -3.50411772
v 4.60367324 -27.67671831 -3.62113887
v 4.64136526 -27.07683854 -3.48209566
v 4.65808436 -26.16732009 -3.37845227
v 4.74097021 -27.24847756 -3.51304258
v 4.92502935 -27.15764754 -3.44396709
v 4.94348584 -27.70195343 -3.62854125
v 4.96780500 -27.51504630 -3.61337955
v 5.26613602 -27.71295235 -3.76443076
v 5.27485553 -27.29219757 -3.62158124
v 5.46954572 -27.24003978 -3.71427019
v 5.55292750 -27.34127268 -3.81562090
v 6.19279640 -27.72624791 -3.92687088
v 6.44686120 -27.14707144 -3.67569854
v 7.46884476 -27.36676484 -3.53900180
v 7.82159902 -26.99754573 -3.44828214
v 7.89146032 -27.06458792 -3.53244739
v 7.94402417 -26.96734853 -3.43715353
v 7.95267336 -27.04948932 -3.52688180
v 8.08540452 -26.98508278 -3.47898621
v 8.14730395 -27.02586167 -3.61452182
v 8.22725799 -26.96266212 -3.40741803
v 8.25851224 -26.96413919 -3.52264452
v 8.38869717 -27.56797150 -3.88087984
v 8.41636956 -26.95532143 -3.42663284
v 8.41904897 -26.99920721 -3.59832146
v 8.42866115 -27.37816237 -3.84504441
v 8.52616597 -27.70666219 -3.87906539
v 8.52867588 -27.24345587 -3.76648526
v 8.55710078 -27.44584344 -3.85871320
v 8.57991073 -27.59304829 -3.89000610
v 8.59856233 -27.03449503 -3.54666030
v 8.66274815 -27.72260644 -3.84979090
v 8.68949294 -27.17301063 -3.66373756
v 8.70880671 -27.10548043 -3.41175939
v 8.72805808 -27.54664794 -3.82461795
v 8.73955525 -27.12476812 -3.54925054
v 8.81242752 -27.24020556 -3.59484553
v 8.85315798 -27.50428207 -3.70563171
v 8.92639533 -27.63673849 -3.63475247
v -27.85375901 -22.81431295 -3.71649698
v -27.61162445 -22.85348810 -3.85552249
v -27.55394392 -22.98537269 -3.76590434
v -27.46822685 -22.92953432 -3.93130770
v -27.44450979 -23.06353115 -3.72773176
v -27.36679465 -23.13079312 -3.65572469
v -27.36102976 -23.17676879 -3.54898209
v -27.27632597 -23.04360829 -4.10176720
v -27.26722322 -23.23081903 -3.61121679
v -27.23100968 -23.28440733 -3.94029543
v -27.19165012 -23.34278636 -3.60327493
v -27.17230469 -24.32090975 -3.52094858
v -27.16344222 -23.40619452 -3.55511694
v -27.14644000 -24.44737591 -3.66793270
v -27.14594826 -23.49648252 -3.50742787
v -27.13739872 -23.42203073 -3.95500101
v -27.12802403 -23.37602898 -4.03756602
v -27.10140869 -24.48594756 -3.49354954
v -27.09968202 -23.65264110 -3.54101625
v -27.09100954 -23.70841615 -3.69053404
v -27.07225271 -23.54111895 -3.89656168
v -27.06604078 -24.03595299 -3.77770141
v -27.06437930 -24.51815829 -3.80035210
v -27.04780549 -24.55160394 -3.65877291
v -27.01358125 -23.89140241 -3.85100418
v -26.99960209 -24.54253100 -3.86499870
v -26.98447183 -24.57674034 -3.41298198
v -26.96473710 -24.44529906 -3.93091748
v -26.96396597 -24.22510833 -3.94955790
v -26.95550583 -24.54903349 -3.89023684
v -26.94193274 -23.57122116 -4.00586845
v -26.91539936 -24.60941859 -3.79305193
v -26.86920390 -23.71733263 -4.00182465
v -26.85176022 -22.65186235 -4.85830149
v -26.83768049 -24.55755696 -3.91734624
v -26.76498704 -24.77041073 -3.58107407
v -26.71184391 -24.84673075 -3.58237186
v -26.70266107 -23.16306531 -4.39357664
v -26.66482329 -24.89014715 -3.66169005
v -26.64680406 -22.87702821 -4.71515115
v -26.59745142 -23.32696319 -4.33275755
v -26.59032308 -24.83735234 -3.81598482
v -26.58377960 -25.09015985 -3.68903577
v -26.57344379 -23.50591868 -4.20662854
v -26.53782628 -23.61634001 -4.16010432
v -26.52274072 -23.45400117 -4.35644388
v -26.51875839 -24.96579476 -3.79115855
v -26.50310844 -23.05966988 -4.67804587
v -26.49006248 -23.51066284 -4.50415676
v -26.47594921 -24.84413795 -3.90521856
v -26.44204721 -23.90089445 -4.15179273
v -26.44076198 -23.65418524 -4.60306369
v -26.43964626 -22.92519622 -4.78893146
v -26.41399950 -23.24864082 -4.68497584
v -26.40087903 -24.10156839 -4.21219273
v -26.38316527 -25.00812896 -3.91056016
v -26.37749165 -23.78144860 -4.67025954
v -26.36137232 -24.30025302 -4.19453951
v -26.36034414 -23.98284897 -4.46217833
v -26.35901980 -23.93133007 -4.22978308
v -26.35725215 -23.10623415 -4.76700161
v -26.35526098 -23.64437655 -4.70969826
v -26.35440044 -23.97929877 -4.32706252
v -26.35343187 -22.77821861 -4.84084524
v -26.33066289 -23.35873246 -4.73268377
v -26.32429823 -24.10151623 -4.39154869
v -26.31238662 -23.49392697 -4.73001180
v -26.30651928 -23.25617522 -4.75396216
v -26.30147338 -23.91536906 -4.71523311
v -26.28951520 -24.05489422 -4.58179228
v -26.28488466 -24.24288541 -4.29668231
v -26.27534419 -23.77711050 -4.76285303
v -26.26197040 -22.65273593 -4.82562045
v -26.24385990 -22.95804583 -4.82009631
v -26.21095069 -23.89434725 -4.79475828
v -26.16887353 -24.04383942 -4.74745641
v -26.14090964 -23.93080480 -4.80590528
v -26.07362345 -23.06192182 -4.79167374
v -26.06728673 -22.87792787 -4.77540353
v -26.04155988 -23.98485318 -4.78212954
v -25.96320584 -24.46239069 -4.53601591
v -25.90353787 -22.77360298 -4.63228533
v -25.90213157 -24.28572811 -4.73060599
v -25.86806566 -24.51219037 -4.62939031
v -25.77655204 -24.46811832 -4.70432127
v -25.77319182 -24.82332103 -4.40746685
v -25.73535219 -24.75796640 -4.56105871
v -25.73476918 -22.71083929 -4.51778620
v -25.73312260 -25.24067089 -4.43582330
v -25.71866103 -22.84385264 -4.56763059
v -25.68570152 -25.09323508 -4.45367070
v -25.68161115 -24.93045479 -4.50451905
v -25.65613203 -24.64960329 -4.67638439
v -25.62849969 -25.20861290 -4.48867260
v -25.60616657 -24.85375293 -4.63525346
v -25.55987053 -25.07948689 -4.59235907
v -25.52425675 -23.66888896 -4.61378880
v -25.44696815 -23.83019775 -4.62195557
v -25.20960383 -24.32719618 -4.76765027
v -24.89993162 -22.69038931 -4.58332384
v -24.72009696 -23.31148461 -4.73810593
v -24.65295978 -22.93755300 -4.58323304
v -24.51787144 -22.84592204 -4.55827545
v -24.39111657 -22.95943536 -4.61314851
v -24.38245900 -24.79237318 -5.01453551
v -24.37471226 -22.75849506 -4.56492510
v -24.22910184 -22.83276245 -4.61883983
v -24.14070256 -24.94491637 -5.11974515
v -24.10140075 -22.90011570 -4.69317799
v -24.05997366 -23.31062406 -4.90054116
v -24.02543277 -24.80444312 -5.09531656
v -23.95262010 -23.75775017 -5.21373795
v -23.92176352 -25.17633885 -5.38210245
v -23.85169268 -24.78477173 -5.18424809
v -23.77676778 -25.09592101 -5.37263975
v -23.74334261 -24.92256649 -5.29968832
v -23.61734211 -25.02836287 -5.40353637
v -23.61240610 -25.21787584 -5.44444053
v -23.54308218 -23.57906662 -5.21221152
v -23.29946496 -23.10402133 -5.06281387
v -23.28858525 -23.21471833 -5.11875190
v -23.28051254 -22.66764827 -5.11940708
v -23.23256060 -22.84397557 -5.08171599
v -23.22275378 -22.99329080 -5.06739086
v -23.15121517 -23.12691882 -5.10820048
v -23.10136892 -22.92834409 -5.07390173
v -22.64170162 -22.98184857 -5.05250646
v -22.53807709 -25.21963045 -5.70270512
v -22.33664133 -23.03657494 -5.05208690
v -22.27136865 -23.15744758 -5.11450274
v -22.19044045 -23.01081084 -5.05766366
v -22.11431973 -22.81834930 -5.07055968
v -22.08402008 -23.14384095 -5.08472649
v -22.01817557 -23.00177328 -5.03704324
v -21.93149179 -22.74000272 -5.03620785
v -21.89077064 -23.76749925 -5.51883038
v -21.88742906 -23.15729111 -5.02989162
v -21.86233923 -24.93208461 -5.74423792
v -21.82106301 -24.48887378 -5.73331770
v -21.63771540 -23.24299887 -4.96977661
v -21.40464634 -22.72384427 -3.57086305
v -21.34442143 -23.93276058 -5.48525667
v -21.32846043 -24.00923334 -5.53562352
v -21.28189057 -23.65445532 -5.11726597
v -21.25173621 -24.37155880 -5.74367121
v -21.21036313 -23.90306070 -5.43921534
v -21.16017789 -24.29488860 -5.72835701
v -21.07324824 -22.96558954 -3.72301927
v -21.03692107 -22.83633314 -3.84590845
v -21.03262953 -24.26848747 -5.72336791
v -20.94625495 -22.93091826 -3.98801919
v -20.90276778 -23.61039631 -4.95583657
v -20.87209746 -24.23508652 -5.68227284
v -20.81285790 -22.98600227 -4.70631337
v -20.78561299 -23.55588973 -3.53212724
v -20.77063918 -22.77178504 -4.60968725
v -20.76039836 -22.91432396 -4.64496855
v -20.75522579 -23.57478254 -4.88011912
v -20.74813098 -24.17913824 -5.63063379
v -20.74564993 -23.71875383 -3.45598045
v -20.73982731 -22.91480452 -4.42449842
v -20.72558738 -22.90064096 -4.54355264
v -20.71504481 -23.09289202 -4.61015105
v -20.70800960 -23.00412394 -4.49734693
v -20.70781030 -24.11581390 -5.58085646
v -20.65422386 -23.69629033 -3.58610461
v -20.62627859 -24.09030125 -5.51507017
v -20.60081251 -23.26582372 -4.52702679
v -20.56772448 -23.67080189 -3.74045037
v -20.55393532 -23.42433296 -4.67479927
v -20.50927095 -23.54731224 -4.75574564
v -20.49502917 -24.08647537 -5.46179013
v -20.48663422 -24.91861582 -5.58604719
v -20.48200369 -23.38560112 -4.54046112
v -20.47008276 -23.82364124 -3.60509800
v -20.44851333 -24.74678867 -5.60830999
v -20.41801065 -23.90617505 -5.29197976
v -20.39545961 -23.49212207 -4.61229682
v -20.37671022 -24.26532097 -5.54729393
v -20.12341656 -23.75654876 -4.83803218
v -20.11358738 -23.76155369 -4.50101960
v -20.02911456 -24.51766282 -5.70707535
v -20.02734318 -23.78947847 -5.00298338
v -20.00052854 -24.67355132 -5.74419415
v -19.92585510 -24.27259460 -3.65207158
v -19.85941082 -23.85614812 -5.03739202
v -19.80195381 -24.41713028 -3.60285910
v -19.61366087 -23.99622463 -4.95824264
v -19.59098130 -24.22191203 -5.38442703
v -19.54220235 -24.55578931 -5.58453891
v -19.42490600 -25.01610294 -5.74764237
v -19.40641925 -25.12385137 -5.74875157
v -19.40439455 -24.29161221 -5.40363463
v -19.36367340 -24.44288507 -5.50257927
v -19.32987943 -24.18077365 -5.13395108
v -19.32068542 -24.19821359 -4.95227240
v -19.29830760 -24.23941903 -5.29627595
v -19.22786236 -25.07130429 -5.72470529
v -19.19585094 -24.32595007 -5.39740128
v -19.15280521 -24.22953770 -5.18377312
v -19.13967542 -24.74496327 -5.55933267
v -19.13059130 -24.27060343 -5.34695992
v -19.04575340 -24.28627759 -5.29041700
v -19.02022026 -24.42499250 -5.39629720
v -19.00793612 -24.27613176 -5.10673318
v -18.93582754 -24.79635179 -5.52875642
v -18.89725216 -24.37550947 -5.28873643
v -18.89419928 -24.31689948 -5.18682459
v -18.88296008 -24.35356751 -5.06311981
v -18.85587722 -24.51488189 -5.34619717
v -18.83194596 -24.63216707 -4.86443797
v -18.77535693 -24.46563914 -5.16341440
v -18.76431890 -25.04288033 -5.61453868
v -18.71304214 -24.61033873 -5.28574595
v -18.65497604 -24.78422597 -5.35100373
v -18.64711568 -25.17688461 -5.61829470
v -18.64059642 -25.02321824 -4.16319259
v -18.62057298 -24.79390427 -5.02758613
v -18.61723512 -24.72785302 -5.19669987
v -18.59789155 -25.05272813 -5.53204445
v -18.55419204 -24.94510077 -5.40857436
v -18.53440329 -25.04205517 -4.37552063
v -18.52200925 -24.87916127 -5.26637910
v -18.47037114 -25.18676966 -5.57502918
v -18.39447953 -25.17909184 -3.88919609
v -18.24802533 -25.11193603 -5.37395431
v -18.19165051 -25.18380620 -4.21731081
v -18.13302748 -25.11538565 -5.06571494
v -18.12198572 -25.15777200 -5.24121942
v -18.04297417 -25.20284802 -5.12105180
v -18.01840588 -25.15999041 -4.91265673
v -17.98699424 -25.19934624 -5.01844427
v -17.93361455 -25.23302287 -5.00362040
v -17.89802499 -25.22497252 -4.62057767
v -17.05955900 -25.25196970 -4.19555325
v -16.89711027 -25.19732714 -4.18919884
v -16.88527688 -25.16812831 -4.02956689
v -16.83834195 -25.15789308 -3.83383571
v -16.78352244 -25.10248125 -3.99155449
v -16.73897542 -25.09402111 -3.77724576
v -16.71302505 -25.13158880 -4.21016570
v -16.65265113 -24.99520965 -3.85196065
v -16.58771932 -25.20359866 -4.33497876
v -16.57281071 -25.07274970 -4.25344240
v -16.56367630 -24.93521385 -3.89909698
v -16.53923281 -24.94938113 -4.07103635
v -16.51351526 -24.94171262 -3.79799376
v -16.45937189 -24.97702278 -4.19385405
v -16.45875163 -25.08845367 -4.31369897
v -16.43788069 -24.87520687 -3.97593016
v -16.40058681 -25.22775903 -4.35361778
v -16.39517024 -24.85631220 -3.80712328
v -16.38499089 -25.02731606 -4.28990135
v -16.38083160 -24.93535914 -3.69749102
v -16.34607092 -24.79554340 -3.85358185
v -16.34312980 -25.08349717 -3.57965031
v -16.32298902 -24.90174212 -4.14775591
v -16.31703600 -25.10376088 -4.31644078
v -16.29655436 -24.98569898 -4.25447198
v -16.26820862 -24.83945340 -4.05824604
v -16.25266485 -24.80300516 -3.73294624
v -16.24602079 -24.77210201 -3.90680972
v -16.21676236 -24.73822609 -3.80515330
v -16.17917232 -24.81821552 -4.03860770
v -16.16268791 -25.08173138 -4.27084416
v -16.13192074 -24.85614829 -3.63037176
v -16.12840220 -24.92343821 -4.15661698
v -16.12475328 -24.76665005 -3.79564543
v -16.12377167 -24.78851564 -3.68977990
v -16.06433839 -24.82137270 -3.97595856
v -16.04489796 -24.94796924 -3.58383101
v -15.97294956 -24.84698780 -3.67121515
v -15.97006433 -24.81553704 -3.83764156
v -15.95075615 -24.90721084 -4.08239244
v -15.92196338 -24.98580702 -3.54941282
v -15.90945385 -24.99695122 -4.18083137
v -15.85198753 -24.83451180 -3.79502890
v -15.83958417 -24.85465072 -3.96131538
v -15.82514495 -24.90598895 -3.57944728
v -15.77427424 -24.84935895 -3.68401338
v -15.69906436 -25.01745708 -4.25365660
v -15.68472572 -24.89753254 -3.56345624
v -15.63911512 -24.81515147 -3.97975417
v -15.51041473 -24.88506213 -3.55612696
v -15.49701206 -25.02096072 -4.36428003
v -15.46140667 -25.10656789 -4.42899996
v -15.45611955 -25.21680482 -4.43097390
v -15.43067675 -24.75927584 -4.01071832
v -15.32871556 -24.76749383 -4.11668280
v -15.31651523 -24.85429868 -3.56099242
v -15.27074352 -24.92730878 -4.34887409
v -15.24281688 -24.84139614 -4.22619935
v -15.24083689 -24.77878705 -3.77279497
v -15.19539300 -24.93152954 -3.40419728
v -15.16063046 -24.94244650 -4.33035893
v -15.11962339 -24.86577816 -3.58390366
v -15.11321031 -24.88454245 -4.24989639
v -15.05980454 -25.07907152 -4.32833098
v -15.02105035 -24.96223710 -4.23925417
v -14.98487685 -24.98522960 -3.44813825
v -14.95422889 -25.09076521 -4.25366871
v -14.94807564 -25.23028664 -4.31199279
v -14.85117525 -25.02346784 -3.99461808
v -14.84865416 -25.10246262 -4.17900644
v -14.80999868 -25.04350990 -3.52953305
v -14.79476597 -25.24752356 -4.27344162
v -14.74042889 -25.01794323 -3.88768665
v -14.67289310 -25.21240152 -4.18525795
v -14.64187540 -25.11389926 -3.43148527
v -14.63852637 -25.03070049 -3.61128687
v -14.55431152 -25.01607127 -3.87903419
v -14.41614982 -24.99061450 -3.76638374
v -14.32221942 -25.00655130 -3.81933898
v -14.25660495 -25.03710985 -3.68126086
v -14.20100778 -25.06873012 -3.83172184
v -14.07761406 -25.13597161 -3.68407252
v -14.07142729 -25.20035021 -3.84113169
v -13.95651232 -25.22122115 -3.51583865
v 2.07200949 -25.25315061 -4.44587274
v 2.11846968 -25.19754507 -4.23039449
v 2.17866758 -25.16961657 -4.40483633
v 2.28064856 -25.06935783 -4.24827728
v 2.43593031 -25.05114675 -4.10563126
v 2.43980903 -25.24656989 -3.71846813
v 2.46045180 -25.14090762 -4.47969977
v 2.54306919 -25.21856315 -3.59996781
v 2.61851959 -25.12021735 -3.74070834
v 2.63236091 -25.17329343 -4.49758349
v 2.63594044 -25.01429804 -4.05069906
v 2.66626570 -25.12561902 -3.55807575
v 2.66673043 -25.04099160 -3.41238105
v 2.71803583 -25.01672320 -3.89597355
v 2.75879703 -25.05843341 -3.63231520
v 2.76638102 -25.02815053 -3.52579565
v 2.79480545 -24.90646392 -3.46088852
v 2.80789216 -24.73523468 -3.41013819
v 2.80824909 -25.01701750 -3.75169632
v 2.85093300 -24.55757000 -3.38651100
v 2.89377570 -24.95067380 -3.60716903
v 3.05393618 -25.18698201 -4.43280069
v 3.07170209 -24.90763739 -3.68233887
v 3.08379368 -24.67087284 -3.50561598
v 3.10213654 -24.94285256 -3.83272767
v 3.18903150 -24.76317249 -3.61171272
v 3.19096562 -25.08796006 -4.30110330
v 3.20728635 -24.59062450 -3.49954492
v 3.50525370 -24.30440113 -3.40679730
v 3.56512866 -25.06718226 -4.21527680
v 3.61445383 -24.74218793 -3.99882579
v 3.61681427 -24.59849417 -3.70451738
v 3.74671887 -24.67766404 -3.99133889
v 3.82765289 -24.81422573 -4.08470025
v 3.83941364 -24.55341257 -3.86358192
v 3.86280729 -24.69272539 -4.00539534
v 4.02182154 -24.23529513 -3.71451117
v 4.06992016 -25.08941665 -4.06067725
v 4.16355114 -23.67767878 -3.40545550
v 4.16526059 -23.81047234 -3.53811192
v 4.17778641 -24.21631105 -3.73771042
v 4.25161188 -23.69616181 -3.49113694
v 4.31940705 -23.50574918 -3.42233479
v 4.35391115 -23.78568985 -3.58599494
v 4.39173728 -24.89504591 -3.77590093
v 4.43640025 -23.59017357 -3.53219337
v 4.47276607 -23.21617119 -3.39478231
v 4.92727663 -24.84616823 -3.49721988
v 4.99204500 -25.01081303 -3.43648461
v 5.24201244 -23.25139195 -3.45002674
v -29.87996861 -20.04038729 -3.50369723
v -29.81016040 -20.05694620 -3.65574891
v -29.77372333 -20.16807348 -3.56303249
v -29.74648774 -20.06598562 -3.78865493
v -29.59526889 -20.13347857 -3.87706491
v -29.32827733 -20.11719532 -4.06112708
v -29.24488112 -20.08766122 -4.19132598
v -29.21312489 -20.20449564 -4.07237234
v -29.07826565 -20.40715143 -3.95283755
v -28.98580767 -21.04212157 -3.40839382
v -28.79417129 -20.79172991 -3.91440839
v -28.71390991 -21.11192793 -3.73081118
v -28.55523117 -21.37486078 -3.46849160
v -28.51855382 -20.13524249 -4.87648696
v -28.44177373 -20.29779926 -4.92318347
v -28.42616104 -20.56807838 -4.89488151
v -28.40225212 -20.48256248 -4.92421724
v -28.39450166 -20.59407532 -4.93085198
v -28.36123668 -20.16260289 -4.95089684
v -28.30667794 -21.92587592 -3.87971825
v -28.30525860 -20.65282874 -4.97322995
v -28.23381126 -21.89049311 -4.09392593
v -28.17849256 -20.73342539 -5.03376545
v -28.16243097 -20.99141479 -4.87011625
v -28.13730575 -21.14291303 -4.80226055
v -28.13342586 -22.40444720 -3.91270593
v -28.10857445 -20.82514390 -5.02868509
v -28.05241756 -22.22893760 -4.19138093
v -28.04525755 -21.27503604 -4.86000907
v -27.99745649 -20.88657767 -5.03492635
v -27.94122882 -22.24684507 -4.26281523
v -27.93771960 -21.04207128 -4.99415211
v -27.92332694 -22.06325531 -4.62772418
v -27.89130434 -22.17636816 -4.37801378
v -27.82157063 -20.72942257 -5.03401505
v -27.77305059 -20.08883096 -4.82918369
v -27.72983722 -21.16304822 -5.00916271
v -27.63006277 -21.56900056 -5.03891381
v -27.57639438 -22.07296155 -5.00430353
v -27.55182795 -22.19863236 -4.92275599
v -27.49224938 -21.94070630 -5.08125080
v -27.47414261 -22.20079489 -5.01765544
v -27.45282650 -22.31433801 -4.91621997
v -27.37279050 -20.14386281 -4.63738618
v -27.32418478 -22.28282765 -5.02934447
v -27.29688026 -22.38170430 -4.90313116
v -27.21710131 -22.48753607 -4.64437623
v -27.20841579 -20.57431079 -4.67846543
v -27.20192261 -20.97113617 -4.81064525
v -27.15165727 -22.33245037 -5.01844753
v -27.11580321 -22.43211679 -4.90226923
v -27.03057416 -21.74373344 -5.07406192
v -26.98306553 -22.40015566 -4.99663455
v -26.93222649 -21.68804780 -5.01348963
v -26.79563314 -21.62154764 -4.91299899
v -26.79302916 -22.23471552 -5.06931404
v -26.31755546 -21.78631909 -4.77181235
v -26.26919374 -22.51502499 -4.79116617
v -26.14907920 -22.59094641 -4.76686051
v -26.11628361 -21.33303322 -4.57326556
v -26.11238137 -22.40499295 -4.71022818
v -25.97989142 -22.49467932 -4.60020592
v -25.84167197 -22.63482660 -4.52037668
v -25.73469281 -22.56108262 -4.46874416
v -25.69863759 -22.45448343 -4.46706777
v -25.65101907 -22.39791863 -4.47879918
v -25.58092959 -22.49195427 -4.47746040
v -25.53785779 -21.71471901 -4.63410327
v -25.23621917 -21.05893753 -4.64313105
v -25.17395280 -21.92052081 -4.66264132
v -25.11509880 -21.76682279 -4.65476885
v -25.02890863 -20.63814923 -4.85106884
v -25.01544170 -20.25775239 -4.84478427
v -24.60699342 -20.58721334 -4.87395888
v -24.42680672 -20.96328512 -4.70301928
v -24.29298125 -21.99492790 -4.64807684
v -24.11717549 -22.38253504 -4.68340516
v -23.99825118 -21.01281844 -4.83039021
v -23.99745025 -20.82090825 -4.80415579
v -23.97045866 -22.09345996 -4.73649660
v -23.93859066 -21.28928341 -4.87732422
v -23.86671863 -21.45759016 -4.87909885
v -23.85128848 -20.20180225 -4.79939394
v -23.83333631 -21.10876143 -4.85110050
v -23.81851710 -21.62912488 -4.87335771
v -23.80368114 -21.78490721 -4.87306807
v -23.78083579 -20.93035169 -4.77397349
v -23.76394160 -21.32027410 -4.90738358
v -23.68859015 -21.51349559 -4.93888324
v -23.65608327 -20.85317113 -4.68209153
v -23.64800312 -21.03361674 -4.74908995
v -23.60344306 -21.36503160 -4.92134970
v -23.47357385 -20.95119283 -4.62930743
v -23.40733446 -21.54709771 -4.99115232
v -23.39545079 -20.49887180 -4.56171716
v -23.34937081 -20.79490758 -4.54099849
v -23.27241749 -20.95087245 -4.60236706
v -23.23833108 -20.63796110 -4.52162186
v -23.17194641 -22.50939980 -5.17261401
v -23.16805162 -20.81380412 -4.54879785
v -23.12587574 -22.01614715 -5.12162596
v -23.05019647 -20.67999169 -4.52404469
v -22.91830070 -20.19009739 -4.56275605
v -22.85607532 -20.69682628 -4.56492603
v -22.84563333 -22.09086530 -5.11486502
v -22.75828458 -22.51242660 -5.18431095
v -22.71524817 -22.15909399 -5.15787862
v -22.70394005 -20.78635432 -4.63459268
v -22.70125784 -22.03016728 -5.07621979
v -22.69019932 -20.65024339 -4.57015680
v -22.63427898 -22.26374298 -5.20652113
v -22.58644439 -21.61729150 -4.82547982
v -22.56524190 -22.12995663 -5.13402279
v -22.52494171 -20.08952200 -4.43095481
v -22.51356840 -20.60965262 -3.61828506
v -22.45117538 -20.04173771 -4.11559269
v -22.43798785 -20.27045749 -4.49885335
v -22.42050320 -20.04574612 -4.29215143
v -22.41261862 -22.62326516 -5.15694125
v -22.36571908 -21.83332853 -4.81263455
v -22.33337425 -20.12256719 -4.19026939
v -22.32057601 -22.50076085 -5.17840404
v -22.25893363 -20.27999423 -4.43707965
v -22.25319110 -20.14784701 -4.27523861
v -22.25105092 -20.54409683 -3.82426544
v -22.21489325 -20.22807673 -4.18830151
v -22.15236425 -20.63930407 -3.79755069
v -22.13820070 -22.46510796 -5.12897503
v -22.12219499 -20.26437409 -4.32720874
v -22.12189883 -20.42556368 -4.45234682
v -22.03197405 -22.60970883 -5.09626139
v -22.01779746 -20.36396414 -4.24018223
v -22.01546170 -22.01397158 -4.73026047
v -22.00559340 -20.59151419 -4.44340426
v -22.00472169 -21.85065299 -4.70961630
v -21.97963744 -22.42915519 -5.02749532
v -21.97734639 -20.43148316 -4.35527321
v -21.92121372 -20.47356218 -4.25507128
v -21.91555128 -22.20901474 -4.79083415
v -21.88607864 -22.58338965 -5.01188124
v -21.85308002 -20.60680091 -4.33825329
v -21.80939540 -22.14176953 -4.74441610
v -21.79767936 -21.29361778 -4.68781730
v -21.79044299 -22.34935202 -4.83211968
v -21.77383006 -20.76083794 -4.41594794
v -21.76750079 -20.63210122 -4.22056485
v -21.75514773 -20.86543478 -4.50314488
v -21.74341865 -22.22650498 -4.77859518
v -21.72807232 -21.13910206 -4.65603592
v -21.70128375 -20.73091082 -4.32529952
v -21.68312110 -22.48173766 -4.86082165
v -21.67741582 -22.64580689 -4.89436043
v -21.66535705 -20.73105425 -4.22471203
v -21.63863368 -20.83436586 -4.43679141
v -21.58466727 -21.74465917 -3.70027171
v -21.52766474 -20.84901370 -4.32887627
v -21.50054462 -20.97290754 -4.20961296
v -21.47633955 -20.89538239 -4.48692590
v -21.47377096 -22.06293121 -3.71105387
v -21.38906345 -21.97341993 -4.79010213
v -21.36817575 -20.91417089 -4.44721058
v -21.36198431 -22.18566649 -4.80072480
v -21.35863714 -20.99663205 -4.36085369
v -21.35455981 -20.95614932 -4.53401962
v -21.34248987 -21.60761319 -4.77896957
v -21.33014239 -21.08386718 -4.59817285
v -21.28987759 -21.00613900 -4.48972918
v -21.28206380 -21.77737094 -4.79997881
v -21.28050663 -21.23956382 -4.64284420
v -21.21862769 -22.10857160 -4.76956042
v -21.20929584 -21.92961797 -4.76492941
v -21.20901085 -21.33433148 -4.58960515
v -21.20589837 -21.32416889 -4.47999081
v -21.19974978 -21.47789113 -4.63774707
v -21.17406018 -21.79790102 -4.75556310
v -21.16394043 -21.44088037 -4.50949837
v -21.13161050 -21.61568031 -4.58872877
v -21.12012915 -21.62024751 -4.43516904
v -21.09726891 -22.03213796 -4.70700534
v -21.09388448 -22.34669030 -3.84926191
v -21.06380276 -21.78634703 -4.52404981
v -21.00366540 -21.89824730 -4.49612178
v -20.95515281 -22.09468931 -4.63812659
v -20.87249979 -22.26169035 -4.65525221
v -20.84437013 -22.15463854 -4.57246322
v -20.83119191 -22.58646302 -4.27011261
v -20.81293426 -22.42793329 -4.62966599
v -20.77796124 -22.49810286 -4.37797885
v -20.75705864 -22.47087657 -4.50701453
v -31.04216047 -17.41296984 -3.64273670
v -31.02082945 -17.46765897 -3.36250872
v -30.99288046 -17.45351031 -3.77887697
v -30.90223297 -17.52714813 -3.82811879
v -30.85058928 -17.71886833 -3.71573889
v -30.81158735 -17.60078594 -3.87736550
v -30.76012991 -17.44813472 -3.97055829
v -30.66149540 -17.90800691 -3.94241605
v -30.59193864 -17.67735370 -4.07196395
v -30.57650663 -17.88577437 -4.04431345
v -30.52683920 -17.99662970 -4.03796788
v -30.49650230 -17.55756885 -4.12358623
v -30.44559248 -18.33848841 -3.93795827
v -30.32531403 -18.31610315 -4.02258756
v -30.16086295 -18.88998039 -3.77667998
v -29.99062650 -18.50976981 -4.04510507
v -29.97110039 -19.83540319 -3.39565496
v -29.83828820 -18.59472319 -4.04716888
v -29.75067124 -19.39852536 -3.73035343
v -29.71742861 -19.97427456 -3.88198509
v -29.61722948 -19.97725479 -3.96611309
v -29.53109890 -19.54033785 -3.85773415
v -29.50797975 -20.02072148 -4.00838209
v -29.42139842 -17.45640114 -4.30383813
v -29.39550951 -19.91456747 -4.06775856
v -29.33637984 -20.01867816 -4.10683546
v -29.32033315 -19.36256513 -3.93731659
v -29.29086052 -19.92869750 -4.17141570
v -29.24472839 -18.40215363 -4.17613052
v -29.18092348 -19.53405328 -4.14818665
v -29.18003872 -19.18424852 -4.08398826
v -29.15143780 -18.89515854 -4.12314432
v -29.13388796 -19.35740374 -4.12547821
v -29.08692881 -19.04501952 -4.12589870
v -29.02818844 -19.20347288 -4.16459562
v -28.97624671 -19.92408186 -4.49199323
v -28.96971628 -18.90177839 -4.12543351
v -28.91604975 -17.57955551 -4.31049755
v -28.86443771 -17.43374579 -4.35821619
v -28.81480940 -19.90063116 -4.59621893
v -28.78553234 -18.22183654 -4.15101182
v -28.75088342 -17.55071618 -4.37417673
v -28.68059836 -19.89566721 -4.69843391
v -28.64558063 -18.10871065 -4.16728109
v -28.60470861 -20.00289410 -4.79278341
v -28.48805487 -17.71220751 -4.45158407
v -28.40692550 -17.73654111 -4.46250755
v -28.26135978 -18.93611811 -4.24945913
v -28.25706825 -17.71553792 -4.50311136
v -28.24476361 -19.71636526 -4.78136027
v -28.19789574 -17.89906807 -4.47798474
v -28.11723016 -19.59827542 -4.73310286
v -28.04892696 -17.97005907 -4.52816393
v -27.86961384 -18.82609352 -4.31135949
v -27.86270529 -19.74636503 -4.72886302
v -27.86173858 -18.20010506 -4.54973709
v -27.85811014 -19.38581094 -4.62586246
v -27.85012312 -19.22207139 -4.51209396
v -27.78625861 -18.80751736 -4.32139728
v -27.72978880 -19.48004216 -4.64730151
v -27.72112191 -19.77200061 -4.65741381
v -27.69289352 -19.31144483 -4.60444996
v -27.66366117 -19.13327910 -4.53191763
v -27.63940580 -19.82968301 -4.62522963
v -27.57468447 -19.91979592 -4.65262355
v -27.52733417 -19.43836175 -4.65350598
v -27.49626152 -17.56316237 -4.73440439
v -27.46997960 -18.80503446 -4.56321146
v -27.45951526 -18.59509386 -4.59005171
v -27.27109566 -18.36265251 -4.72987676
v -26.91480517 -19.17165145 -4.79090866
v -26.89001150 -18.88417639 -4.76124091
v -26.88281052 -18.76112074 -4.75434866
v -26.81642398 -18.28441024 -4.84988699
v -26.79562010 -18.40797998 -4.78592422
v -26.74803697 -18.57792214 -4.73253662
v -26.73368156 -18.18203926 -4.94635850
v -26.70404501 -18.29657331 -4.82623745
v -26.68142319 -18.76575127 -4.69990727
v -26.67157724 -18.08826067 -5.05704945
v -26.66632086 -17.93147437 -5.09604532
v -26.62978880 -18.41068268 -4.72896919
v -26.59845725 -18.60046014 -4.66132816
v -26.59435011 -18.15183274 -5.02049737
v -26.58316493 -19.30469647 -4.68719238
v -26.56733431 -18.06507073 -5.10714343
v -26.53264254 -18.76688562 -4.64286422
v -26.48909204 -18.48909818 -4.64833528
v -26.48415975 -18.34906638 -4.71005542
v -26.47777088 -18.63534190 -4.62284219
v -26.47090890 -19.22454499 -4.67402162
v -26.46246925 -19.80215870 -4.53268038
v -26.44588798 -18.91797222 -4.65996517
v -26.44348517 -18.10372248 -5.04061021
v -26.41146444 -17.95737445 -5.14559681
v -26.40305459 -18.75494421 -4.64498997
v -26.37866884 -18.17791164 -4.87702433
v -26.37463249 -18.28257926 -4.76486702
v -26.37412958 -17.83884130 -5.16502326
v -26.36070922 -18.41546968 -4.66902554
v -26.35256760 -18.59204099 -4.64741606
v -26.31374262 -17.70880632 -5.14601218
v -26.29093826 -17.87181199 -5.13711805
v -26.24224126 -18.49915273 -4.67632897
v -26.24095976 -18.20632070 -4.80158348
v -26.22312307 -18.36222783 -4.72077634
v -26.21637657 -17.80205593 -5.10792527
v -26.19822137 -19.15872283 -4.74888179
v -26.18608996 -18.00901257 -4.95675672
v -26.08882636 -18.10941473 -4.84855194
v -26.08757094 -18.30260083 -4.76800697
v -26.08742379 -18.51153374 -4.73528914
v -26.06583573 -17.84076728 -4.99409204
v -25.97744949 -17.98659563 -4.88910777
v -25.93731321 -18.43935065 -4.80444496
v -25.93290433 -17.84493774 -4.96659381
v -25.88903159 -18.13411154 -4.87034395
v -25.54699779 -18.66028644 -5.04613621
v -25.51415749 -19.34216172 -4.98620141
v -25.36736429 -18.37536506 -5.10965427
v -25.31935647 -17.93078147 -4.98203887
v -24.91717786 -17.77268387 -4.88503557
v -24.72815663 -17.59784296 -4.74291947
v -24.67682213 -17.46710576 -3.46215209
v -24.63182621 -17.61639863 -3.38191283
v -24.61800911 -17.73019135 -4.71521309
v -24.59897846 -17.49897189 -4.45646234
v -24.59180169 -17.61977933 -3.55185312
v -24.58067425 -17.86760055 -4.80387174
v -24.57014285 -17.77207106 -4.45528002
v -24.50794168 -17.77850091 -3.46346153
v -24.50443059 -17.76700094 -3.64746549
v -24.49158393 -17.76297763 -3.99480388
v -24.46473949 -18.55722442 -5.11234067
v -24.45856482 -18.18767004 -4.99930792
v -24.42375571 -18.04029942 -4.84251790
v -24.40429293 -17.88526773 -3.95820942
v -24.37331155 -19.00207810 -5.15349815
v -24.33055826 -18.17408949 -4.88268863
v -24.30622652 -18.35855469 -5.03118290
v -24.29465391 -18.83046143 -5.15680574
v -24.21825938 -18.32756400 -4.94463602
v -24.15534109 -18.31488498 -4.81601199
v -24.12036061 -18.55220459 -5.09758946
v -24.10558611 -18.14526692 -3.78583069
v -24.06742051 -18.45498197 -5.00130560
v -24.01494421 -18.89855601 -5.08963084
v -23.99433404 -18.56979728 -5.03566023
v -23.93080108 -18.52457039 -3.54174292
v -23.90046604 -18.68216507 -4.97436943
v -23.87804538 -18.54439266 -4.07697167
v -23.86146039 -18.62705313 -4.85147256
v -23.64747785 -18.71164888 -3.90038127
v -23.59004319 -18.80779117 -3.67976679
v -23.58430251 -19.03585903 -4.96636936
v -23.56163785 -18.79487187 -3.80028994
v -23.50537665 -19.01808009 -4.83953813
v -23.42075296 -19.14642379 -4.83454298
v -23.40580709 -19.25671659 -4.88442648
v -23.28244410 -19.86515336 -4.70706215
v -23.25453609 -19.38071847 -4.69989656
v -23.20699207 -19.21494305 -4.34486335
v -23.19659665 -19.28565279 -4.52410849
v -23.18631858 -19.75086890 -4.68750531
v -23.13615754 -19.47823353 -4.59202286
v -23.08825031 -19.32846755 -4.37720213
v -23.06892164 -19.39553954 -4.48129466
v -23.01481925 -19.49127205 -4.51515755
v -22.99471572 -19.41214688 -4.22893744
v -22.98995852 -19.77127790 -4.61402442
v -22.94623479 -19.51359212 -4.09497553
v -22.91067503 -19.58306320 -4.52602142
v -22.84825034 -19.84840445 -4.56880266
v -22.80624025 -19.72321235 -4.52703470
v -22.80315012 -19.50956136 -4.32999479
v -22.77465537 -19.58019473 -4.43563005
v -22.72058837 -19.62646656 -4.30980837
v -22.67183550 -19.78576370 -4.40487545
v -22.65121788 -19.76880804 -4.24811477
v -22.60446735 -19.89827491 -4.37017251
v -31.59853816 -15.11427108 -3.73327662
v -31.54234216 -14.93548416 -3.77281266
v -31.48778155 -15.45680780 -3.66604212
v -31.41037747 -15.60772955 -3.66974156
v -31.23161010 -16.17982984 -3.77093023
v -31.09243326 -17.36224815 -3.45985545
v -31.00784309 -17.33588986 -3.78248491
v -31.00520186 -16.77967794 -3.94770969
v -30.95585108 -17.13739894 -3.88459070
v -30.94380908 -17.26312190 -3.88580631
v -30.90200573 -17.40883477 -3.88935884
v -30.80715053 -16.69084281 -4.12218319
v -30.79590388 -17.19353162 -3.97303142
v -30.70429899 -17.14775525 -4.07206360
v -30.61511740 -17.24847592 -4.07806132
v -30.57262860 -16.74190536 -4.18028655
v -30.56016564 -15.89436457 -4.07718541
v -30.46062030 -17.26462878 -4.15432220
v -30.31740338 -17.31435396 -4.18885145
v -30.26199341 -16.13694802 -4.08056425
v -29.12684157 -15.17006941 -4.46089031
v -28.73644046 -14.84967768 -4.34180349
v -28.70441414 -15.06307255 -4.38898057
v -28.12679298 -16.66324027 -4.60475124
v -27.78393403 -16.40858501 -4.71216626
v -27.76837349 -15.62609337 -4.51001571
v -27.69255079 -17.04688184 -4.71965969
v -27.38895826 -16.95618592 -4.80804965
v -27.37880498 -15.46564419 -4.55493713
v -27.32224576 -17.15625636 -4.83000791
v -27.11649425 -15.31067584 -4.63218754
v -27.08760649 -14.89053387 -4.57789516
v -26.41874552 -17.11348444 -5.19587658
v -26.28722414 -17.07408577 -5.20405965
v -26.26003139 -14.84297961 -4.66836011
v -26.25088207 -16.26568288 -4.92695672
v -26.13667026 -14.97590821 -4.69308393
v -26.08042397 -15.27664438 -4.76568658
v -26.02182515 -15.12543205 -4.73058177
v -25.99326335 -15.45091718 -4.73834202
v -25.94021149 -15.64159058 -4.71268129
v -25.91605671 -15.82320407 -4.71906224
v -25.68172663 -15.95029049 -4.57793102
v -25.55666119 -16.55133814 -4.87007294
v -25.52810870 -16.34171046 -4.68178233
v -25.49788542 -16.46369323 -4.79349028
v -25.43159015 -15.40005114 -3.50171095
v -25.41781403 -16.58653282 -4.80077695
v -25.41735210 -14.84063827 -3.45182000
v -25.41392110 -15.41612297 -4.28078091
v -25.39693005 -15.07382188 -3.86353908
v -25.39563738 -15.30019101 -4.25757281
v -25.39453469 -14.93707951 -3.48254899
v -25.37983656 -15.61683230 -4.17694170
v -25.37023090 -15.20511229 -3.73563077
v -25.35940893 -15.49332868 -4.17790003
v -25.35562776 -14.96501174 -3.61056882
v -25.35231225 -15.60292020 -3.70190688
v -25.34362115 -15.77957161 -3.80172511
v -25.34027398 -16.07738994 -3.42325866
v -25.33898503 -15.36982413 -4.17885790
v -25.32787994 -15.93765244 -3.69072496
v -25.31969920 -16.71895199 -4.79298597
v -25.30462481 -15.45693353 -4.04148595
v -25.30405670 -16.07032120 -3.61790136
v -25.27419664 -16.17239043 -3.51436413
v -25.21839365 -16.30918495 -3.56504042
v -25.17526783 -16.44537598 -3.50872171
v -25.03718808 -16.75410569 -4.57329117
v -25.03587678 -16.66562632 -3.63044720
v -24.92468432 -16.89556800 -4.59411321
v -24.91485886 -16.77725278 -3.97313014
v -24.79963936 -16.93084091 -4.47624410
v -24.78410490 -17.22563803 -4.69879806
v -24.75510538 -16.91101864 -4.30995040
v -24.70474318 -17.02274196 -4.40523494
v -24.64283630 -17.17007719 -4.40849131
v -24.60692823 -17.34449901 -4.43757838
v -31.71422705 -13.97889387 -3.50286509
v -31.58540279 -14.75239638 -3.72863654
v -31.25890717 -13.91697396 -3.61785432
v -31.24618530 -12.29764614 -3.43762641
v -30.09597957 -13.62954453 -3.83094302
v -29.86123040 -12.55664043 -3.63716017
v -29.81986851 -14.45970405 -4.15473338
v -29.67208251 -12.93631084 -3.77087784
v -29.60699797 -12.74703071 -3.74443433
v -29.51740846 -12.31571008 -3.47088394
v -29.50082161 -13.71234283 -3.98486108
v -29.44864333 -12.81220652 -3.77478078
v -29.40685861 -12.67559733 -3.73807061
v -29.35640514 -12.53262069 -3.63586680
v -29.35576625 -12.38529664 -3.50279361
v -29.19825166 -12.30818965 -3.40754865
v -28.89761515 -12.56979443 -3.41285137
v -28.78797054 -12.68308051 -3.47099826
v -28.70671451 -12.55760342 -3.40084592
v -28.48914266 -12.78168801 -3.54687660
v -28.45862880 -13.52144685 -3.77561548
v -28.42029743 -14.63343855 -4.39914875
v -28.26579474 -14.48325254 -4.41457983
v -28.13539654 -12.58713380 -3.38243833
v -28.06945890 -12.85926905 -3.48950480
v -27.94232965 -13.74314912 -3.99879226
v -27.79999562 -13.81097175 -3.99878016
v -27.75161713 -14.49414808 -4.35491512
v -27.73950808 -13.55245709 -3.94632295
v -27.62732469 -14.78431467 -4.36536549
v -27.61707641 -14.43806663 -4.31085331
v -27.58670785 -14.59757891 -4.37242398
v -27.46097371 -14.73558228 -4.42143483
v -27.44540572 -13.87259830 -4.09589056
v -27.35907212 -12.69685756 -3.49787483
v -27.23282762 -12.65451312 -3.39026214
v -27.13436075 -12.87712436 -3.86560056
v -27.10987814 -12.75780331 -3.71006783
v -27.10315213 -12.70371769 -3.36999912
v -27.08121389 -12.67197356 -3.46005801
v -26.98331885 -12.75772415 -3.41206416
v -26.97914094 -12.69740891 -3.57457274
v -26.94898471 -13.04911543 -4.18691151
v -26.93464793 -12.71421276 -3.71778058
v -26.92066878 -13.17923330 -4.24960023
v -26.89502202 -12.86976971 -4.05506976
v -26.85283311 -12.75725570 -3.52131762
v -26.83835104 -12.74863910 -3.81072797
v -26.83185786 -12.94966973 -4.15470777
v -26.83176659 -13.70881964 -4.37940797
v -26.80161782 -12.74847519 -3.66538460
v -26.79790929 -13.38818576 -4.33956785
v -26.77078359 -13.53885978 -4.37575905
v -26.76357143 -12.86471076 -4.04230785
v -26.69955045 -12.94463221 -4.13080025
v -26.65816993 -12.82336935 -3.69434338
v -26.60230547 -13.54965288 -4.37425682
v -26.58764087 -12.86126114 -3.66549706
v -26.58682503 -13.04424647 -4.13315278
v -26.53755061 -12.88616937 -3.79837607
v -26.53372847 -12.96650711 -3.99105065
v -26.50770545 -13.94966152 -4.39885631
v -26.50680952 -13.66683375 -4.36684862
v -26.44339018 -13.08983471 -4.05988051
v -26.44103020 -14.81677778 -4.72054072
v -26.42525174 -13.81191704 -4.35913494
v -26.40937082 -14.10556864 -4.44338145
v -26.39870346 -13.01958878 -3.91076226
v -26.39204636 -12.97682244 -3.74955148
v -26.34374611 -13.95041216 -4.36322344
v -26.32972226 -13.21048848 -4.00506239
v -26.32130682 -13.13139126 -3.67941870
v -26.31295472 -13.08875903 -3.81212635
v -26.25697665 -13.23249005 -3.79241304
v -26.25226229 -13.27991858 -3.58626666
v -26.22637339 -14.06992599 -4.37406544
v -26.20835230 -13.38733826 -3.75417294
v -26.15103126 -13.53683416 -3.77219263
v -26.14896744 -13.45439814 -3.62911425
v -26.09149367 -13.51157203 -3.53095727
v -26.02909692 -13.62172794 -3.65225272
v -26.00016445 -13.60098273 -3.46468366
v -25.86990409 -13.71098589 -3.54750850
v -25.82168952 -13.79244216 -3.42539418
v -25.75265616 -13.87469657 -3.48143466
v -25.74968711 -13.90967704 -3.70950974
v -25.50932951 -14.42473382 -3.60220927
v -25.43031052 -14.57859203 -3.52689205
v -34.16666761 -11.29536983 -3.49071436
v -34.12536159 -11.39565837 -3.36482655
v -34.07351300 -11.34051662 -3.46804434
v -34.03516114 -11.23604923 -3.53215006
v -33.97615999 -11.35373767 -3.41976294
v -33.56138617 -10.75134147 -3.64459585
v -33.49492326 -10.34502778 -3.85408034
v -33.32728520 -10.05569194 -3.88798025
v -32.87748247 -10.61261538 -3.65398102
v -32.45212138 -10.15854813 -3.56961205
v -30.95979802 -9.95722786 -3.60692921
v -30.86641803 -9.79844201 -3.59503832
v -30.77749908 -12.07741536 -3.44360131
v -30.53461574 -10.14477294 -3.54243605
v -30.41863628 -10.25819872 -3.46497516
v -30.37704714 -10.09535696 -3.51745961
v -30.36303632 -9.99831501 -3.51516576
v -30.31013906 -10.36009938 -3.37913469
v -30.29330820 -10.04457846 -3.46517051
v -30.25461920 -10.18472575 -3.40870931
v -30.13131022 -11.06997021 -3.50511912
v -30.10990098 -10.78552753 -3.36431782
v -30.03076091 -10.90937667 -3.47915571
v -29.99679558 -11.95492968 -3.36418883
v -29.93927337 -11.03479043 -3.56532680
v -29.92325276 -10.80883481 -3.38044949
v -29.88189273 -11.98133640 -3.37249530
v -29.86353077 -10.90789121 -3.50889331
v -29.84459884 -11.17704622 -3.59325414
v -29.78550643 -12.11962197 -3.40128364
v -29.75992858 -11.31406520 -3.59323481
v -29.73344736 -11.02080941 -3.53587046
v -29.67918664 -11.18598972 -3.59466975
v -29.62674573 -10.99552959 -3.43577564
v -29.60670739 -11.30869798 -3.60099552
v -29.58361991 -12.10676972 -3.40564898
v -29.55478430 -11.87398098 -3.42879444
v -29.46354263 -11.30966377 -3.55065730
v -29.40768190 -11.98978350 -3.38946329
v -29.39612791 -11.78911142 -3.43610067
v -29.38795835 -12.20266055 -3.40753398
v -29.33075652 -11.33417338 -3.46629811
v -29.26365659 -11.87796146 -3.36300442
v -29.25806493 -11.27892360 -3.36936489
v -36.57115623 -7.77486619 -3.65113746
v -36.32162139 -8.20985530 -3.78359342
v -36.27064452 -8.03238899 -3.82474414
v -36.09881550 -8.06742255 -3.87853011
v -35.91607884 -8.08754656 -3.96414008
v -35.78408062 -8.88228137 -3.94953089
v -35.76701507 -9.46800690 -3.73466103
v -35.73609143 -8.62319022 -3.98602150
v -35.73209792 -9.10623930 -3.89520335
v -35.61737016 -6.99745258 -3.93631309
v -34.52497348 -7.27181276 -3.95683339
v -34.50446203 -9.05289408 -4.09483351
v -34.36375409 -8.48962087 -4.10775142
v -34.26582739 -8.65952671 -4.10818635
v -34.19051692 -6.99996157 -3.69221787
v -34.09098089 -8.68932810 -4.12032055
v -34.01381522 -6.99037686 -3.42816254
v -33.87156501 -7.03246566 -3.46785947
v -33.87092799 -7.33318878 -3.81228887
v -33.85355696 -7.08680041 -3.58405081
v -33.72280300 -7.11330120 -3.52551462
v -33.64051506 -7.11753592 -3.38641764
v -33.59682485 -8.02320614 -4.05447558
v -33.58900174 -7.19808042 -3.61317373
v -33.53811428 -7.15627708 -3.48062883
v -33.51058438 -8.45636148 -4.13093576
v -33.18138421 -8.26404896 -4.07981314
v -32.87880123 -8.30360968 -4.06027259
v -32.75065497 -8.87669064 -3.90730938
v -32.53358603 -9.07068048 -3.76712740
v -32.42757171 -8.69798940 -3.82854673
v -32.27133304 -8.32406152 -3.87109304
v -32.24388883 -8.12222157 -3.86203872
v -32.12271631 -8.64937715 -3.74797103
v -31.98377788 -7.76219647 -3.72558553
v -31.61470592 -8.30051489 -3.83920316
v -31.55023977 -8.44335835 -3.79851833
v -31.41557425 -8.33014026 -3.80483572
v -31.34585917 -7.75308395 -3.49411741
v -31.22458793 -7.86090549 -3.51977767
v -31.20882809 -8.34354665 -3.68608627
v -31.18048608 -8.89446493 -3.61269363
v -31.08664602 -9.05307662 -3.55526782
v -31.06646612 -8.65579955 -3.62479803
v -31.01146035 -8.49983003 -3.59251187
v -30.96568771 -8.37333594 -3.52890161
v -30.91476858 -9.01653990 -3.47846723
v -30.83470464 -9.35891178 -3.54116480
v -36.08148172 -6.52544247 -3.58121726
v -36.05785593 -6.31938688 -3.44561157
v -35.97453237 -6.31294586 -3.45391687
v -35.94893217 -6.58088829 -3.66286817
v -35.94536334 -6.44714758 -3.60495038
v -35.87030619 -6.35814760 -3.52311158
v -35.78353301 -6.62603788 -3.72631219
v -35.65377742 -6.38257060 -3.52675468
v -35.01128778 -6.40236214 -3.45741911
v -34.90334004 -6.44463673 -3.36315786
v -34.82077271 -6.53493172 -3.45594902
v -34.76014361 -6.60132663 -3.53908795
v -34.72330049 -6.61182869 -3.43022589
v -34.63626280 -6.65880926 -3.50527116
v -34.60656479 -6.72387611 -3.71337938
v -34.54699740 -6.71314402 -3.61775258
v -34.47984159 -6.82253344 -3.73905757
v -34.43606570 -6.80881226 -3.60178528
v -34.40448642 -6.95983134 -3.82428896
v -34.15542841 -6.97177742 -3.39668361
v 14.96417262 -4.86463355 -3.58961197
v 14.98010941 -4.47793771 -3.85086285
v 15.17083496 -4.89974767 -3.51587567
v 15.25595784 -5.04724495 -3.49897728
v 15.37042297 -4.87060985 -3.51328077
v 15.43926448 -4.44557192 -3.67491785
v 15.49218222 -5.66223310 -3.53944278
v 15.74764214 -6.04880927 -3.39867431
v 15.78378864 -4.72280663 -3.51796299
v 16.14453271 -4.49739769 -3.56170186
v 16.19484276 -4.64943331 -3.53822461
v 16.26064256 -5.07687777 -3.46412603
v 16.30118489 -4.67992341 -3.49629088
v 16.35686308 -4.92667640 -3.42268590
v 9.78466868 -2.53681256 -3.73320840
v 11.26622781 -3.08399624 -4.01938939
v 11.68602332 -2.01639044 -4.58408706
v 12.80540600 -3.27436416 -4.43228381
v 12.89876364 -3.21293529 -4.53802757
v 12.95090839 -2.79994681 -4.56340006
v 12.95173913 -2.37693754 -4.61474434
v 12.99236156 -3.06008453 -4.61420650
v 13.03806808 -3.27089615 -4.55801887
v 13.07736896 -2.95542553 -4.60785907
v 13.08634691 -3.12570296 -4.61203093
v 13.13641574 -3.56097985 -4.44225222
v 13.16021848 -3.34905367 -4.51478036
v 13.16707768 -2.45568203 -4.60060919
v 13.17745727 -3.77735752 -4.27633477
v 13.22263014 -3.06330039 -4.58994228
v 13.67648970 -2.40964722 -4.67468984
v 13.83691188 -2.02908413 -4.67685563
v 14.39463999 -1.93045556 -4.60580923
v 14.49839398 -3.20237479 -4.15516179
v 14.56438191 -2.20608898 -4.48726211
v 14.64903262 -3.49931465 -4.15458390
v 14.72481433 -2.17498769 -4.45231423
v 14.85715155 -2.13522743 -4.40930901
v 14.95045051 -2.20080116 -4.32612514
v 15.87325707 -2.01387960 -4.01194813
v 15.90324007 -2.61689280 -3.92323500
v 15.96191339 -2.16991873 -3.96556035
v 16.08910412 -4.06303257 -3.67546943
v 16.09126106 -2.63602659 -3.81905702
v 16.30654372 -3.38322949 -3.57338996
v 16.35432243 -3.22899036 -3.56312445
v 7.85894226 -0.06890309 -3.44490702
v 7.88079202 0.04683800 -3.55751859
v 7.89106917 -0.11598867 -3.58129782
v 7.93064758 0.08675425 -3.68567230
v 7.96363130 -0.24865952 -3.66575248
v 7.97971152 0.23925306 -3.57873389
v 8.00901745 0.27886892 -3.77491815
v 8.02798849 0.37615938 -3.71331675
v 8.06001201 0.46292433 -3.81253590
v 8.06343555 0.37845474 -3.89472954
v 8.11814610 0.80335687 -4.01178421
v 8.16515740 0.02255021 -4.03355760
v 8.17598216 0.67352212 -4.16204194
v 8.32008198 -1.03208004 -3.61515488
v 8.59322399 0.72455988 -4.81725717
v 9.02067963 -0.11196061 -4.66919784
v 9.41750593 0.51661470 -4.99238679
v 9.60674696 0.72751555 -5.00424346
v 10.27873624 0.83422218 -4.99588950
v 12.18571700 0.29292903 -4.96802712
v 13.70983757 0.74323756 -5.18949004
v 13.81863374 -1.15592359 -4.68944851
v 13.82881775 -1.34605181 -4.66130581
v 13.89347296 -0.11724060 -5.12248185
v 13.99018057 -1.03069562 -4.77381423
v 14.11365252 -1.54518476 -4.67681419
v 14.20825161 0.68749953 -5.25591057
v 14.38660175 0.71878382 -5.25153335
v 14.39816039 -1.59924780 -4.61077690
v 15.07379673 0.20959423 -4.91164997
v 15.46089258 0.69001951 -4.78292909
v 15.70425741 -0.53500501 -4.56052693
v 15.96417278 -1.66858500 -4.05507954
v 15.96477255 -1.76670041 -4.03485820
v 16.09930955 -0.87730348 -4.33981186
v 16.15941152 0.68648107 -4.57614008
v 16.17689803 -1.09454198 -4.15328611
v 16.26784168 -0.41729654 -4.27117338
v 16.28725417 -0.96161704 -4.13045846
v 16.31870493 0.42556087 -4.48053144
v 16.32806100 0.24252750 -4.48020827
v 16.38388820 -0.53382892 -3.98082705
v 16.40142500 -0.69347169 -3.99880763
v 16.44490846 -0.15884168 -4.13804315
v 16.48576558 -0.00879429 -4.11281548
v 16.48732461 -1.01432437 -3.74213001
v 16.48830436 -1.66800607 -3.56693147
v 16.49416797 -0.09397615 -4.03940910
v 16.51219279 -0.83201181 -3.78779927
v 16.58357866 0.21950809 -3.98129225
v 16.58736356 0.00912882 -3.96549609
v 16.71614125 -1.11247366 -3.55635723
v 16.81182161 -0.92841347 -3.54301278
v 16.82638749 -1.06905075 -3.42814019
v 16.90178923 0.00249264 -3.71881342
v 16.97602682 0.30483375 -3.50682298
v 17.26469956 -0.21191379 -3.38872429
v 8.12114775 0.93373959 -4.15221229
v 8.16684216 0.85312128 -4.20351699
v 8.34640022 1.26370555 -3.98477539
v 8.37824307 1.62695930 -4.69961576
v 8.40772316 1.77159498 -4.64233663
v 8.41171667 1.79143576 -4.73366864
v 8.41215812 1.74518721 -4.78675961
v 8.45797826 1.68143481 -4.83177882
v 8.47788900 1.82699051 -4.82481252
v 8.49944633 1.88869413 -4.66571096
v 8.52418225 0.93693950 -4.78749396
v 8.56798049 1.95497274 -4.81348718
v 8.57995544 1.87540776 -4.90917126
v 8.61385744 2.00022990 -4.70052101
v 8.64203181 2.01644981 -4.80301352
v 8.72304663 1.96293555 -4.91251284
v 8.77965242 2.05380004 -4.84979618
v 8.83827079 1.95783959 -4.39387048
v 8.85181408 1.94521365 -4.25997237
v 8.85918550 2.05097510 -4.90317494
v 8.89496133 1.87266921 -4.10758704
v 8.95643141 2.04032706 -4.97085508
v 8.99835210 2.11609830 -4.88833152
v 9.06720292 2.07096338 -5.01487125
v 9.16901324 1.94864627 -3.98605689
v 9.22242831 2.02060537 -4.14063176
v 9.23733134 2.14855094 -5.04632620
v 9.40093864 2.24982342 -5.07431617
v 9.51193739 2.33533140 -5.09148883
v 9.55526531 2.19634897 -5.17737027
v 9.64655355 2.37379316 -5.16058644
v 9.73561127 2.47556251 -5.08939428
v 9.74792335 2.47288472 -4.94128233
v 9.76175629 2.27585644 -5.24262665
v 9.82197467 2.41590128 -5.21347346
v 9.88964085 2.17553671 -5.30134141
v 9.91060678 2.52022268 -5.16295154
v 9.97523032 2.45934958 -5.27105108
v 10.01038682 2.60726246 -5.08764014
v 10.05183812 2.18477775 -5.36920736
v 10.08775178 2.58290791 -5.26706921
v 10.16537379 2.51803733 -3.96279246
v 10.29995084 2.69554486 -5.45180496
v 10.33298019 2.64266599 -5.50690945
v 10.33812948 2.62715667 -3.94716207
v 10.33986080 2.80560413 -5.37690707
v 10.40052343 2.83727632 -5.49817597
v 10.40490717 2.74875667 -5.52664371
v 10.43725666 2.59475736 -5.54788858
v 10.44522040 2.86470260 -5.56464260
v 10.44582669 2.91813724 -5.49454289
v 10.47226321 2.96344981 -5.36458241
v 10.48594806 2.78054504 -4.43539722
v 10.52197907 2.82608182 -5.60761429
v 10.52386127 2.70378334 -5.58089046
v 10.53093281 2.96635460 -5.60796028
v 10.53389534 3.05343117 -5.50684799
v 10.57284418 2.85185478 -3.95248132
v 10.58199070 3.11070681 -5.36755519
v 10.58268547 3.06651928 -5.06460667
v 10.59674658 3.12354579 -5.64099662
v 10.62119287 3.21436394 -5.52959135
v 10.62571630 3.03170760 -5.67997713
v 10.63631009 2.90710339 -5.65405888
v 10.65407321 2.96609756 -4.12971480
v 10.65775659 3.14973551 -5.21183759
v 10.67148615 3.12540890 -5.71988570
v 10.72135940 3.26683512 -5.70092537
v 10.74600220 3.36157298 -5.52721880
v 10.75346023 3.14102741 -5.76604716
v 10.80837566 3.08501185 -4.13206313
v 10.84732823 3.43955797 -5.64421620
v 10.89217421 2.94922851 -5.70474938
v 10.89778915 3.35493311 -5.75856306
v 11.08623389 2.92650657 -5.67656057
v 11.19375881 3.04899621 -5.73414005
v 11.25507616 3.35244928 -4.64923400
v 11.41726784 3.41703836 -3.95131344
v 11.91738900 1.93769147 -5.35267917
v 12.00930681 1.69582979 -5.28243091
v 12.83027884 3.40330321 -5.67118777
v 12.97247875 2.34694802 -5.56090008
v 13.16298172 2.97003682 -5.75538352
v 14.35843948 2.77906866 -5.33978548
v 14.45975713 2.15542503 -5.21796150
v 14.47933540 2.85816542 -5.23199653
v 14.50978499 1.08478707 -5.20877540
v 15.02614375 3.01578781 -5.11337025
v 15.05467203 0.95005502 -5.04007284
v 15.45601897 1.67304452 -4.57702577
v 15.52782860 1.97541877 -4.50748112
v 15.53269383 2.79057538 -4.78386600
v 15.54907113 1.78847008 -4.48894640
v 15.66635631 2.39664689 -4.55123512
v 15.67151211 2.65124091 -4.56835562
v 15.72795771 2.50631175 -4.53501241
v 15.73144272 3.07403551 -4.59353160
v 15.74669220 2.95848865 -4.51961532
v 15.76494612 3.37379146 -4.52465704
v 15.77282697 2.36096792 -4.52140206
v 15.77428542 3.21735837 -4.56952909
v 15.80237038 2.64578220 -4.47495049
v 15.85791260 3.22839175 -4.44909465
v 15.86440764 2.47483538 -4.51361155
v 15.91219753 2.31577293 -4.53532720
v 15.95569588 2.57663801 -4.45007021
v 15.95816575 3.22824391 -4.33758879
v 16.00798965 2.42420728 -4.51433193
v 16.04896411 2.26814440 -4.54009650
v 16.09824784 2.10804911 -4.53704270
v 16.11260884 2.81112804 -4.34416020
v 16.15572348 1.94587954 -4.52320464
v 16.16468281 0.96755294 -4.54275357
v 16.20811783 1.78902072 -4.45860391
v 16.36250690 2.47797440 -4.20566928
v 16.46336354 1.72158657 -4.11348278
v 16.52872376 1.76835130 -3.94676207
v 16.70504175 3.32205091 -3.38882790
v 16.73550718 1.81352696 -3.70185426
v 16.82842709 1.90245837 -3.55171389
v 16.84689336 2.81543680 -3.58412345
v 10.98682079 3.49291204 -5.69520378
v 11.06145233 3.55927460 -5.18035609
v 11.07488759 3.59325204 -5.62121626
v 11.10409014 3.66217224 -5.34532079
v 11.16247941 3.69654177 -5.46214636
v 11.23602688 3.69067956 -5.57464408
v 11.33102551 3.51002510 -4.74572880
v 11.38833631 3.65011394 -5.66010270
v 11.53874025 3.49930325 -3.74222966
v 11.59209292 3.76257650 -3.76388314
v 11.60027087 4.05333471 -5.29153505
v 11.68802101 3.91970063 -5.59597136
v 11.72636542 3.79498163 -5.68926474
v 11.85781416 4.01019678 -5.60793374
v 11.98709570 4.45684232 -3.66509333
v 12.09401246 4.04612441 -5.74171357
v 12.17003353 3.64618818 -5.78329805
v 12.20514532 3.99512891 -5.81976911
v 12.30650395 4.15119017 -5.82532631
v 12.55592704 4.25450644 -5.84953045
v 12.61698268 4.38086549 -5.79336472
v 12.71348912 4.30425256 -5.82636520
v 12.80791126 4.43331851 -5.79444831
v 12.85250485 5.11602312 -3.47066484
v 12.90087868 4.29108460 -5.80169912
v 12.95663323 4.51479992 -5.80690941
v 13.00284732 4.61702701 -5.78263635
v 13.07449397 4.74752765 -5.65576926
v 13.08153290 4.68672998 -5.76240011
v 13.13988492 4.57305135 -5.82101569
v 13.14248331 4.40565264 -5.84208779
v 13.19086645 4.81467508 -5.65395784
v 13.20480742 4.26633796 -5.80216665
v 13.21635023 4.73822700 -5.73720736
v 13.22817989 5.03889658 -4.97339806
v 13.24552204 4.86633414 -5.50975231
v 13.26054707 4.44252556 -5.81342727
v 13.26465327 4.09330009 -5.72974049
v 13.27029802 4.65250155 -5.78328874
v 13.30039743 4.57039615 -5.78246126
v 13.38521112 4.07956028 -5.64613612
v 13.40118237 4.48408164 -5.72401192
v 13.40854168 4.67790198 -5.69566432
v 13.47231306 4.79175616 -5.61677758
v 13.53336126 4.44284827 -5.61820669
v 13.53652962 4.88321716 -5.56829013
v 13.53902090 5.01079997 -5.49440784
v 13.54517043 3.76947457 -5.61254518
v 13.57208285 5.10438066 -5.38980355
v 13.59119546 4.73551638 -5.59412269
v 13.64346407 5.16968267 -4.69664484
v 13.65294401 4.85214638 -5.56319440
v 13.66865821 5.24626626 -4.40191571
v 13.68750446 4.96969977 -5.52952709
v 13.72126769 3.97377135 -5.51748183
v 13.79111689 5.10612410 -5.44855837
v 13.81010655 4.97350981 -5.49347606
v 13.82856723 5.16814040 -5.28326491
v 13.85124959 4.29254863 -5.52135985
v 13.87704536 5.15929237 -5.38716046
v 13.89625296 5.13227377 -5.41897677
v 13.90908472 5.01705939 -5.41308289
v 13.95560708 4.38635331 -5.49367815
v 13.95898592 3.76674021 -5.56894531
v 13.96297757 5.14693977 -5.30106388
v 13.96727283 5.24169020 -5.04372222
v 13.99260201 3.58288363 -5.58087230
v 13.99590913 4.53356327 -5.42933447
v 14.00066353 4.70439997 -5.36940247
v 14.03356344 5.24032116 -4.89549851
v 14.03817628 5.22061856 -5.15036704
v 14.05744813 4.28401027 -5.54348202
v 14.06961866 5.15458640 -5.20303985
v 14.07548413 5.02542499 -5.22643654
v 14.07647971 5.22795226 -5.01758419
v 14.08087835 3.90838552 -5.59046445
v 14.11143504 3.72500648 -5.57334442
v 14.14448861 4.87845019 -5.20639028
v 14.14743345 5.12445159 -5.07806940
v 14.15611804 4.40564333 -5.45783667
v 14.15923703 5.18474169 -4.89208754
v 14.18040134 4.98646265 -5.12861647
v 14.19589855 4.21917299 -5.53907035
v 14.21477366 5.20288805 -4.77819284
v 14.21844866 5.08317258 -4.92008636
v 14.23638035 3.84507887 -5.57043683
v 14.29201197 5.24835754 -4.67050448
v 14.33675177 3.77467321 -5.51210111
v 14.37061094 5.38544403 -4.39964002
v 14.43236601 4.60634567 -5.00851404
v 14.48123530 4.27800138 -5.13550732
v 14.50551860 4.01370274 -5.20888949
v 14.52032104 4.43946663 -5.02607552
v 14.56622034 4.14035423 -5.13161998
v 14.57300875 5.41437836 -4.34875302
v 14.69140127 5.36936987 -4.40208148
v 14.74259421 5.43206558 -4.29624552
v 14.78027739 5.53085841 -3.55312135
v 14.82172776 5.33863530 -4.35424782
v 14.88205604 5.58523322 -3.39123607
v 14.88239225 5.50396927 -3.83970328
v 14.88588192 5.42556355 -4.22866596
v 15.01870062 5.55833336 -3.51469195
v 15.02460521 5.47621539 -3.81792756
v 15.08711558 3.72330099 -5.13590919
v 15.12722950 5.37900394 -3.84885515
v 15.17237350 4.14594728 -4.93769068
v 15.17460961 4.26066853 -4.85107303
v 15.18243738 5.46550797 -3.60550126
v 15.18444531 3.87986144 -5.09490771
v 15.30476846 3.89804947 -4.98985499
v 15.36369883 4.48161596 -4.58350405
v 15.47721121 3.62271792 -4.90830280
v 15.55093098 3.83163244 -4.53988183
v 15.63152857 3.71349859 -4.42038989
v 15.63973911 4.56532137 -4.27654292
v 15.67105763 4.80456091 -3.90613661
v 15.67710191 3.78364068 -4.25238209
v 15.74471034 3.60387168 -4.14408883
v 15.77025652 4.82679671 -3.57548706
v 15.80402069 3.59617965 -3.99540085
v 15.81303030 4.42505255 -4.06865869
v 15.82152583 3.49148223 -4.08363575
v 15.82174934 4.55861492 -3.97560745
v 15.83755389 4.52632271 -3.82240885
v 15.85483178 4.29921784 -3.62574193
v 0.52997132 -38.71812299 -0.84151415
v 0.59389824 -38.84731978 -0.85189228
v 0.66303171 -38.68708387 -0.94934634
v 0.76508592 -38.33276778 -1.06223195
v 0.79469191 -38.79993781 -0.96766005
v 0.80266752 -38.67827728 -1.03156467
v 0.90742734 -38.39816153 -1.19852531
v 0.98737550 -38.60315681 -1.23917242
v 1.10989762 -38.61298040 -1.34156982
v 1.11012405 -38.79056498 -1.19548093
v 1.21514127 -38.43513131 -1.43413537
v 1.26573653 -38.83868083 -1.35829102
v 1.35610357 -38.95178065 -1.28306902
v 1.40449323 -38.46822307 -1.54306542
v 1.49378681 -38.32709789 -1.66142767
v 1.56973570 -38.52887824 -1.67070015
v 1.58864947 -39.16478157 -1.10627862
v 1.62878400 -39.27624226 -0.95256389
v 1.70903327 -38.52304816 -1.83688779
v 1.71195786 -38.66141662 -1.72634015
v 1.76177849 -38.92311826 -1.54815591
v 1.82935514 -38.54047880 -2.00993405
v 1.84387236 -38.41065988 -2.18632142
v 2.10009026 -39.64031860 -0.89184445
v 2.10318295 -38.68169338 -2.06535822
v 2.21094210 -39.65816274 -0.90791087
v 2.24125269 -39.55148533 -1.00045395
v 2.33704201 -39.66477513 -0.87478000
v 2.75571295 -38.93998265 -1.93469552
v 3.00439657 -38.42493147 -2.30215723
v 3.01663810 -38.54308650 -2.20741518
v 3.13423900 -38.39038312 -2.37743743
v 3.22882365 -38.89791295 -1.95101136
v 3.24890623 -38.62759843 -2.32474017
v 3.31617775 -38.82182017 -2.10657017
v 3.35515104 -39.53368217 -0.83179394
v 3.47932940 -39.44629058 -1.20009831
v 3.55860940 -39.35679048 -1.50543614
v 3.69537994 -39.38020766 -1.19917549
v 3.72436293 -39.39788043 -1.47120713
v 3.73977236 -39.35127333 -1.05453399
v 3.77114862 -39.39275071 -1.32240565
v 3.89297260 -39.22541067 -2.21944996
v 3.95474071 -38.44980150 -2.71456013
v 3.98619659 -38.64637017 -2.57773581
v 4.01099725 -39.33114186 -2.15743901
v 4.07240819 -38.58682513 -2.70627532
v 4.11637453 -38.45009580 -2.79909489
v 4.17265063 -39.50425237 -1.37720071
v 4.32017259 -39.15848956 -2.34645582
v 4.32188530 -38.73826936 -2.81373505
v 4.36447747 -39.27787393 -2.23169080
v 4.39735688 -38.87143731 -2.76716030
v 4.48097428 -38.76828775 -2.87608872
v 4.48869541 -38.97625208 -2.73937220
v 4.53661196 -39.27565366 -2.29348312
v 4.59108735 -39.01724145 -2.78007495
v 4.69304947 -38.96676376 -2.84776231
v 4.70240926 -39.07888010 -2.75072129
v 4.83598001 -39.13792223 -2.70819222
v 4.84471396 -39.03102502 -2.82221171
v 4.88410285 -39.58990425 -1.30270724
v 4.90065478 -39.56319019 -1.85164623
v 4.91861859 -39.25068676 -2.52524973
v 4.97929472 -39.56589103 -2.07551988
v 4.98093618 -38.58567029 -3.04948958
v 4.99257026 -38.95400465 -2.90171104
v 5.01367217 -38.77541795 -3.00396397
v 5.07691829 -39.58621621 -1.96794118
v 5.09693241 -39.24550861 -2.51889857
v 5.12267090 -38.90321031 -3.00197746
v 5.12373960 -39.58673030 -2.06296309
v 5.12924418 -39.00647163 -2.89549259
v 5.13808476 -39.44791853 -2.32196087
v 5.21574961 -38.96271437 -2.99398787
v 5.23761846 -39.53763843 -2.22511753
v 5.23838541 -39.56400231 -2.11013062
v 5.28426329 -39.01877999 -2.89237686
v 5.29921334 -39.47597742 -2.27618916
v 5.34434849 -39.48530927 -1.54811726
v 5.34867961 -39.51034322 -2.17293971
v 5.35880961 -39.51014951 -2.01665005
v 5.39237401 -39.11799565 -2.50023045
v 5.41531062 -39.40084204 -2.24583014
v 5.44359768 -39.01229426 -2.96189031
v 5.45764714 -38.88991103 -3.29092285
v 5.46951825 -39.43439201 -2.09841505
v 5.46955736 -39.13325071 -2.44693272
v 5.47875976 -39.43925723 -1.15213974
v 5.50457044 -38.99541125 -3.10607930
v 5.57629112 -39.17828575 -2.34574452
v 5.58436941 -38.96304965 -3.26459343
v 5.61510166 -39.01281208 -3.13509163
v 5.62065374 -39.24975172 -2.20355671
v 5.62850619 -39.47244585 -1.21219514
v 5.72121935 -39.26628456 -2.08910462
v 5.85522735 -38.87761012 -3.35066509
v 5.97273698 -38.92228752 -3.08047747
v 6.65583974 -38.85301948 -2.83495220
v 6.79092249 -38.82858902 -2.99883774
v 6.95184758 -38.73506561 -2.93009728
v 7.01023359 -39.19473290 -1.76004763
v 7.10155675 -38.67060691 -3.01354798
v 7.14361062 -39.32024539 -1.09141029
v 7.22121634 -39.17811811 -1.48285239
v 7.24458229 -38.60332444 -2.96878256
v 7.32711796 -39.22877833 -1.33562589
v 7.33394921 -39.19286281 -0.87639265
v 7.35354563 -39.32905570 -1.15152658
v 7.37113878 -39.09663111 -1.48268184
v 7.44528649 -39.13054243 -0.85698982
v 7.46219652 -39.23793882 -1.01969822
v 7.54344137 -39.13920745 -0.90517884
v 7.67905312 -38.75729069 -1.84502488
v 7.73259858 -38.70428726 -2.10546935
v 7.99848512 -38.60292584 -0.83105743
v 8.13018531 -38.45750913 -1.08640117
v 8.24076124 -38.44027221 -0.89248910
v 8.34327843 -38.46830130 -2.33015977
v 8.59723147 -38.40987757 -2.18158006
v 8.81572999 -38.34478185 -0.85335370
v 0.50022581 -36.48677096 -0.87838812
v 0.58267533 -36.30477935 -0.91282290
v 0.64706599 -36.46650165 -0.98918774
v 0.67915081 -36.75988689 -0.84790430
v 0.68127830 -36.11803427 -0.92005444
v 0.68768329 -36.29274294 -1.05173164
v 0.73091692 -35.91919690 -0.84861816
v 0.73691038 -36.13708541 -1.08651712
v 0.73813344 -36.92349419 -0.82686375
v 0.75369154 -36.24675423 -1.17821200
v 0.77524659 -37.23440319 -0.93786255
v 0.78661006 -37.04262897 -0.94349385
v 0.78939408 -37.42300346 -0.95476344
v 0.79551787 -36.84857115 -0.95633615
v 0.79616404 -35.98517925 -0.99308789
v 0.79678284 -36.13686189 -1.25932100
v 0.83541201 -37.17625514 -1.09543419
v 0.84500690 -35.80195829 -0.91933092
v 0.84803824 -36.97863966 -1.12747017
v 0.85128169 -37.34752908 -1.07583427
v 0.85512851 -35.97974777 -1.27303274
v 0.85986563 -37.13649511 -1.23485457
v 0.88611664 -37.50076890 -1.06606656
v 0.89400902 -35.85965186 -1.09588401
v 0.89610490 -36.85102612 -1.26839196
v 0.89832360 -36.02757305 -1.42686639
v 0.91133954 -37.30283305 -1.25608628
v 0.91271993 -35.96917912 -1.57657545
v 0.91908005 -36.65381670 -1.24818645
v 0.92701928 -37.93358430 -1.06247561
v 0.92810998 -37.43655235 -1.15611625
v 0.93907176 -37.06803173 -1.66632480
v 0.94280363 -37.25557029 -1.46459532
v 0.95761672 -37.13534400 -1.66795484
v 0.96695422 -37.21196204 -1.60286168
v 0.98104181 -35.84903479 -1.68087543
v 0.99406624 -35.71721911 -1.14249683
v 1.00129785 -36.45187616 -1.54836033
v 1.03862036 -37.04671562 -1.74918736
v 1.04381726 -37.37489507 -1.39265065
v 1.04470761 -36.84076294 -1.77319814
v 1.04561378 -37.48057410 -1.24109269
v 1.05242350 -35.79064086 -1.78647379
v 1.07136334 -37.31158748 -1.58149959
v 1.10009708 -36.84380278 -1.91355764
v 1.10050640 -37.75292262 -1.17161544
v 1.12876820 -36.94486991 -1.85025844
v 1.15416781 -37.45642304 -1.33271248
v 1.17821456 -37.24892437 -1.72098761
v 1.18064589 -37.42476180 -1.46774063
v 1.19582075 -36.55058518 -2.30335933
v 1.21780916 -37.75986657 -1.25822378
v 1.22505333 -37.37181798 -1.63132872
v 1.22998771 -36.72014549 -2.31997622
v 1.23032765 -36.99583933 -1.87878404
v 1.23397878 -35.99401936 -2.12265411
v 1.23588962 -35.71400791 -1.90928567
v 1.24545081 -35.87223217 -1.99854770
v 1.26120145 -37.56344691 -1.35259901
v 1.29525003 -37.29121387 -1.73259282
v 1.33499014 -36.84359789 -2.35956581
v 1.35329866 -38.28878328 -1.53612799
v 1.35961885 -37.42542118 -1.70135789
v 1.37853122 -37.63669729 -1.49370625
v 1.39834359 -37.28591651 -1.77442096
v 1.40714785 -37.80765831 -1.50350935
v 1.42201700 -35.75281054 -2.00554193
v 1.44538446 -37.12836653 -1.96269504
v 1.45096588 -38.11551258 -1.62928179
v 1.45968411 -36.91660985 -2.43126065
v 1.46599230 -37.69882023 -1.64687622
v 1.48533715 -37.23698109 -1.85246684
v 1.54909876 -36.30096838 -2.54149479
v 1.57655159 -37.34765574 -1.90205348
v 1.58264802 -36.75720841 -2.60315416
v 1.59565592 -37.46471554 -1.89990527
v 1.61229633 -37.00382635 -2.69707665
v 1.65304448 -37.46545315 -1.96906924
v 1.66556891 -36.02281958 -2.54119141
v 1.70069770 -37.18179092 -2.76929024
v 1.73934875 -35.71968898 -2.28514569
v 1.74712716 -36.08153760 -2.68951710
v 1.76145055 -37.56760806 -2.10358761
v 1.77323911 -38.24348748 -2.20500981
v 1.78917916 -35.91504693 -2.61275796
v 1.79323112 -36.16230190 -2.85503897
v 1.79628748 -37.45344654 -2.50213500
v 1.81246747 -36.90740094 -3.02347704
v 1.84424582 -35.98233685 -2.79379892
v 1.85518514 -37.60781884 -2.41443259
v 1.86879782 -38.17446157 -2.35622237
v 1.88286067 -36.20354086 -2.99735134
v 1.89051451 -36.05445102 -2.95447255
v 1.90860266 -37.76187077 -2.46152678
v 1.91120827 -37.55206242 -2.60377815
v 1.96183822 -36.83867306 -3.14675574
v 1.99596817 -37.83975542 -2.56449031
v 2.02501449 -36.63501143 -3.17048258
v 2.03657709 -37.61758283 -2.71248142
v 2.07009842 -37.75469214 -2.66140932
v 2.12544505 -36.79607064 -3.21483728
v 2.16774107 -36.47948056 -3.24109849
v 2.17632414 -37.69776225 -2.76598590
v 2.21982878 -36.64391860 -3.24221724
v 2.29249615 -36.34106368 -3.28720314
v 2.34209211 -36.50574386 -3.27771390
v 2.42094416 -36.20622680 -3.26548913
v 2.48155207 -36.37318313 -3.27936537
v 2.60977214 -36.23938560 -3.24155460
v 2.69821589 -38.15379739 -2.61975382
v 2.76097120 -35.98717600 -3.20720836
v 3.03466711 -36.90003976 -3.19065736
v 3.10928840 -38.28190640 -2.47591198
v 3.20743187 -38.20734471 -2.55318638
v 3.38630448 -36.81954741 -3.35346512
v 3.50636663 -36.94656864 -3.28618125
v 3.56850214 -37.56486252 -2.87895510
v 3.60050658 -37.08230704 -3.18196323
v 3.68941459 -37.02160716 -3.26532684
v 3.76935955 -37.74208203 -2.84530781
v 3.81948147 -37.33631223 -3.08928709
v 3.96609539 -37.72557154 -2.86166393
v 3.99599178 -37.55228594 -2.89628096
v 4.11119591 -37.63546050 -2.88710953
v 4.12918674 -37.52299398 -2.92547466
v 4.28789761 -37.61443868 -3.00843525
v 4.31647338 -37.81208768 -2.98606441
v 4.47698263 -37.53462806 -3.16635217
v 4.49105864 -37.92738542 -3.01852450
v 4.96696588 -37.93008626 -3.14774271
v 5.00732614 -38.11458126 -3.14502348
v 8.15073028 -38.26700523 -2.96292803
v 8.25865939 -38.23303804 -3.07691540
v 8.29751417 -38.22291642 -3.28215654
v 8.63131974 -38.28815371 -2.55968492
v 8.63937382 -38.18371892 -3.19571025
v 8.93695001 -38.23899105 -2.41452758
v 8.94393772 -38.23983297 -2.83838948
v 9.08865500 -38.20099682 -2.54992628
v 9.21337586 -38.17595541 -2.72020977
v 9.27323848 -38.14578429 -2.42163846
v 9.28029045 -38.16363215 -2.27702223
v 9.32316016 -38.24116290 -1.96577841
v 9.36037581 -38.05931285 -0.98173332
v 9.38781630 -38.20414841 -1.83387590
v 9.46483202 -38.20130974 -1.96975027
v 9.52617824 -38.04162890 -1.33583148
v 9.59610753 -38.17421943 -2.30693235
v 9.60540958 -38.00722212 -1.49954227
v 9.64737125 -38.02575544 -1.02329638
v 9.64792166 -38.19068149 -2.15963391
v 9.65587236 -38.00417110 -1.76722044
v 9.74689983 -38.13949600 -2.02975492
v 9.77165066 -37.99475357 -1.78761454
v 9.79321636 -37.96231374 -1.66880293
v 9.85836796 -38.05089369 -1.90948311
v 9.90260951 -37.97995299 -1.73910649
v 10.11098176 -37.90727630 -1.50368817
v 10.12314204 -37.97451407 -1.94480724
v 10.16315538 -37.89325804 -1.34733936
v 10.21503098 -37.88858652 -1.61947589
v 10.28763317 -37.78586164 -1.44220039
v 10.28905064 -37.84634545 -1.13364600
v 10.31060424 -37.90378198 -1.73321157
v 10.38115658 -37.72866726 -1.19893556
v 10.42999420 -37.90871426 -2.42280844
v 10.47527511 -37.86805645 -3.04771517
v 10.47628932 -37.77347133 -1.03656913
v 10.53827256 -37.64694557 -1.13801064
v 10.55107079 -37.82617673 -3.20036174
v 10.55133250 -37.85399348 -2.90106353
v 10.56663878 -37.74885461 -1.94559188
v 10.56866348 -37.86036000 -2.56885425
v 10.60036663 -37.48852015 -1.33267080
v 10.60174406 -37.53956780 -1.20743748
v 10.61547548 -37.49802709 -1.48913905
v 10.70033386 -37.65046969 -1.96469668
v 10.73809341 -37.49013320 -1.23102637
v 10.76009125 -37.47124970 -1.58379739
v 10.76087076 -37.64729202 -3.31405737
v 10.77430323 -37.54492849 -1.78749068
v 10.79597790 -37.72751987 -2.72287731
v 10.85317880 -37.58595139 -1.97261642
v 10.90004295 -37.66380996 -2.45023635
v 10.90387348 -37.77797520 -0.87932800
v 11.03824656 -37.69773617 -0.84253389
v 11.04150433 -37.58902103 -2.16423953
v 11.04676537 -37.57232428 -0.98773371
v 11.05100568 -37.59748116 -2.33757682
v 11.17999293 -37.60715574 -0.86600130
v 11.33919973 -37.44849190 -1.89705275
v 11.35393418 -37.37668321 -2.71057780
v 11.39725745 -37.39908710 -2.00364902
v 11.41634397 -37.46272251 -1.77654170
v 11.44511160 -37.41907328 -1.89467904
v 11.48034632 -37.32277453 -2.08232598
v 11.56703755 -37.27579117 -2.17547640
v 11.59694511 -37.27947921 -2.06552679
v 11.62268780 -37.29369119 -2.99853296
v 11.69851236 -37.34970838 -1.96153182
v 11.71745267 -37.23492846 -2.11101701
v 11.86090522 -37.45415062 -1.78542500
v 11.87069155 -37.15408966 -2.13739485
v 12.01344188 -37.09769994 -2.19262298
v 12.01611292 -37.45740652 -1.66183326
v 12.17640098 -37.10033000 -2.06839154
v 12.27346994 -37.35966608 -1.61825295
v 12.67890539 -37.03471273 -1.83681713
v 12.86990382 -36.92428023 -1.95929059
v 12.91804388 -36.70669720 -2.37288931
v 12.94547971 -36.61628440 -2.53518205
v 13.03306688 -36.60673276 -2.40024365
v 13.18767574 -36.61519662 -3.21371458
v 13.25592026 -36.59728169 -2.24861223
v 13.33321445 -36.45448759 -2.92506721
v 13.36624380 -36.52279451 -2.21455004
v 13.38304579 -36.41709685 -2.73421756
v 13.45342025 -36.39454022 -2.15150253
v 13.46718147 -36.44544259 -2.33185990
v 13.56944814 -36.11963987 -1.48752553
v 13.68374098 -36.49105877 -3.32185184
v 13.69532477 -36.00109741 -1.52816111
v 13.69841211 -36.26614809 -2.75581097
v 13.79554812 -35.90906411 -1.58874912
v 13.81331775 -36.17690504 -2.37478758
v 13.83334026 -36.17847711 -2.52294564
v 13.83701805 -35.93310341 -1.47129316
v 14.00840376 -35.96517816 -1.28971064
v 14.00980912 -36.12658754 -3.04585951
v 14.12273198 -35.82581133 -1.71558128
v 14.14730959 -35.92354432 -1.36155332
v 14.23396356 -35.90661287 -2.12223642
v 14.24607728 -35.95078364 -3.28417378
v 14.28615768 -35.75225174 -1.77064771
v 14.35730048 -35.71687266 -0.89315843
v 14.37241305 -35.73660925 -1.66728394
v 14.43092804 -35.82283109 -2.05763686
v 14.67080135 -35.77351198 -2.24374002
v 15.05056955 -35.73638201 -2.10864074
v -1.23331707 -33.52004290 -0.99467102
v -1.19839096 -33.36807340 -1.06668321
v -1.19363272 -33.63927826 -1.02421909
v -1.15830835 -33.21517259 -1.15618820
v -1.08221674 -33.55183825 -1.11497741
v -1.04567164 -33.34312513 -1.17719162
v -1.04143471 -34.58632529 -0.83135295
v -0.98641403 -33.17224607 -1.29266724
v -0.81420637 -34.62776169 -1.04074809
v -0.78134984 -33.10679272 -1.38359948
v -0.74616860 -34.41927582 -1.06326386
v -0.73316332 -34.77435187 -1.05933170
v -0.66432956 -34.90260616 -1.00451789
v -0.65893173 -34.63449702 -1.10326963
v -0.59558917 -34.36123952 -1.10113260
v -0.58031920 -34.80197862 -1.08040322
v -0.56554348 -33.33789855 -1.33640622
v -0.56107063 -34.49280933 -1.08938594
v -0.53492479 -33.49055350 -1.31379417
v -0.50635927 -34.93305668 -0.98900858
v -0.48573746 -34.66335312 -1.07559422
v -0.41246499 -34.82739255 -1.02900888
v -0.36956026 -34.05008093 -1.16175774
v -0.36578471 -34.94168818 -0.95175230
v -0.27847939 -34.97469798 -0.87131490
v -0.24153652 -34.85879302 -0.93043083
v -0.23892938 -33.52875635 -1.30691752
v -0.15088578 -33.87303650 -1.26037770
v -0.14169476 -34.71884876 -0.92699286
v -0.13621179 -33.70194137 -1.31693226
v -0.11820213 -34.35243666 -1.01638131
v -0.10661427 -34.46724266 -0.95645781
v -0.04410744 -34.59441289 -0.94428868
v -0.03202674 -33.96876156 -1.25597755
v -0.02668995 -33.25713798 -1.40692713
v -0.01635905 -33.85581076 -1.33123936
v 0.00997254 -33.74481574 -1.39310653
v 0.01592831 -34.75208208 -0.91912103
v 0.07894441 -33.84461254 -1.43593689
v 0.08098299 -34.91313383 -0.83895028
v 0.11879580 -34.02109817 -1.36519549
v 0.13497885 -34.33043882 -1.19012746
v 0.16642871 -33.92265365 -1.53885130
v 0.21478713 -34.23407674 -1.32548891
v 0.24907279 -33.12209249 -1.67852873
v 0.26978835 -34.44505110 -1.30552065
v 0.32902113 -33.88719261 -1.80786243
v 0.33611516 -35.31560674 -0.84353972
v 0.34576107 -34.05672312 -1.81522849
v 0.35497078 -34.42369774 -1.59463356
v 0.36660346 -34.20881927 -1.76993012
v 0.36761869 -34.63442251 -1.34510687
v 0.38014568 -34.30398554 -1.73494010
v 0.40174366 -34.39213336 -1.69783365
v 0.43701049 -33.75414759 -1.89385202
v 0.45989139 -34.52675790 -1.62285985
v 0.48172157 -34.13704410 -1.85529003
v 0.48302277 -34.65305641 -1.48732320
v 0.49491518 -33.94864500 -1.91753753
v 0.61304285 -33.77496824 -1.99029711
v 0.65068912 -34.07406434 -1.89320010
v 0.70467009 -33.62267837 -2.07994669
v 0.70871017 -33.24650973 -2.04320019
v 0.77681075 -33.12712163 -2.18050578
v 0.83670352 -33.32220763 -2.19287886
v 0.84414624 -35.64247862 -0.88825758
v 0.88405010 -35.51698476 -0.93059830
v 0.88432559 -33.16520154 -2.32317601
v 0.95368328 -35.65213829 -1.00023253
v 0.97619137 -33.31096843 -2.32286449
v 0.98501728 -35.46299040 -1.02248916
v 1.06793817 -35.42833403 -1.10601657
v 1.07407826 -35.54970026 -1.15808030
v 1.12635887 -35.67154706 -1.79739390
v 1.13218045 -35.38474068 -1.22125482
v 1.14707171 -34.12310407 -1.85919076
v 1.15521799 -33.62158313 -2.21929653
v 1.15755945 -35.48033535 -1.27796538
v 1.18662755 -35.46773642 -1.35933212
v 1.19879341 -35.41674837 -1.32803561
v 1.20048493 -35.36131606 -1.33358932
v 1.20935473 -35.55620089 -1.83680258
v 1.21174171 -33.54148194 -2.28728121
v 1.22143258 -34.26151350 -1.82248279
v 1.22804334 -35.22941843 -1.43275410
v 1.26158714 -34.69410166 -1.74415600
v 1.27185555 -35.45460105 -1.85864372
v 1.30302040 -35.01011431 -1.59659039
v 1.30524521 -33.74846652 -2.10461672
v 1.31393445 -35.57767347 -1.92631362
v 1.33819645 -35.18341109 -1.61350006
v 1.35052158 -35.42314842 -1.92450348
v 1.38117769 -34.58274156 -1.81315665
v 1.39813288 -34.95169058 -1.68561214
v 1.40763668 -34.84224528 -1.74751051
v 1.40772562 -35.05829722 -1.68168114
v 1.42178172 -34.09470618 -1.90577342
v 1.42951019 -34.71274301 -1.79814303
v 1.43364922 -33.46665204 -2.37954897
v 1.45540619 -35.55462882 -1.96971232
v 1.47397013 -34.31198746 -1.89972401
v 1.48168381 -34.54021737 -1.92991761
v 1.51001953 -35.22839397 -2.04596668
v 1.51901250 -33.72457623 -2.09954986
v 1.52985111 -34.04515982 -1.93859194
v 1.54048868 -33.38418156 -2.46866792
v 1.54060614 -35.10578349 -2.07278808
v 1.54218008 -34.82434526 -2.02512159
v 1.56140211 -34.99336913 -2.08617584
v 1.57976954 -34.53194350 -2.09598686
v 1.58650801 -35.64589843 -2.02151178
v 1.59981579 -34.36892107 -2.01008585
v 1.62206183 -34.18254480 -1.95583678
v 1.63792307 -33.99560973 -1.97141082
v 1.64089643 -34.95149314 -2.16262578
v 1.65481935 -34.82320160 -2.19335803
v 1.67849590 -34.56429392 -2.23115343
v 1.69171009 -35.63323244 -2.12004222
v 1.69347750 -35.50707176 -2.10323557
v 1.71212829 -34.71043706 -2.26093549
v 1.78492558 -34.60929170 -2.30256165
v 1.79275125 -34.08173472 -2.00778455
v 1.79965782 -35.55154055 -2.20481539
v 1.80351874 -34.47450325 -2.27460102
v 1.81677938 -33.89766440 -2.06178194
v 1.84473791 -33.48010778 -2.37228302
v 1.89698394 -33.36017579 -2.43553473
v 1.90291984 -35.45348346 -2.27043778
v 1.90461241 -35.60368344 -2.34343577
v 1.92992773 -34.57342833 -2.31600716
v 1.93889567 -33.21439400 -2.54135556
v 1.95043557 -34.03837234 -2.09545088
v 1.95479766 -35.34869105 -2.30675703
v 1.97038963 -34.21283886 -2.18277564
v 2.03839364 -35.46456248 -2.38043116
v 2.16576178 -34.17566046 -2.29556276
v 2.17509642 -33.65658969 -2.42328178
v 2.29528011 -35.40225327 -2.54988438
v 2.31688609 -34.21298042 -2.36316957
v 2.46298756 -34.31064636 -2.40569608
v 2.50739348 -34.64361280 -2.38957489
v 2.60406337 -34.81169790 -2.43910495
v 2.78435624 -34.80267152 -2.55929609
v 2.93930992 -34.79087353 -2.67432258
v 2.99989968 -33.86841714 -2.78468966
v 3.00945994 -34.88179296 -2.75621517
v 3.02469218 -35.12655571 -2.94815982
v 3.02481861 -34.99283269 -2.83998041
v 3.07462690 -34.06852856 -2.81147799
v 3.08441231 -34.77747366 -2.74721207
v 3.09603754 -35.53280607 -3.19732307
v 3.15723685 -34.89329666 -2.81405007
v 3.18930112 -34.23405811 -2.87038344
v 3.37833748 -34.23831239 -2.94048199
v 3.57246748 -33.37663785 -2.83374963
v 3.60751129 -34.98276696 -3.01352120
v 3.77130928 -35.07378325 -3.10145156
v 3.83427669 -34.27989781 -2.99625215
v 3.92252160 -34.39588845 -3.10127158
v 4.05796338 -35.44293344 -3.33921704
v 4.09627799 -33.16258639 -3.00769252
v 4.11341479 -33.30474347 -2.96217948
v 4.20001196 -34.38705578 -3.20124044
v 4.23698453 -33.92585367 -2.98516778
v 4.26165061 -34.75626186 -3.29398131
v 4.27090283 -34.95069966 -3.33178043
v 4.38886741 -33.09315443 -3.18854721
v 4.50041052 -34.01125968 -3.10843135
v 4.53054346 -33.17879140 -3.17467190
v 4.65972722 -33.42483565 -3.10764532
v 4.66525741 -33.27848390 -3.17173917
v 4.68324265 -33.12952816 -3.21773766
v 4.79057198 -33.38310495 -3.18002561
v 4.80835233 -33.23545307 -3.22252885
v 4.92332270 -33.33699331 -3.21128988
v 4.95181559 -33.19491446 -3.22172814
v 5.03097894 -33.59880298 -3.28802527
v 5.03115309 -33.44850987 -3.22479941
v 5.06313751 -33.28987211 -3.20419320
v 5.18141966 -33.52688998 -3.32327955
v 5.18135307 -33.38895366 -3.23487422
v 5.32932207 -33.44903514 -3.31263570
v 5.50019182 -33.17790478 -3.14159598
v 5.52103668 -33.34846348 -3.27063445
v 5.96635835 -33.17373991 -3.36340163
v 14.66753241 -35.55263951 -0.83059364
v 14.73192964 -35.66838056 -2.68134195
v 14.78461456 -35.47133133 -0.86125731
v 14.81207088 -35.52592918 -1.00608962
v 14.88602441 -35.59061140 -2.73436541
v 14.90326133 -35.36421061 -0.89861028
v 14.90953844 -35.44089571 -1.00488553
v 15.03523439 -35.32100096 -0.98012702
v 15.04108775 -35.44120491 -1.07525953
v 15.04322514 -35.49252450 -2.77646957
v 15.09796362 -35.41572392 -2.97356956
v 15.12666326 -35.67240015 -2.33247690
v 15.12896363 -35.21067649 -0.87866001
v 15.14894981 -35.60486808 -1.22131151
v 15.15525393 -35.69120914 -2.18788884
v 15.15937690 -35.50417721 -1.15058187
v 15.16932342 -35.67686677 -2.00233562
v 15.17815981 -35.38225591 -2.80112564
v 15.18319361 -35.65266356 -1.81204267
v 15.19656088 -35.32724828 -2.90951133
v 15.25421720 -35.61726958 -2.12606229
v 15.26619028 -35.32636538 -3.00956145
v 15.30089974 -35.64820811 -1.44907471
v 15.31766262 -35.58756784 -2.01801094
v 15.32305218 -35.62891856 -1.88067241
v 15.32947645 -35.40658578 -1.18441752
v 15.33522550 -35.65693647 -1.72736915
v 15.35355579 -35.39540619 -2.51508690
v 15.41385148 -35.34276411 -2.43307627
v 15.41476976 -35.32050177 -2.17118068
v 15.41652530 -35.49100831 -1.32486201
v 15.42952564 -35.55348516 -1.93549658
v 15.44215903 -35.63715890 -1.64616492
v 15.45656938 -35.57877243 -1.49081391
v 15.47096483 -35.60057282 -1.78401882
v 15.53391479 -35.26571020 -2.11717468
v 15.54551814 -35.50133854 -1.87673909
v 15.59451874 -35.25513411 -2.98911310
v 15.61270002 -35.18280759 -2.18648952
v 15.62081836 -35.47194600 -1.53724605
v 15.72172903 -35.37575528 -1.43062614
v 15.77537879 -35.26666388 -1.31057494
v 15.77742957 -35.14272720 -1.16838282
v 15.84226638 -35.05085781 -2.22503324
v 15.87866060 -35.18572077 -1.63502537
v 15.96014947 -35.08132696 -1.51581643
v 16.06854983 -34.68033671 -0.85091259
v 16.16244577 -34.68697518 -0.96425554
v 16.19758643 -34.70367938 -1.28812704
v 16.35794528 -34.60147604 -2.33575492
v 16.46122709 -34.41853076 -2.08702753
v 16.49729162 -34.49126333 -1.65947177
v 16.52029343 -34.50137749 -0.89938618
v 16.56667702 -34.70033780 -2.98335613
v 16.57089777 -34.65148434 -2.82351091
v 16.57741703 -34.63904560 -3.26024950
v 16.58248715 -34.25397351 -2.25883629
v 16.64049178 -34.63911638 -3.11937230
v 16.64734818 -34.59801897 -2.91040912
v 16.66961238 -34.61973742 -3.02165700
v 16.68024436 -34.16770324 -2.29264982
v 16.69261232 -34.44960341 -0.99522341
v 16.70007221 -34.58552435 -3.09234275
v 16.74398035 -34.26356241 -2.62371125
v 16.76383242 -34.11309421 -2.33739265
v 16.83880389 -34.21090171 -2.06946582
v 16.84119180 -34.27321836 -1.90616807
v 16.86303131 -34.33360532 -1.23173848
v 16.87078737 -34.04528275 -2.44106119
v 16.88900962 -34.04093534 -2.31738598
v 16.95986278 -34.14531052 -1.02436240
v 16.96619205 -34.14414823 -1.94163760
v 17.10525900 -33.19758549 -3.06001632
v -24.86005239 -30.59602343 -1.12762616
v -24.76068214 -30.49242496 -1.57846755
v -24.36886355 -30.99818714 -1.31181465
v -24.36829917 -31.27970546 -0.99412724
v -24.27371778 -31.17341176 -1.17678661
v -23.49884436 -30.50604463 -2.12089205
v -23.01393449 -31.13343008 -1.36312936
v -22.71138132 -31.04255721 -1.22271164
v -22.47716673 -30.57591803 -1.99684920
v -22.47442864 -31.43160790 -0.83207287
v -22.46922068 -30.85703962 -1.51477696
v -22.46417478 -30.65155447 -1.83697464
v -22.46166021 -30.49782291 -2.12348183
v -22.38615043 -30.60389310 -2.15924019
v -22.37331122 -30.68753518 -1.78826973
v -22.36318775 -31.00087121 -1.12019677
v -22.34766260 -31.12892248 -0.97383163
v -22.34683000 -30.68767861 -1.88449747
v -22.31403627 -31.30805492 -0.86987263
v -22.28436433 -30.78304231 -1.73292775
v -22.26601355 -30.88482842 -1.53886224
v -22.26324566 -30.65764531 -2.48500612
v -22.23011106 -30.53239174 -2.57661799
v -22.21110649 -31.08770773 -1.08621619
v -22.18260057 -31.21366538 -0.95293141
v -22.16842212 -30.78119084 -2.48940801
v -22.13048376 -30.91004118 -1.64607586
v -22.12248556 -31.71873093 -0.87291404
v -22.09290303 -31.10362962 -1.26145442
v -22.05397561 -30.88727780 -2.45387340
v -22.05012552 -30.93181551 -2.29624519
v -22.03614078 -31.90921992 -0.84284437
v -22.02139609 -30.99060245 -1.52980082
v -21.98734134 -31.42297268 -0.97065629
v -21.97693475 -31.73755109 -0.93470118
v -21.97490074 -31.09137528 -1.38985855
v -21.97182178 -31.32653236 -1.10089581
v -21.92712948 -30.96414171 -2.38458649
v -21.92147449 -30.99915385 -2.22771754
v -21.91210166 -31.58276156 -0.98824955
v -21.90934867 -30.88364378 -2.51788576
v -21.87828161 -31.03112429 -1.48051768
v -21.87458053 -31.46113083 -1.09556597
v -21.87425457 -31.86939284 -0.94584737
v -21.80411480 -30.93526699 -2.42802966
v -21.78812213 -31.03260323 -2.12967186
v -21.78765461 -30.99549375 -2.29415786
v -21.75600454 -31.96540847 -0.86775329
v -21.74764499 -31.04597889 -1.51264260
v -21.68052644 -31.87703714 -0.98172890
v -21.63654938 -31.00302070 -2.18281616
v -21.60583995 -31.10487387 -1.55937544
v -21.55109867 -31.09854460 -1.72858045
v -21.51698992 -31.09855950 -1.90928509
v -21.48626745 -31.03230707 -2.06436124
v -21.48595266 -31.89786896 -0.95823652
v -21.47168107 -31.18887730 -1.61562487
v -21.39686979 -31.17352910 -1.78563409
v -21.36556618 -31.76465258 -1.14907348
v -21.35516703 -31.10355511 -1.95760373
v -21.34651877 -31.85300902 -1.01651065
v -21.23805881 -31.34002537 -1.58281159
v -21.21205442 -31.72477707 -1.24314113
v -21.14914730 -31.83199093 -1.08682807
v -21.11460641 -31.39665723 -1.57714146
v -21.11198567 -31.33372590 -1.63757114
v -21.10881917 -31.76417202 -1.22563448
v -21.06953226 -31.65511414 -1.32301752
v -21.01388574 -31.75741062 -1.19357137
v -20.88604681 -31.84277564 -0.93429198
v -20.67711204 -31.62118793 -0.97369234
v -20.64811438 -31.36650473 -1.50849263
v -20.59034631 -31.53380379 -1.04773778
v -20.58178559 -31.48743510 -1.20020285
v -20.57757974 -31.67864680 -0.84350794
v -20.51075920 -31.58400953 -0.95219509
v -20.50834522 -31.25695512 -1.57255225
v -20.47796547 -31.51965141 -1.09972316
v -20.47102526 -31.64282441 -0.85055194
v -20.46244964 -31.47976846 -1.18542952
v -20.45413479 -31.44348785 -1.25742215
v -20.37614025 -31.59589693 -1.05669769
v -20.35108209 -31.51642159 -1.21315871
v -20.25946416 -31.76022321 -0.91557857
v -20.07935755 -31.15437739 -1.64178130
v -20.07388510 -31.60144016 -1.36995618
v -20.00899054 -31.26788139 -1.57561328
v -20.00412904 -31.88009188 -1.05576089
v -19.98599246 -31.72703832 -1.30958692
v -19.96330917 -31.93807229 -0.91315585
v -19.93566193 -31.18164092 -1.59695046
v -19.75966431 -31.25164658 -1.53311377
v -19.69134063 -30.58731742 -2.14055390
v -19.68695968 -31.97534382 -0.83982281
v -19.58964951 -31.20714426 -1.51434448
v -19.47772875 -30.53092211 -2.20157253
v -19.42793280 -31.19977377 -1.48726185
v -19.23703775 -31.43498674 -1.35171693
v -19.03515123 -31.68648109 -0.94556349
v -18.96321028 -30.62986024 -2.16335990
v -18.88143457 -30.69396317 -2.03388813
v -18.58602650 -30.74250370 -1.59176788
v -18.43681186 -30.58355674 -1.87445479
v -18.33301224 -30.51913716 -2.03777198
v -18.27710308 -30.75924329 -1.48856593
v -18.26924086 -30.60299158 -1.88202504
v -18.13690923 -30.85419908 -1.40507473
v -18.10010895 -30.73889390 -1.54816604
v -18.05370674 -31.22386895 -0.95605047
v -17.96361245 -31.34789318 -0.86560688
v -17.95981452 -30.81158362 -1.45062280
v -17.91200414 -30.72297573 -1.64135499
v -17.74480753 -31.02510981 -0.99840667
v -17.63184369 -30.83525971 -1.21808040
v -17.54719019 -30.95941991 -1.06957380
v -17.42588729 -30.71322478 -1.64662616
v -17.37551019 -30.98388016 -1.13726314
v -17.11850613 -31.04455397 -1.16936746
v -17.09560491 -30.97672574 -1.30538107
v -16.97850041 -31.01639822 -1.23802631
v -16.80072211 -30.81744350 -1.36633415
v -16.69225469 -30.62358499 -1.39938528
v -16.56372845 -31.14349023 -1.04351167
v -16.44440740 -30.53516522 -1.36572123
v -16.43178426 -31.04066104 -1.11402175
v -16.39030501 -31.09677136 -0.95733290
v -16.32486098 -30.55625968 -1.29726180
v -16.21781848 -30.51497415 -1.22537359
v -16.14049263 -30.54234199 -1.14524411
v -16.05166309 -30.56718223 -1.05003302
v -15.95774107 -30.63887171 -0.95115078
v -15.95204324 -30.77292815 -0.84367179
v -6.14379719 -30.78849986 -0.83775009
v -6.00055233 -30.51996045 -0.87629573
v -5.77577855 -30.87403625 -0.93730394
v -5.77313639 -30.76569363 -0.97628142
v -5.59858745 -30.82204983 -0.99414703
v -4.49823355 -30.81653640 -1.33220654
v -4.36402205 -30.88250756 -1.22517056
v -4.15788125 -30.89039959 -1.08086818
v -4.08357475 -30.56723066 -1.59514416
v -3.96883581 -30.65025620 -1.47822371
v -3.51468427 -30.84713034 -1.17157830
v -3.40051833 -30.59118241 -1.49065407
v -3.12727923 -31.09229170 -0.84919448
v -2.83940113 -30.86224012 -1.09276338
v -2.83457502 -31.00205585 -0.96129643
v -2.62836064 -30.80448322 -1.07083749
v -2.59490660 -30.54153174 -1.43091020
v -1.98262022 -30.97615577 -0.86586887
v -1.84411195 -31.05172701 -0.92111633
v -1.71406113 -30.81155382 -1.09590450
v -1.70261576 -31.50864318 -0.91502158
v -1.50037894 -31.13297187 -1.06499204
v -1.43546576 -33.01164135 -0.91779017
v -1.39890448 -32.86539391 -0.99303003
v -1.39873661 -32.68827125 -0.92378439
v -1.35117501 -32.49541670 -0.82911656
v -1.34791678 -31.15285374 -1.05431804
v -1.32343662 -33.00826624 -1.06033834
v -1.18717703 -31.44816309 -0.86475519
v -0.99673355 -31.44842759 -0.87353197
v -0.93229784 -31.55170381 -0.87213051
v -0.91182051 -32.99683332 -1.37947151
v -0.88471035 -30.60314804 -1.38900685
v -0.84122876 -31.46463633 -0.91138977
v -0.83447242 -32.27567300 -1.20149448
v -0.79709222 -32.45002031 -1.28036563
v -0.72718144 -31.35663643 -0.96255261
v -0.64439594 -32.31219202 -1.30782265
v -0.51075267 -30.91880307 -1.16521167
v -0.50154008 -31.15258738 -1.12270738
v -0.48039644 -30.74802086 -1.25845289
v -0.40758055 -31.02569468 -1.16293482
v -0.39664362 -30.88003956 -1.18954119
v -0.33152741 -30.80464154 -1.23553502
v -0.31909093 -30.67451902 -1.28279359
v -0.29049953 -30.92778102 -1.21864921
v -0.19390030 -30.63367866 -1.30496884
v -0.12069013 -32.89498389 -1.42112304
v -0.09591249 -32.06818178 -1.57883170
v -0.06404297 -31.87799081 -1.61804748
v -0.06285555 -32.70754963 -1.46344746
v -0.04295759 -31.68361261 -1.63601933
v -0.02448191 -33.05917606 -1.44530484
v 0.01847524 -32.24011138 -1.64150284
v 0.04413954 -32.02997893 -1.72148529
v 0.05123448 -32.84552693 -1.50884886
v 0.06657134 -31.81530908 -1.79097790
v 0.08075136 -32.63603896 -1.60171383
v 0.10000976 -31.39737621 -1.64276280
v 0.12091341 -32.18981251 -1.82942941
v 0.13546355 -31.99579567 -1.91537221
v 0.16314848 -31.53828159 -1.87154475
v 0.16892281 -31.80623055 -1.99058605
v 0.17367989 -32.81076252 -1.67726353
v 0.24660336 -32.62825683 -2.04362790
v 0.25888273 -32.79853612 -1.87669322
v 0.26181311 -31.73512220 -2.21332069
v 0.26620206 -32.95600414 -1.75610615
v 0.28180412 -31.92928061 -2.31716386
v 0.29563604 -30.50686605 -1.66565075
v 0.31093720 -31.52569756 -2.19130679
v 0.31335140 -31.08518012 -1.80373213
v 0.31598262 -31.63197637 -2.25589983
v 0.35988697 -31.40679747 -2.07834272
v 0.37015151 -31.52883425 -2.29847874
v 0.39275395 -33.07354450 -1.82062865
v 0.41431360 -31.66976571 -2.38271104
v 0.41458636 -30.54369241 -1.78654050
v 0.46406241 -31.27466515 -2.05517607
v 0.51035202 -31.48922697 -2.40593939
v 0.60752622 -31.30806610 -2.39951792
v 0.69777551 -32.45238587 -2.67479499
v 0.81074203 -31.39646724 -2.58481596
v 0.90357300 -31.26102686 -2.64197472
v 1.00963016 -31.30064532 -2.77307164
v 1.02352095 -31.66553006 -2.80949264
v 1.08616997 -30.60481511 -2.54665897
v 1.10460038 -30.70567735 -2.57922406
v 1.12557202 -30.77858873 -2.63696513
v 1.18790078 -31.62411973 -2.91138538
v 1.22226914 -30.65456450 -2.84316181
v 1.31988293 -30.51617369 -2.91388412
v 1.35469763 -31.54280782 -2.99672363
v 1.36137928 -31.20818734 -3.09803593
v 1.37369416 -31.11542203 -3.09057441
v 1.40465505 -30.96733987 -3.06484150
v 1.47513591 -31.44302592 -3.05961259
v 1.53269211 -31.57748654 -3.06039187
v 1.62196951 -30.77824600 -3.17942817
v 1.62535557 -31.83825687 -3.13868164
v 1.76656572 -30.73248826 -3.22788674
v 1.87060412 -30.61842173 -3.23325954
v 2.13484908 -32.47720003 -3.05710151
v 2.25152122 -31.98029473 -3.14808171
v 2.78067053 -32.42202103 -3.10582411
v 2.80023110 -31.35175258 -3.26902070
v 2.87829898 -31.46517277 -3.27490503
v 2.89770495 -32.53531083 -3.07237916
v 2.98064784 -30.85537255 -3.30528175
v 3.02744308 -31.79307655 -3.17933434
v 3.20605491 -31.88580275 -3.19729815
v 3.30819096 -31.16868995 -3.26901115
v 3.31045617 -31.30321205 -3.25558102
v 3.31720593 -31.74037859 -3.20871943
v 3.31968092 -31.46886826 -3.24353599
v 3.32127139 -31.61720186 -3.21698072
v 3.36725661 -30.85278906 -3.29492916
v 3.40423081 -31.01033531 -3.32886749
v 3.43379937 -31.68095648 -3.27921403
v 3.45093687 -32.81586617 -3.12905991
v 3.55669064 -32.93348104 -3.06966389
v 3.74380127 -32.97101706 -3.03803338
v 3.78520903 -33.06261450 -2.93462048
v 3.81014566 -32.74718672 -3.31368693
v 3.92898638 -31.12500533 -3.34098935
v 3.95475700 -32.83865750 -3.26676830
v 4.13464941 -31.17562830 -3.26775247
v 4.20130184 -31.06349148 -3.22352187
v 4.24434943 -32.06701949 -3.30040348
v 4.26289532 -31.58556670 -3.18474998
v 4.37206868 -31.28502145 -3.11275339
v 4.40328149 -32.65874460 -3.33832367
v 4.40464634 -31.14453889 -3.12449457
v 4.52132663 -32.32945502 -3.19348462
v 4.54518199 -33.00747275 -3.22460942
v 4.55572456 -32.67385066 -3.24394740
v 4.62668529 -32.16191009 -3.03927832
v 4.63311607 -32.82773495 -3.19628906
v 4.70111053 -32.64145553 -3.11495620
v 4.76785051 -30.51976301 -2.93705030
v 4.87928838 -31.38951585 -3.02883005
v 4.95121349 -30.74632213 -2.93028471
v 5.02769789 -31.40066192 -2.99739512
v 5.11825923 -30.71203083 -2.95346510
v 5.13029145 -31.72108531 -2.90321885
v 5.13756508 -32.18122572 -2.86200852
v 5.20820823 -30.59600480 -3.05192545
v 5.22659579 -31.54544532 -2.89635593
v 5.27747348 -30.73460609 -3.00260144
v 5.29489014 -30.99113144 -2.95360037
v 5.33903018 -31.18324094 -2.88575934
v 5.35690598 -31.09071776 -2.91560777
v 5.37975086 -31.29159659 -2.85637798
v 5.40607702 -30.65114282 -3.09894048
v 5.50081441 -30.53501435 -3.24517768
v 5.58986468 -30.63837066 -3.13126878
v 5.57002937 -33.08686614 -3.09956772
v 5.70737338 -30.90769798 -3.00442404
v 5.73685952 -30.62695824 -3.11703142
v 5.76809328 -32.78419003 -2.96997488
v 5.80656994 -32.96510875 -3.04909912
v 5.92822023 -32.93022886 -3.03601893
v 5.97844226 -32.75369108 -2.93164258
v 5.99548360 -31.10986948 -2.98789074
v 6.05665008 -32.99658000 -3.20332288
v 6.13087835 -31.74780682 -2.95041525
v 6.14285003 -32.70394355 -2.88257818
v 6.14935858 -32.84507245 -3.02327005
v 6.22427184 -32.88673237 -3.22911749
v 6.23634923 -32.59959444 -2.83744140
v 6.30625850 -32.71358088 -2.93673831
v 6.34250417 -32.78755769 -3.12045636
v 6.45286730 -32.54427761 -2.86814733
v 6.46129902 -31.57333657 -3.01224389
v 6.46860851 -32.69537911 -3.02576181
v 6.53962698 -32.32428059 -2.82475469
v 6.56960765 -32.64058009 -2.97057885
v 6.63274992 -32.57307783 -2.91053881
v 6.65516732 -32.45224431 -2.84188427
v 6.67765597 -32.62088820 -3.03439493
v 6.71160640 -32.28496015 -2.80866539
v 6.77131210 -32.50982240 -2.94719799
v 6.78562000 -32.39048272 -2.84494949
v 6.80118706 -32.12491423 -2.82164407
v 6.86269859 -32.26784617 -2.83114635
v 6.89914497 -32.38251060 -2.92611774
v 6.92131789 -32.59203956 -3.25018633
v 7.00033782 -32.25899115 -2.89480248
v 7.06032896 -32.36668929 -3.06871813
v 7.07171625 -32.15368465 -2.85936776
v 7.12381955 -31.17668070 -3.03951045
v 7.12787500 -30.99822626 -3.07261408
v 7.13423640 -32.22605214 -2.93502305
v 7.14106206 -31.94939718 -2.84900353
v 7.16651883 -32.39525855 -3.26906238
v 7.20308116 -32.10008517 -2.87152315
v 7.23246252 -32.19944239 -2.94584781
v 7.24983308 -31.08787350 -3.06120026
v 7.35262688 -32.07356110 -2.85600731
v 7.36008072 -32.19328448 -2.97345011
v 7.36562768 -32.24241361 -3.15265032
v 7.41358567 -31.30419180 -3.08203511
v 7.45451404 -31.96931258 -2.84073385
v 7.46735092 -32.22422674 -3.29993828
v 7.46835396 -32.11811557 -2.87620164
v 7.52232224 -32.21300244 -3.10771610
v 7.54483230 -32.18274191 -2.95631005
v 7.60587025 -32.08934516 -2.88740359
v 7.63101969 -31.19758889 -3.21016042
v 7.64021324 -32.18252212 -3.26299178
v 7.71965412 -32.16383606 -3.04833590
v 7.77569786 -31.65664151 -2.99024349
v 7.80937867 -32.16113150 -3.25874076
v 7.83243030 -31.50538728 -3.09951138
v 7.84879178 -31.80899844 -2.96207890
v 7.85307400 -32.07708895 -3.02084861
v 7.91503768 -32.12676570 -3.13943462
v 7.96150602 -31.87323734 -3.02319648
v 7.96425343 -32.13151917 -3.31943925
v 7.96946511 -32.00921044 -3.07234982
v 8.09290912 -32.05526620 -3.21240630
v 8.09713174 -31.90483898 -3.09133041
v 8.25568847 -31.93799034 -3.20586842
v 8.32229201 -31.69750050 -3.14274081
v 8.39204900 -31.94365278 -3.35384207
v 8.41809157 -31.81471676 -3.21917236
v 8.44529644 -31.65285662 -3.17218807
v 8.59027077 -31.59404173 -3.15558957
v 8.64090212 -31.09319508 -3.32911382
v 8.67886003 -31.83922917 -3.34446481
v 8.74806754 -31.56825155 -3.14142252
v 8.75113904 -31.05665185 -3.28640849
v 8.91728140 -31.55871108 -3.15088686
v 8.95261019 -31.74865618 -3.32183437
v 9.08435602 -31.54433891 -3.17524467
v 9.12925415 -31.66313842 -3.29077453
v 9.19421390 -31.40050918 -3.15330899
v 9.24754981 -31.54276684 -3.20356991
v 9.27917939 -31.22411296 -3.17350100
v 9.56219435 -31.54139593 -3.24303890
v 9.65817366 -31.42399713 -3.11463699
v 9.76035371 -31.54300153 -3.21956770
v 9.84838791 -31.43921867 -3.09867552
v 9.86853521 -31.60207346 -3.35705630
v 9.92782973 -31.31797537 -3.04731191
v 9.94502753 -31.53316304 -3.20830429
v 10.01897082 -31.43071383 -3.10858735
v 10.06749086 -31.58327565 -3.33880843
v 10.09059511 -31.51046857 -3.19958339
v 10.12162399 -31.16524033 -3.10246716
v 10.20435151 -31.54850006 -3.25375469
v 10.32044366 -31.58648685 -3.32229375
v 10.43135300 -31.54739738 -3.27667501
v 10.57242509 -31.46995232 -3.24455951
v 10.64853650 -31.19122982 -3.11232079
v 10.72081365 -31.35420382 -3.17933760
v 10.79122722 -31.49604052 -3.32065672
v 10.86943317 -31.29323199 -3.15616583
v 10.91382094 -31.38786182 -3.21493531
v 10.96011326 -31.44258633 -3.31258890
v 11.11209113 -31.41779453 -3.23196501
v 11.21685095 -31.32386878 -3.09341867
v 11.23365946 -30.81735782 -2.85358913
v 11.26795262 -31.02564439 -2.90659699
v 11.29877102 -31.40883893 -3.25472327
v 11.32883783 -31.20540269 -2.99880747
v 11.40005421 -31.32186085 -3.13823810
v 11.54581085 -30.54006770 -2.90072453
v 11.99865248 -30.48238903 -2.99194991
v 12.00821251 -30.94530851 -3.20954015
v 12.55055144 -30.52703105 -3.08426912
v 12.83553708 -30.64674139 -3.13151767
v 12.99387403 -30.70339747 -3.14721372
v 13.28539662 -30.75607866 -3.26425955
v 13.41341808 -30.91275878 -3.34800291
v 13.67328502 -30.48813343 -3.31238145
v 14.64260928 -30.89993075 -3.27563402
v 14.66146484 -30.75192869 -3.22249648
v 16.70583338 -30.58743104 -3.30809085
v 16.73749089 -30.96226044 -3.31540289
v 16.93524420 -30.58825806 -3.02871363
v 16.94479398 -30.89967556 -2.88077747
v 17.01082103 -31.53961152 -1.64553639
v 17.01182500 -31.46499395 -1.57483900
v 17.01907441 -31.34860843 -1.56115182
v 17.03428850 -30.70676513 -1.01189781
v 17.05361716 -31.28059208 -1.40973285
v 17.05839485 -31.89365938 -1.84897275
v 17.06632785 -32.08237141 -2.79433234
v 17.06683263 -31.17743880 -1.32536702
v 17.07071811 -31.06569313 -1.33128802
v 17.07778871 -31.44570440 -1.44068734
v 17.08303951 -32.01337904 -1.77013956
v 17.08394289 -30.96913360 -1.17412372
v 17.09189825 -30.94296716 -1.37542130
v 17.10220426 -31.41156957 -2.43709469
v 17.12526008 -31.14024363 -1.20788312
v 17.13209413 -31.93491697 -2.42363685
v 17.15762913 -30.56264296 -2.60232901
v 17.16918498 -32.54835680 -2.70331232
v 17.18237996 -31.72662482 -1.38914562
v 17.20853522 -31.14709444 -2.06176518
v 17.22505875 -32.61894733 -2.41256738
v 17.36867987 -32.17753023 -0.86022046
v -26.52746253 -27.91533992 -1.58399250
v -26.38896927 -28.04992907 -1.62937550
v -26.34747140 -27.95499749 -1.80467183
v -26.31057426 -28.18481438 -1.68995745
v -26.22201294 -28.22478861 -1.30570424
v -26.21984668 -28.30978297 -1.67058932
v -26.17422119 -27.91444957 -2.00116565
v -26.14350989 -28.79914828 -1.30912499
v -26.14350058 -28.94509397 -1.23996206
v -26.13450214 -28.95085886 -1.39005564
v -26.12456866 -28.42955478 -1.49622851
v -26.12199262 -28.38912420 -1.78737869
v -26.11887641 -29.08943966 -1.32919184
v -26.11195296 -28.67083438 -1.37989467
v -26.10848285 -28.52754667 -1.35329552
v -26.10768564 -27.96537615 -2.07909080
v -26.09849349 -29.09104154 -1.17362989
v -26.09590068 -28.95056829 -1.06905866
v -26.08974092 -28.80333550 -1.44025055
v -26.08845755 -28.57207321 -1.45790086
v -26.07182786 -29.09469418 -1.46162626
v -26.06220916 -28.68333273 -1.47489633
v -26.05700679 -29.20410223 -1.39273121
v -26.05449781 -28.08198147 -2.08940217
v -26.03311278 -28.94640528 -1.51096471
v -26.02443099 -27.93775313 -2.39381124
v -25.97401850 -29.33622338 -1.35421962
v -25.97263269 -28.76313031 -1.56934513
v -25.96273273 -29.08057161 -1.55003532
v -25.95277503 -28.01029198 -2.73037539
v -25.94979852 -29.22931872 -1.49101042
v -25.94900317 -28.23130414 -2.05828040
v -25.93110874 -28.18434872 -2.74449680
v -25.92694759 -27.88434736 -2.85520358
v -25.88371187 -28.95130031 -1.59051514
v -25.85935593 -29.39457819 -1.44973618
v -25.84885247 -27.95094065 -2.99831480
v -25.84701031 -28.24050374 -2.20608828
v -25.83140507 -29.62009422 -1.24794373
v -25.80746822 -28.33842859 -2.37729610
v -25.80303513 -28.81220542 -1.65520504
v -25.79042874 -29.13253568 -1.57554226
v -25.78810416 -28.34646590 -2.07321555
v -25.77032335 -29.84655462 -1.05262233
v -25.76486953 -29.76646461 -1.18198141
v -25.74344911 -28.36269513 -2.20133946
v -25.71330033 -29.91688065 -0.90307498
v -25.70814453 -28.95531058 -1.60672655
v -25.70600249 -28.50858867 -2.67972052
v -25.69241822 -28.46727706 -2.84231943
v -25.66469088 -28.46535109 -2.27472652
v -25.66038258 -29.97099608 -1.05574843
v -25.64791590 -28.46478298 -2.10432988
v -25.63825622 -29.18456681 -1.58793130
v -25.62941983 -29.07110937 -1.58151693
v -25.59973300 -28.22798863 -3.34481290
v -25.58943070 -28.49945426 -3.23479599
v -25.58143064 -28.61242183 -2.55220453
v -25.56780353 -28.57969701 -2.35506590
v -25.56341700 -28.59043516 -2.77199713
v -25.54275468 -28.97251584 -1.62836455
v -25.51384643 -29.14174646 -1.62153400
v -25.50813183 -30.05729429 -1.06287445
v -25.45325644 -28.68415415 -3.26081389
v -25.44930205 -29.33749184 -1.69721269
v -25.40710941 -29.03562784 -1.71030534
v -25.39554797 -28.76844257 -1.84946752
v -25.38173646 -28.80448103 -3.20611917
v -25.37395805 -28.87269296 -3.01963673
v -25.36462247 -28.68169174 -2.06109136
v -25.35849810 -30.16687557 -1.06628495
v -25.35015158 -29.35271896 -1.81468867
v -25.32901056 -28.77728082 -1.97121315
v -25.32440238 -28.93420309 -1.85655314
v -25.31647123 -30.27859330 -0.90588309
v -25.28773807 -29.53835391 -1.82630890
v -25.28134920 -28.93187292 -2.01863702
v -25.27373098 -29.04818207 -2.97470600
v -25.25524236 -28.97134796 -3.12343333
v -25.25416762 -29.06700596 -2.14318698
v -25.25390312 -29.05534767 -2.29147938
v -25.25046654 -29.41445820 -2.05535139
v -25.22130683 -30.44285625 -0.85886195
v -25.18384345 -29.22524139 -2.26582168
v -25.17611347 -29.20793556 -2.41990411
v -25.17578192 -29.19524349 -2.94271414
v -25.17395094 -29.24171463 -2.79744435
v -25.13457835 -29.10857089 -3.06174229
v -25.08927323 -29.28954735 -2.58362340
v -25.07442236 -29.28275801 -2.90636881
v -25.06416477 -29.30320613 -2.69953138
v -25.04846826 -30.41874804 -1.29810849
v -24.65550974 -30.41461483 -1.75223709
v -24.35540035 -30.30389547 -2.04516971
v -24.17465858 -30.43233044 -2.03966792
v -24.11424927 -29.88046594 -2.96658440
v -24.11158942 -29.77865748 -3.21542704
v -24.05838110 -29.76001985 -3.32118385
v -23.97932485 -30.37334047 -2.32067169
v -23.96012470 -29.87705730 -3.23127280
v -23.89222942 -30.23540415 -2.49495194
v -23.78750965 -30.13127111 -2.70422269
v -23.75103161 -30.17319553 -2.57689063
v -23.70644920 -30.23726121 -2.44462769
v -23.66027609 -30.43808974 -2.18580151
v -23.54733460 -30.12920730 -2.51638703
v -23.38526212 -30.12936562 -2.42209318
v -23.29854295 -30.02507426 -2.61836429
v -23.17717858 -30.02508543 -2.69219954
v -23.08052406 -30.25950678 -2.35445332
v -23.05394597 -29.85847555 -3.30057787
v -22.98713289 -30.00597470 -2.92050792
v -22.92558551 -30.34497611 -2.30192044
v -22.91735262 -29.89450283 -3.22105247
v -22.91707322 -29.80781347 -3.32919485
v -22.84522541 -30.08310683 -2.88316724
v -22.82906882 -30.18741682 -2.67446321
v -22.78380841 -29.93821353 -3.14742257
v -22.62158319 -29.97085452 -3.05922865
v -22.56984077 -30.34658730 -2.37921160
v -22.53294550 -30.47045320 -2.08967761
v -22.52896689 -30.42545542 -2.20939168
v -22.50629663 -30.20939417 -2.64286972
v -22.47508056 -28.66909280 -3.35700344
v -22.47151919 -30.00717424 -2.96876440
v -22.45779894 -30.31211533 -2.54048570
v -22.44781516 -29.37990427 -3.34608997
v -22.39833027 -29.51132692 -3.26967030
v -22.36858755 -28.76339480 -3.28368810
v -22.33152650 -30.40754795 -2.56811222
v -22.31812850 -29.95474450 -2.98634288
v -22.30978012 -30.24218976 -2.69935722
v -22.28742465 -29.54513393 -3.19795264
v -22.26367034 -29.09418568 -3.18037136
v -22.21682854 -30.02415970 -2.90253153
v -22.20941894 -29.28836457 -3.13746254
v -22.18338847 -30.39088845 -2.67026760
v -22.15927653 -30.13262711 -2.81671900
v -22.11185545 -30.26206605 -2.75710574
v -22.03211933 -29.28847447 -3.06845969
v -21.94456570 -29.44401465 -3.03227315
v -21.85208164 -29.59251031 -2.99001159
v -21.63370140 -28.68171781 -3.32571822
v -21.33127302 -30.15325218 -2.75139348
v -21.19295485 -29.82040495 -2.98499921
v -21.16362564 -30.16540408 -2.73441477
v -21.02931216 -30.16701341 -2.68529868
v -20.95579728 -29.71109189 -2.98146391
v -20.81957087 -29.87472899 -2.80159945
v -20.42112686 -30.28685786 -2.29016016
v -19.27727088 -29.17330898 -3.29390797
v -19.14486103 -29.50869501 -3.04091326
v -18.97883601 -29.49412540 -3.02117970
v -18.94100383 -29.74540368 -2.89499294
v -18.77817139 -29.28074077 -3.13299499
v -18.71789247 -30.27880751 -2.49015656
v -18.69213767 -29.19994667 -3.25469323
v -18.67999323 -30.14178760 -2.58648186
v -18.67230237 -29.33520824 -3.03395581
v -18.64992268 -30.00901267 -2.72832112
v -18.56750436 -29.28518876 -3.15198419
v -18.53415184 -29.35501747 -3.00799962
v -18.51340011 -29.55479175 -2.82686600
v -18.47394742 -30.28492257 -2.30095652
v -18.45741086 -29.43589725 -2.90381443
v -18.40555295 -30.03797866 -2.54055439
v -18.38624105 -30.39385565 -2.16429448
v -18.38427968 -29.63043004 -2.74107605
v -18.37238669 -29.50382046 -2.81627686
v -18.33966188 -29.75064330 -2.67104106
v -18.32703128 -30.08279204 -2.44972040
v -18.29451136 -30.16622551 -2.34015915
v -18.28796789 -29.44686078 -3.35947215
v -18.26794259 -29.46155705 -2.92690680
v -18.24378967 -30.01163527 -2.53923051
v -18.23930442 -29.53223512 -2.78469897
v -18.22010241 -30.41578270 -2.15387717
v -18.19505170 -29.66398187 -2.70181033
v -18.15989055 -29.89806607 -2.61731446
v -18.14332977 -29.49604765 -3.20598972
v -18.13720167 -30.12013994 -2.43554427
v -18.12008955 -29.49852683 -3.34139983
v -18.10392924 -29.50599231 -2.93879793
v -18.01193692 -29.48855609 -3.23943980
v -18.00989173 -29.50642444 -3.07239266
v -17.97369495 -29.54304777 -2.92934687
v -17.87786931 -29.61028740 -2.84381909
v -17.87075773 -29.47179042 -3.14364792
v -17.83930138 -29.53661047 -2.98825558
v -17.75846444 -29.61906046 -2.87204259
v -17.59042218 -30.30828387 -2.33078818
v -17.52194762 -30.16615845 -2.53732642
v -17.47192815 -30.05550243 -2.65207910
v -17.02900790 -30.36891669 -1.80455460
v -16.89205691 -30.35813756 -1.71682541
v -16.71381854 -29.07293849 -3.08506656
v -16.66722074 -29.20125797 -2.98503297
v -16.62598550 -30.31502664 -1.52667519
v -16.56654477 -30.44961952 -1.41245278
v -16.49664715 -30.29179759 -1.46105210
v -16.38652571 -28.79401110 -3.31001403
v -16.37257822 -30.36068752 -1.37289171
v -16.26704447 -28.90189551 -3.16136028
v -16.24200121 -30.23149818 -1.42155890
v -16.19295962 -29.54911813 -2.40118708
v -16.18476771 -29.64307740 -2.23830086
v -16.00839384 -30.45302443 -1.16099883
v -15.72645083 -29.64649536 -2.39097630
v -15.59897698 -29.68928590 -2.27210787
v -15.56921192 -29.60841358 -2.43487256
v -15.56869969 -29.44730595 -2.61221454
v -15.54863155 -28.90512533 -3.01394984
v -15.48246201 -29.34730239 -2.65718740
v -15.34953713 -29.33320217 -2.56491965
v -15.32927901 -30.42629920 -0.95433014
v -15.02459031 -29.35856953 -2.29750201
v -14.94335290 -29.51904759 -1.86399289
v -14.93433584 -29.64008972 -1.59583148
v -14.86835815 -29.41468544 -2.16076919
v -14.85579368 -29.95191887 -1.17006840
v -14.84226342 -29.34588492 -2.35722587
v -14.79538996 -28.77343819 -2.89607793
v -14.76102974 -30.31293675 -0.87247801
v -14.67630360 -29.32414226 -2.42297119
v -14.67175875 -29.41350080 -2.27570115
v -14.66082968 -29.45052460 -2.08891882
v -14.51368816 -29.36252207 -2.35470012
v -14.49948084 -29.41381931 -2.19126022
v -14.48306814 -29.43105064 -1.99656724
v -14.39252216 -29.24977057 -2.40439852
v -14.31888808 -28.88564579 -2.62372731
v -14.20613658 -29.31777574 -1.84757449
v -14.09424562 -30.01523390 -0.99309161
v -14.09282163 -29.18661758 -1.95294677
v -13.98995798 -28.54118496 -2.93255970
v -13.76578119 -28.78449857 -2.31716456
v -13.76105286 -28.33948657 -3.32633941
v -13.62358779 -28.79931219 -2.01862701
v -13.61883711 -28.33735757 -3.29288747
v -13.50020338 -28.30941416 -3.25883296
v -13.43415119 -28.77572924 -2.00531213
v -13.41081411 -28.30297500 -3.14199715
v -13.39381188 -28.45707536 -2.59428006
v -13.22879363 -27.99128368 -3.24896118
v -13.20736390 -28.36365066 -2.66403495
v -13.18353415 -28.12666818 -3.05685960
v -13.13188486 -29.71293032 -0.86449756
v -13.12851347 -28.58305350 -2.10464932
v -13.12476769 -27.86630578 -3.29674361
v -13.11421394 -29.46989425 -1.41854654
v -13.08118273 -27.97756903 -3.17847892
v -13.06020841 -28.13944779 -2.90337182
v -13.04966491 -28.39792706 -2.38726079
v -13.03258818 -29.35072221 -1.50335662
v -13.00122309 -28.03948708 -3.03459051
v -12.97580078 -28.33517455 -2.47007515
v -12.92042993 -27.95236744 -3.16338171
v -12.84943800 -28.72446552 -1.79744698
v -12.75257487 -27.90377289 -3.19471559
v -12.73107901 -29.05874327 -1.51356624
v -12.71674503 -28.23036350 -2.47233943
v -12.67419104 -29.58441898 -1.05297018
v -12.66346220 -28.89036015 -1.62931741
v -12.62487657 -27.95558982 -2.93184235
v -12.61980180 -28.07489410 -2.54237046
v -12.60670088 -27.90330164 -3.09214322
v -12.57962361 -29.12065573 -1.43783970
v -12.56781910 -28.19959447 -2.38118949
v -12.48308271 -29.36237678 -1.22868759
v -12.44803239 -29.01147306 -1.47164799
v -12.42406946 -29.52946350 -1.11467182
v -12.32696418 -29.44151312 -1.15262053
v -12.31596153 -28.62904593 -1.93533930
v -12.31260318 -29.10776250 -1.36562157
v -12.30094489 -29.33922783 -1.19048357
v -12.28489075 -27.97141671 -2.43751076
v -12.21178379 -28.83327194 -1.72092719
v -12.19372544 -28.52277830 -1.94947468
v -12.18568441 -28.19157019 -2.11921032
v -12.12825347 -28.78660150 -1.81610184
v -12.10473664 -28.08122337 -2.23611458
v -12.08918076 -29.29949202 -1.24375604
v -12.05607411 -28.99437584 -1.50133320
v -12.05254998 -28.22375298 -2.00853799
v -12.03995571 -28.89026329 -1.63819769
v -12.02460937 -28.79218385 -1.75541849
v -12.00618967 -28.09340693 -2.10011867
v -12.00055424 -29.11672555 -1.40174839
v -11.96322311 -29.26874906 -1.33671472
v -11.94793358 -27.99017541 -2.22955528
v -11.94678061 -29.79005873 -1.01556082
v -11.91786118 -28.12103368 -1.95916160
v -11.90624479 -28.82175334 -1.65171549
v -11.88805699 -28.90804596 -1.55817764
v -11.87919267 -29.02429551 -1.47735141
v -11.85160130 -29.15339917 -1.44286815
v -11.83985453 -28.21070887 -1.84517540
v -11.81968674 -29.29357626 -1.44923199
v -11.80159487 -29.38253991 -1.45160605
v -11.77750248 -28.04211341 -1.87270076
v -11.75185107 -28.92313525 -1.48210127
v -11.73668634 -29.05091085 -1.46536238
v -11.72900852 -27.87356079 -1.89890235
v -11.70482580 -29.19502556 -1.49036665
v -11.69394050 -29.51317653 -1.40759884
v -11.68016717 -29.37538549 -1.48762565
v -11.57658268 -29.49213982 -1.46292138
v -11.52899768 -29.22994643 -1.50630099
v -11.47401333 -29.39500101 -1.51177228
v -11.45550702 -29.99197133 -0.90774772
v -11.45527326 -29.51798588 -1.45753648
v -11.38794329 -29.58854847 -1.40502525
v -11.36448234 -28.89888734 -1.36821601
v -11.34986058 -29.96551804 -1.03995297
v -11.30617410 -28.47250178 -1.47624919
v -11.27319783 -29.46835570 -1.47144124
v -11.23979781 -30.24802357 -0.87691034
v -11.23390161 -28.09435502 -1.62901648
v -11.13966573 -28.16737071 -1.60070672
v -11.09473407 -29.57943268 -1.41233671
v -11.07594557 -30.33578582 -0.86476502
v -11.06352918 -28.01752649 -1.64562417
v -10.98918170 -29.14745547 -1.37096259
v -10.87613869 -29.27871980 -1.35232345
v -10.85137017 -27.93101966 -1.69015082
v -10.84320806 -29.02797423 -1.38645188
v -10.80880035 -29.72115949 -1.27882243
v -10.67407615 -28.04072201 -1.71465438
v -10.51374059 -27.97122858 -1.68817793
v -10.51282231 -28.12026627 -1.72351312
v -10.51276270 -29.98314612 -1.11477415
v -10.32178849 -30.24209291 -0.89287281
v -10.23878064 -30.00898659 -1.10825105
v -10.03009547 -30.16167134 -1.02164829
v -9.99830384 -29.93232012 -1.18580239
v -9.96499043 -29.64524552 -1.26994797
v -9.92862228 -30.06833792 -1.09183672
v -9.89793800 -28.13461982 -1.66203920
v -9.89198405 -30.15346080 -0.94598439
v -9.84198414 -29.94086407 -1.14457204
v -9.83931497 -29.56842817 -1.30572775
v -9.82050970 -28.92263792 -1.54864392
v -9.75386146 -30.12055904 -0.85082516
v -9.74509493 -28.02312002 -1.61560765
v -9.70474724 -28.21281552 -1.63231743
v -9.66531970 -29.41754274 -1.34230498
v -9.63439792 -28.86764333 -1.51176646
v -9.58672445 -28.05148065 -1.56598154
v -9.52267554 -28.67642790 -1.52173324
v -9.52094886 -29.64865603 -1.14526507
v -9.23068076 -29.84580584 -0.82988240
v -9.21816658 -28.78839336 -1.34783052
v -9.03796405 -28.17132510 -1.22092210
v -8.98004789 -27.99745835 -1.20588031
v -8.93406291 -29.41725589 -1.02664658
v -8.87298677 -27.96738781 -1.19154737
v -8.84775352 -29.52318080 -0.90496795
v -8.78238399 -27.88444422 -1.11482432
v -8.76073726 -27.97788754 -1.13061978
v -8.75757821 -28.82267535 -1.21322169
v -8.73353798 -29.40919995 -0.96401363
v -8.67280364 -27.90975571 -1.00526575
v -8.58670566 -29.29311991 -1.02123560
v -8.57052673 -28.05365622 -1.04364008
v -8.55192263 -29.41142581 -0.85802551
v -8.50699469 -27.92824432 -0.89740631
v -8.48406274 -27.99502388 -0.97252155
v -8.48140288 -28.98530848 -1.10556302
v -8.44374858 -28.07873674 -1.02976197
v -8.39023106 -29.32778560 -0.94336760
v -8.38249177 -28.43511105 -1.01736805
v -8.35482683 -27.97793411 -0.91468060
v -8.31696950 -28.10381353 -1.01588410
v -8.27318244 -28.50895934 -0.98852091
v -8.25208519 -28.23682502 -1.03899627
v -8.10032152 -28.76170352 -0.94728195
v -8.04731436 -29.49677594 -0.86614880
v -8.04599933 -29.67294864 -0.86403696
v -8.04074574 -29.29413691 -0.86096488
v -8.04529060 -27.91850455 -1.04826479
v -8.03464837 -28.04576978 -1.13409292
v -8.01395066 -29.08332460 -0.87374670
v -7.95087125 -29.76142801 -0.94589812
v -7.92033598 -29.61910889 -0.94360905
v -7.89536908 -27.91951597 -1.16335484
v -7.86262751 -29.41022068 -0.91105385
v -7.82588497 -29.77109887 -1.01319945
v -7.75011489 -29.94332649 -1.01441902
v -7.69728143 -30.11411056 -0.95314340
v -7.68371904 -30.24556302 -0.87468314
v -7.62469741 -28.54599059 -1.12037815
v -7.57797854 -30.01409769 -1.03539077
v -7.50892889 -30.20346537 -0.91978518
v -7.46454112 -29.36710604 -1.02852681
v -7.46366382 -28.94420177 -1.01706118
v -7.46138347 -29.15143035 -1.00046978
v -7.31785782 -28.93744595 -1.01708353
v -7.24637462 -29.73788232 -1.08464749
v -7.16002053 -29.58282642 -1.06294488
v -7.07392022 -28.01728435 -1.30789902
v -7.04901619 -29.75153178 -1.06090808
v -6.97266683 -29.91707064 -0.99937117
v -6.97158463 -29.59738299 -1.07749109
v -6.92097330 -29.75678071 -1.05006329
v -6.88225962 -29.67970446 -1.05835311
v -6.85007544 -28.05319056 -1.30992790
v -6.84346166 -29.93836626 -0.94727211
v -6.79293275 -29.76202779 -1.03921548
v -6.76194485 -29.58816290 -1.13512971
v -6.72655413 -29.82242778 -0.95162279
v -6.70142565 -29.65488471 -1.11760013
v -6.67014904 -29.57398444 -1.14618242
v -6.58723619 -29.67068739 -1.08474726
v -6.56243274 -29.51092832 -1.15251623
v -6.43425994 -29.40230630 -1.14828325
v -6.36445684 -29.59293500 -1.07233494
v -6.32997137 -28.77490409 -1.26844679
v -6.28608139 -29.12721783 -1.16763753
v -6.27559097 -29.43295985 -1.12307095
v -6.21442636 -28.94717269 -1.24247686
v -6.17347471 -29.51645292 -1.01388479
v -6.16160175 -28.53749320 -1.30451715
v -6.14800770 -28.77823450 -1.30133086
v -6.05465891 -29.58063595 -0.91517676
v -6.04360318 -28.42352167 -1.28573005
v -6.04141364 -29.84088100 -0.82739280
v -6.00813515 -29.68578041 -0.84785139
v -5.99008333 -29.45091017 -1.01679319
v -5.94352139 -29.96947803 -0.89202612
v -5.90652879 -29.58559990 -0.92437229
v -5.86916273 -30.44129722 -0.95545582
v -5.86480647 -29.78528291 -0.94192132
v -5.85270440 -29.33605947 -1.06945680
v -5.85014932 -29.98152748 -0.99125784
v -5.81787899 -29.47025746 -1.00647658
v -5.76938083 -29.60287221 -1.01031445
v -5.76790841 -28.69583294 -1.20716018
v -5.75830648 -27.86891907 -1.17179146
v -5.72848553 -30.20716645 -1.21342344
v -5.71837788 -30.04049882 -1.26608810
v -5.71415713 -28.90163288 -1.13860774
v -5.71382139 -29.37592566 -1.05486542
v -5.70959831 -29.48870510 -1.04913965
v -5.60908718 -29.42738123 -1.10216159
v -5.60747879 -30.16586974 -1.35753548
v -5.60620474 -29.99733761 -1.40189019
v -5.60072670 -28.77184376 -1.13438140
v -5.59557695 -28.22426707 -1.30615768
v -5.59015945 -30.32963909 -1.26258703
v -5.57306083 -28.11488882 -1.33373134
v -5.54615306 -28.89880165 -1.12235185
v -5.54435514 -28.02298032 -1.31026912
v -5.50066819 -29.95357290 -1.49176747
v -5.45478100 -28.76830474 -1.14692363
v -5.42910630 -29.84319627 -1.52374466
v -5.42716775 -28.06625888 -1.35619694
v -5.41056925 -28.91990729 -1.16351573
v -5.38442656 -28.04123238 -1.34444435
v -5.37366979 -29.07116711 -1.18525175
v -5.35731018 -28.63532491 -1.21781335
v -5.31648332 -28.11233141 -1.40580221
v -5.29205147 -28.00402604 -1.30664592
v -5.28701069 -28.03950571 -1.39745651
v -5.23680635 -28.00641768 -1.16532354
v -5.22061531 -28.00287306 -1.44590600
v -5.22036850 -29.69994769 -1.60029891
v -5.15787257 -27.95829065 -1.43193512
v -5.11531252 -29.83095124 -1.63484120
v -5.11331344 -29.16847356 -1.43165514
v -5.11123054 -27.99711004 -1.57852995
v -5.08342171 -28.14624459 -1.56718388
v -5.01384772 -28.11541967 -1.62916840
v -4.99747554 -28.75351720 -1.52278272
v -4.99003939 -28.41842920 -1.53251551
v -4.97646630 -27.93388627 -1.75221835
v -4.96396143 -27.99929120 -1.03089423
v -4.95012803 -29.22669053 -1.55364862
v -4.94225603 -27.99173631 -0.83057780
v -4.87915426 -28.37281302 -1.62596954
v -4.86035272 -28.18746492 -1.67351554
v -4.83724568 -27.92972885 -1.84460066
v -4.78845323 -28.00373174 -0.97519922
v -4.74964688 -29.17864919 -1.64116547
v -4.70468355 -27.88294852 -1.91651226
v -4.59985016 -27.96613239 -1.10188220
v -4.58869245 -28.26550789 -1.79266452
v -4.55244072 -27.95457095 -1.95250579
v -4.52809455 -28.02106552 -0.97874820
v -4.46294760 -28.79131585 -1.86148239
v -4.30627260 -28.46268378 -2.01744866
v -4.28158697 -29.43421714 -1.87951210
v -4.21366980 -27.96140313 -1.01519714
v -4.11116611 -27.89219469 -2.41526659
v -4.00849385 -27.93988399 -1.01500249
v -3.94943543 -29.81325798 -2.11597863
v -3.92739894 -27.97633410 -0.92024566
v -3.92508181 -29.63023447 -2.15066248
v -3.76230385 -27.94596367 -0.89675508
v -3.62000871 -29.96511012 -2.19306559
v -3.55930068 -29.70107831 -2.40432355
v -3.54078668 -30.23206629 -1.84365339
v -3.47003806 -27.86682174 -2.75066379
v -3.41861532 -29.39133905 -2.62597878
v -3.40287364 -29.55206111 -2.57503660
v -3.30788549 -27.96509862 -2.86691240
v -3.30692949 -29.83961254 -2.30480498
v -3.15062492 -27.87603997 -2.88408948
v -3.14329867 -28.01277488 -2.95858481
v -3.05044511 -29.25425768 -2.82876263
v -3.01936967 -28.11496146 -3.02750012
v -3.00903781 -27.97455154 -2.94812885
v -2.88212532 -28.14271115 -3.12584406
v -2.87921145 -27.98014507 -2.90152873
v -2.87245796 -28.05050835 -3.00999871
v -2.78815744 -28.14656682 -3.25720687
v -2.74759741 -28.07459235 -3.11607984
v -2.74161715 -29.04239669 -3.24439467
v -2.64557917 -28.05783041 -3.26869916
v -2.62302230 -30.06384149 -1.80233503
v -2.61691166 -29.78840470 -2.27509975
v -2.58837943 -29.61071208 -2.54397211
v -2.58827070 -28.03639323 -1.36850146
v -2.55519361 -29.89075333 -2.09903461
v -2.55512865 -28.06960791 -2.80912523
v -2.55029392 -29.10296246 -3.34482640
v -2.54030153 -28.01752836 -1.49530952
v -2.53954367 -29.97613698 -1.90873945
v -2.49780598 -30.07849492 -1.78466272
v -2.49176775 -28.00383046 -2.36817799
v -2.44595506 -28.09662744 -2.73828278
v -2.43183272 -27.98049338 -2.16427003
v -2.39785737 -28.04509923 -1.36991043
v -2.39480031 -30.05030192 -1.82308548
v -2.37575872 -30.22054397 -1.71255216
v -2.31581717 -30.45724705 -1.42740528
v -2.31389538 -29.95941415 -1.92198239
v -2.25289282 -30.08053266 -1.84227491
v -2.22322904 -29.79299426 -2.26088450
v -2.21650023 -27.97849663 -1.63210114
v -2.19168933 -28.09789963 -2.56689335
v -2.18905159 -29.87778746 -2.03442061
v -2.11411342 -28.04984339 -2.35191663
v -2.11060327 -28.04736234 -2.17302050
v -2.10080529 -27.94899046 -1.88696431
v -2.07233825 -27.93332748 -1.73720764
v -2.05267430 -28.06638554 -2.83875363
v -2.01877323 -28.02864276 -2.55150557
v -2.01172731 -28.01916935 -2.20497977
v -1.97232165 -27.88223326 -1.86964369
v -1.96319981 -28.02542225 -2.90555088
v -1.93481590 -27.95870230 -2.42030597
v -1.93153461 -28.01968157 -3.04180244
v -1.92427856 -27.96683274 -2.73355562
v -1.92219135 -29.61244248 -2.71640299
v -1.91874360 -27.95525268 -2.27522640
v -1.91176787 -29.79154326 -2.50091101
v -1.88883336 -28.03339809 -3.18034040
v -1.86241185 -28.18471193 -0.99356158
v -1.84912211 -29.96031195 -2.04537879
v -1.84464606 -27.93087810 -2.91681103
v -1.76017021 -27.95323543 -3.08608334
v -1.64040551 -30.34032881 -1.44043274
v -1.54912006 -30.07674962 -1.87718449
v -1.39007857 -30.14611453 -1.58478064
v -1.37110963 -27.87164785 -3.32044391
v -1.34963728 -28.09052169 -1.36866665
v -1.29183207 -28.14109251 -0.99958479
v -1.16847467 -29.94219214 -2.12101499
v -1.11576798 -28.12348679 -1.02931820
v -1.07587536 -30.11409752 -1.56984210
v -0.96535514 -30.06738611 -1.68434088
v -0.92712318 -28.09874713 -1.12565397
v -0.89022407 -30.22879735 -1.54104526
v -0.84605021 -29.62633409 -3.21445777
v -0.78280672 -30.09698354 -1.67861267
v -0.67302689 -30.19513562 -1.56885630
v -0.62885345 -30.08655645 -1.65921287
v -0.52975834 -30.01821041 -1.72016362
v -0.46693443 -30.15465848 -1.56519690
v -0.41290748 -30.00690229 -1.68116414
v -0.31724648 -29.83997576 -2.44274456
v -0.31470985 -29.96094897 -1.73204148
v -0.25217206 -29.88384478 -2.25748750
v -0.25083788 -29.75733951 -2.86017475
v -0.24786391 -28.29040214 -0.95925463
v -0.23994746 -29.74379435 -2.52787559
v -0.21243776 -29.83781882 -2.37171701
v -0.19999864 -29.90235016 -1.86199695
v -0.14875580 -29.66862731 -2.60862987
v -0.04078645 -29.61235866 -2.71734339
v 0.00393642 -29.67664786 -2.49520154
v 0.01027359 -29.61658128 -2.86775501
v 0.02581133 -29.61243130 -2.62162043
v 0.08659172 -29.59801815 -2.73749651
v 0.13267488 -29.59048375 -2.81081512
v 0.15305042 -29.65427563 -2.54297280
v 0.15325563 -30.46851233 -1.55784318
v 0.17115248 -29.70724739 -2.37990241
v 0.24038074 -30.33981472 -1.64267991
v 0.25191161 -29.60697748 -2.75227870
v 0.29328090 -28.07625569 -1.03982643
v 0.31252496 -29.65307608 -2.48853280
v 0.39278425 -30.38402461 -1.72286609
v 0.41568489 -29.60820124 -2.62618647
v 0.47870562 -30.11253476 -1.82485883
v 0.49214432 -29.59498391 -2.44248332
v 0.50553487 -29.13413011 -3.22220824
v 0.57631521 -29.62258086 -2.27385876
v 0.68980927 -30.41498177 -1.91342004
v 0.71903580 -29.65791337 -2.19443557
v 0.72681083 -29.98223901 -1.97831984
v 0.76454622 -29.54951674 -2.28654873
v 0.78919978 -28.90076302 -3.28581734
v 0.81903528 -30.17254919 -1.97233609
v 0.82800782 -30.36471270 -2.02618260
v 0.83114335 -29.42805551 -2.36730394
v 0.89865108 -28.81915309 -3.28371767
v 0.93415310 -30.07385507 -2.06144666
v 0.94241014 -29.92201783 -2.07181089
v 0.94265601 -29.50612269 -2.29960703
v 0.94728422 -30.23953177 -2.10530986
v 0.96327194 -29.38403003 -2.37138500
v 0.98341203 -29.58407067 -2.23575276
v 1.04606268 -29.16369028 -2.56741163
v 1.05429988 -30.00270203 -2.12832913
v 1.06796704 -29.28345464 -2.45259120
v 1.07048149 -30.13273142 -2.18731025
v 1.08640222 -29.44296226 -2.37060571
v 1.09307247 -29.58121523 -2.27180845
v 1.11778150 -29.72127683 -2.19774619
v 1.16034178 -29.09869701 -2.59513804
v 1.17197051 -29.16163579 -2.50821211
v 1.20538170 -30.19694611 -2.47785845
v 1.22426020 -29.68205512 -2.33002589
v 1.22697081 -29.54026312 -2.39296979
v 1.22708676 -29.38683517 -2.44572805
v 1.23208144 -28.84606831 -3.03363893
v 1.23972341 -29.24348600 -2.47581396
v 1.28095353 -30.03332764 -2.47132638
v 1.30936224 -29.83146533 -2.45682430
v 1.32651825 -29.64773960 -2.45580240
v 1.32693525 -30.15052155 -2.59432173
v 1.34690676 -29.13903445 -2.57345545
v 1.37330336 -29.32430618 -2.49764905
v 1.40025141 -28.79493870 -3.04904627
v 1.40126061 -29.99562956 -2.58090207
v 1.44079397 -29.83128279 -2.59318459
v 1.49142672 -30.16075492 -2.70845159
v 1.52177131 -29.28274497 -2.55184411
v 1.55035511 -29.95883301 -2.64907116
v 1.65099581 -29.24250625 -2.61390163
v 1.66096340 -30.21183982 -2.80702207
v 1.67922978 -29.42945808 -2.61421525
v 1.68535963 -30.07452935 -2.70516705
v 1.74097612 -29.16188538 -2.67644669
v 1.78000308 -29.28858809 -2.65309121
v 1.81187177 -30.14340810 -2.80050794
v 1.82832370 -30.46918847 -3.20583582
v 1.88362156 -29.69509177 -2.74580624
v 1.90346362 -29.19035219 -2.69849482
v 1.90958963 -29.02394719 -2.76844413
v 1.92805252 -28.84466387 -2.95989867
v 1.93074136 -30.26688471 -3.05980118
v 1.93117699 -30.04405834 -2.81682075
v 1.93270680 -30.16014770 -2.92372284
v 1.99186965 -29.73046526 -2.76432233
v 2.01201928 -28.93693931 -2.83994013
v 2.05230317 -30.31582199 -3.14505631
v 2.05916446 -29.23195809 -2.70050042
v 2.06623878 -30.01939878 -2.90537043
v 2.09314120 -28.82979810 -2.95236171
v 2.10179086 -30.44365905 -3.21180956
v 2.10578158 -29.74250354 -2.75926269
v 2.14409269 -29.57473323 -2.69978959
v 2.18566088 -29.37808447 -2.68735806
v 2.20429152 -29.16461974 -2.74119154
v 2.24048877 -29.96708266 -2.89047160
v 2.25218805 -29.69099395 -2.69274134
v 2.26766639 -29.54466455 -2.65440717
v 2.37409887 -29.44971249 -2.66561634
v 2.40157824 -30.34728765 -3.19496705
v 2.40247115 -29.64003198 -2.66094506
v 2.48086452 -29.78591062 -2.70899548
v 2.58402550 -29.69436161 -2.67180521
v 2.60166777 -29.86593731 -2.70877336
v 2.66025611 -29.97611463 -2.76743108
v 2.70289811 -29.92548980 -2.69390456
v 2.73978547 -29.81423773 -2.68103927
v 2.81881751 -29.95650098 -2.73636682
v 2.91255303 -29.81509268 -2.70827627
v 2.93673179 -30.04636616 -2.86165602
v 3.01108323 -29.92303483 -2.76772678
v 3.08031472 -29.77947332 -2.72338721
v 3.18632415 -29.88755330 -2.76639289
v 3.21200350 -28.35121192 -3.35295568
v 3.24185588 -28.48036587 -3.34822340
v 3.24484054 -29.74550240 -2.72298930
v 3.28213954 -28.85222062 -3.35572171
v 3.28270462 -29.34353612 -2.93987500
v 3.30996024 -29.56565283 -2.76510371
v 3.33419791 -28.92140299 -3.32915573
v 3.34200915 -28.25392038 -3.32450261
v 3.35437874 -28.39701436 -3.27938958
v 3.40077770 -29.73815985 -2.73252232
v 3.44599807 -28.49386632 -3.28430184
v 3.49490740 -30.12141958 -2.85220053
v 3.52243450 -29.64409441 -2.77498271
v 3.52611882 -28.88960950 -3.33302561
v 3.52909463 -29.80246209 -2.76320404
v 3.57812759 -28.39889377 -3.23088630
v 3.61352181 -29.93996441 -2.80432310
v 3.61474627 -29.24184129 -3.17166909
v 3.66223045 -30.18762916 -2.85086641
v 3.69096990 -29.47360650 -3.00819753
v 3.71161476 -29.75429408 -2.85039423
v 3.72252311 -29.12436053 -3.24532576
v 3.73028894 -29.37620133 -3.13363527
v 3.77577986 -28.32154371 -3.21572111
v 3.77915986 -29.94506434 -2.84771016
v 3.79860704 -29.25788611 -3.21951974
v 3.80454748 -30.19920178 -2.85565201
v 3.81087395 -29.50094827 -3.12138349
v 3.81347560 -28.82032283 -3.28013301
v 3.83378915 -28.65496464 -3.24318092
v 3.87116941 -29.39250320 -3.21847433
v 3.87930521 -29.71946634 -2.99251871
v 3.89176654 -28.27333659 -3.24039441
v 3.89811140 -29.84068170 -2.90311244
v 3.95666482 -29.26768921 -3.30010382
v 3.98104824 -29.70742062 -3.12706479
v 4.01185127 -29.78949435 -3.00084567
v 4.04471438 -29.88429368 -2.90515949
v 4.08529118 -29.79152650 -3.14275199
v 4.13196255 -29.85144034 -3.00283590
v 4.14213818 -29.80138361 -3.29174334
v 4.17213514 -29.91676517 -2.89351097
v 4.18899162 -30.01804650 -2.85553583
v 4.19490039 -29.89376523 -3.16643994
v 4.20321012 -28.11009809 -3.34399287
v 4.22127685 -29.88129668 -3.32000642
v 4.28141700 -30.06374091 -2.86931801
v 4.29926300 -29.94191833 -3.28446808
v 4.31605894 -29.95560691 -3.08602629
v 4.36293846 -30.08913249 -2.86561274
v 4.42845188 -30.16651608 -2.87229754
v 4.42875037 -29.90966477 -3.32999160
v 4.44348622 -29.97167222 -3.22524505
v 4.54425579 -30.10635078 -2.92419572
v 4.72472329 -30.38788214 -2.94926600
v 4.83075716 -30.28662689 -3.01600317
v 4.85510705 -30.41587584 -2.95666815
v 4.93526272 -30.37121706 -3.01376800
v 5.02397586 -30.38411401 -3.08436225
v 8.84277374 -30.34343757 -3.29422671
v 9.04763583 -28.16468477 -3.22446623
v 9.07039642 -28.08206528 -3.08648869
v 9.10521019 -28.00003625 -2.98502017
v 9.10907891 -28.33206952 -3.32540250
v 9.11038555 -28.19576859 -3.09680752
v 9.21906624 -28.14464085 -2.98932963
v 9.22312308 -28.34855765 -3.17293941
v 9.47121158 -27.90873125 -2.69385683
v 9.63826943 -28.01084146 -2.71689403
v 9.79601964 -28.12293917 -2.74222414
v 9.87549499 -29.00868654 -3.18333041
v 10.19016653 -28.28065306 -2.55670561
v 10.28913725 -29.31836247 -2.74222530
v 10.37031319 -29.48363870 -2.72765756
v 10.43132041 -29.27533723 -2.67115724
v 10.45138016 -28.65359746 -2.50196736
v 10.54575574 -28.53332087 -2.39027664
v 10.55520959 -28.39403786 -2.35891039
v 10.56649908 -29.38307449 -2.68558972
v 10.57082880 -28.11490931 -2.30337377
v 10.58149524 -29.57109921 -2.75021209
v 10.60577016 -28.73818018 -2.42391345
v 10.63650846 -28.62502262 -2.41291733
v 10.65985858 -28.91521901 -2.48878798
v 10.66350844 -28.82109769 -2.44346727
v 10.67611203 -28.48730236 -2.40543438
v 10.72370261 -28.73801999 -2.44015665
v 10.74740104 -28.86694670 -2.48397328
v 10.99724695 -28.56480889 -2.61111115
v 11.07174065 -27.97684632 -2.39834236
v 11.07556187 -28.56939659 -2.66131083
v 11.15072053 -28.26408111 -2.55426951
v 11.18594874 -28.74618582 -2.70962133
v 11.18876319 -27.91881934 -2.38758093
v 11.20470092 -28.06185745 -2.50125001
v 11.30002830 -28.82979251 -2.72005587
v 11.30629983 -28.63140032 -2.69492343
v 11.32057793 -29.03042547 -2.74721719
v 11.34095620 -28.31221931 -2.61115027
v 11.34098042 -28.45493704 -2.64810747
v 11.35665458 -27.88212895 -2.34244997
v 11.54015306 -29.58510630 -2.86246417
v 11.57041546 -28.76020223 -2.58317380
v 11.60277426 -28.89677882 -2.58233445
v 11.62786502 -28.58748846 -2.55461875
v 11.64916810 -29.02663499 -2.64976057
v 11.66542992 -30.43543175 -2.89163110
v 11.67109143 -29.74357642 -2.86472496
v 11.67904679 -28.17037702 -2.45638867
v 11.69237308 -28.86333317 -2.57462380
v 11.73510868 -28.71689014 -2.54705106
v 11.73517760 -29.60106358 -2.85477750
v 11.76833548 -27.87931263 -2.32282933
v 11.79028116 -28.56770530 -2.51442776
v 11.79931220 -30.33432364 -2.87703401
v 11.82340086 -29.47673947 -2.84789992
v 11.85324229 -28.40513736 -2.46952637
v 12.06512284 -27.92828158 -2.39878893
v 12.10311614 -30.36471084 -2.97344779
v 12.33180705 -29.48527224 -3.17329587
v 12.37839740 -29.83810566 -3.29752662
v 12.38420885 -29.53777090 -3.23387142
v 12.39902060 -29.99804728 -3.27967713
v 12.41554134 -30.46105988 -3.05658579
v 12.43447326 -29.69382517 -3.33820982
v 12.46662438 -28.36479992 -2.60104402
v 12.50195783 -30.15077114 -3.25224805
v 12.97424454 -29.62713316 -3.30802635
v 13.12533021 -29.77369167 -3.34469019
v 13.16003222 -29.62346189 -3.29241459
v 13.30342889 -29.77860346 -3.33293597
v 13.40580638 -27.89012343 -2.45796796
v 13.50785140 -29.40804511 -3.11871129
v 13.60115409 -30.32371588 -3.29295709
v 13.60963937 -28.84024940 -2.97998427
v 13.69062904 -30.17663956 -3.26347305
v 13.72066047 -28.92673761 -3.05845006
v 13.73310946 -27.99751423 -2.40146159
v 13.73577211 -28.87072042 -3.03197070
v 13.77508137 -29.03971262 -3.07310279
v 13.77537474 -30.35686724 -3.27924616
v 13.93089723 -29.06598896 -3.04683787
v 14.16174509 -29.06439081 -2.95767584
v 14.17095959 -29.44535017 -2.99798674
v 14.21254873 -30.00461310 -3.05579789
v 14.26510978 -28.71767990 -2.70588510
v 14.31124937 -29.63745408 -2.98963301
v 14.43114225 -28.73492613 -2.68187607
v 14.55115993 -30.24710342 -3.13931773
v 14.60267603 -28.78504805 -2.69298838
v 14.62739427 -30.40210344 -3.14822770
v 14.63648397 -28.98099273 -2.73035024
v 14.64073639 -29.93203327 -3.10968887
v 14.68091831 -29.62156758 -2.99264770
v 14.72983509 -28.43374386 -2.64452002
v 14.74169176 -28.69213559 -2.68462114
v 14.76130169 -28.56016718 -2.68933387
v 14.76637088 -29.14696559 -2.71374383
v 14.79904819 -29.81588058 -3.16809211
v 14.86180816 -28.48353237 -2.67803087
v 14.89781495 -28.62870879 -2.68270541
v 14.90714587 -29.70755845 -3.20684910
v 14.94428702 -29.14106846 -2.70735798
v 14.97814897 -29.79744039 -3.25232721
v 14.98152222 -28.77479792 -2.66096415
v 15.03111422 -29.66481820 -3.21774231
v 15.05902596 -29.90533039 -3.26296291
v 15.06570447 -28.95652317 -2.67401803
v 15.15081618 -29.41818349 -3.01753101
v 15.17586224 -29.58341129 -3.16584692
v 15.18544275 -29.78370525 -3.24746850
v 15.31909872 -29.49327976 -3.07620363
v 15.32930322 -28.40335853 -2.51492485
v 15.40699229 -29.80446443 -3.19049088
v 15.45984205 -29.96900864 -3.17395991
v 15.47385938 -30.27429618 -3.23354546
v 15.48556797 -29.54605222 -3.07847816
v 15.51402453 -30.12316115 -3.18346382
v 15.59940074 -29.44820188 -3.02184792
v 15.61671589 -30.21489643 -3.22901621
v 15.65193944 -30.39184958 -3.30405775
v 15.66966251 -29.56699580 -3.11130262
v 15.74993134 -28.47367153 -2.63635488
v 15.84361680 -30.09804524 -3.30696953
v 15.85538872 -29.58439104 -3.20682349
v 15.88529348 -29.93486822 -3.28905927
v 15.96331783 -29.33068387 -3.14527145
v 15.99444076 -28.52235734 -2.75828154
v 16.05211012 -28.76163088 -2.85544829
v 16.06132649 -28.08427252 -2.40284367
v 16.21328481 -28.70163694 -2.84187682
v 16.30531810 -28.27965282 -2.45328690
v 16.33240096 -28.31624635 -0.87260833
v 16.35467075 -27.87820250 -2.10752338
v 16.47765189 -28.03235687 -2.06329813
v 16.49919339 -27.97740325 -1.91660796
v 16.50044881 -29.92969565 -3.24458349
v 16.52752794 -28.07118744 -1.96255161
v 16.54099487 -29.12811376 -3.04038031
v 16.54177904 -28.16483192 -2.01162440
v 16.55205712 -28.44655700 -2.34711799
v 16.60916582 -28.61256711 -2.59385072
v 16.62238128 -30.05735017 -3.22411419
v 16.67232625 -29.88802455 -3.16851749
v 16.71337150 -30.16959503 -3.20496433
v 16.74318686 -29.44209799 -0.91166847
v 16.74447022 -28.97856757 -1.08805485
v 16.75056852 -29.61705439 -0.93785551
v 16.75397716 -29.24360335 -0.86103496
v 16.78078994 -29.59712595 -3.14903515
v 16.79400355 -29.15133163 -1.06279168
v 16.79415815 -29.68226559 -1.07792439
v 16.81157015 -30.04221246 -3.12468526
v 16.87936857 -29.67351675 -3.08753853
v 16.94959216 -29.81519140 -3.05751781
v 16.96476154 -29.68262136 -2.17198022
v 16.99738950 -29.80267629 -2.10023811
v 17.00030454 -29.70778570 -2.94737867
v 17.01172628 -29.21070904 -2.68507283
v 17.02789031 -30.46904132 -2.94728903
v 17.03374647 -29.54004332 -2.85172393
v 17.03624614 -29.91717122 -2.97845271
v 17.04010740 -29.86612916 -1.49613922
v 17.05342717 -29.34539318 -2.69693183
v 17.05495082 -29.41438183 -2.80066603
v 17.06506684 -29.51494418 -2.70912028
v 17.06566103 -30.18104658 -2.94994307
v 17.07113534 -29.68901023 -2.78976699
v 17.09834859 -30.03155440 -2.92503671
v 17.10590348 -30.41790240 -2.84871832
v 17.13870093 -30.29889427 -2.83945794
v 17.13963039 -30.07585928 -2.81522633
v 17.15617068 -30.19210696 -2.79404200
v 17.17957668 -30.28064221 -2.70354841
v 17.22196117 -30.28660268 -1.91444787
v -27.59989537 -25.74720606 -0.88752131
v -27.56253444 -25.33524483 -1.46834110
v -27.56113186 -25.58016777 -2.03299173
v -27.55409852 -25.53044260 -1.67345291
v -27.53261477 -25.79079196 -1.05380907
v -27.51745656 -25.69745295 -1.77900784
v -27.51593105 -25.89195967 -0.89895044
v -27.51579322 -26.20004676 -1.57015794
v -27.50708908 -25.71515739 -1.63373048
v -27.49358863 -25.75933561 -2.06159102
v -27.48350613 -25.91473237 -1.13014888
v -27.46285498 -25.97120218 -0.98148617
v -27.42292918 -26.51133388 -1.69520895
v -27.37782896 -26.63828433 -1.63799687
v -27.37049013 -26.47555433 -1.90508761
v -27.34691277 -26.64002217 -1.78119435
v -27.27486007 -25.26764758 -2.79909396
v -27.27361396 -26.78994276 -1.68093655
v -27.23974548 -26.81286819 -1.46704284
v -27.23362483 -27.08598971 -0.86646382
v -27.21434832 -27.22498216 -0.85339288
v -27.20431983 -26.94655210 -1.57445809
v -27.19893493 -27.14094333 -0.93352020
v -27.19830535 -27.07432769 -1.66556158
v -27.17066370 -27.06241049 -0.95905364
v -27.16804855 -26.93216316 -0.90131687
v -27.16035396 -27.28333138 -1.58806099
v -27.15455741 -26.29318088 -2.58901832
v -27.14090236 -27.15242654 -1.51543098
v -27.12455019 -26.40594356 -0.97424543
v -27.11546794 -26.54061094 -1.05395005
v -27.11455524 -27.36018598 -1.66524865
v -27.11214684 -26.74692683 -0.87619614
v -27.10925229 -27.33739652 -1.83309254
v -27.10649744 -26.67769790 -1.13983010
v -27.09637210 -27.15381980 -0.99913497
v -27.09604055 -26.53295361 -0.86235645
v -27.09560469 -26.41853876 -2.64443830
v -27.09223703 -27.02555433 -2.06794380
v -27.08713710 -25.91405809 -2.78678536
v -27.07663178 -26.97923407 -1.02958828
v -27.06780098 -26.82564594 -1.00882177
v -27.06732973 -26.67727508 -1.00923760
v -27.06113830 -26.79452859 -1.20257807
v -27.05767006 -26.38931572 -2.83947145
v -27.04088949 -26.76510997 -1.09797472
v -27.03524567 -26.43527277 -2.93722772
v -27.02501230 -27.41807699 -1.90426246
v -27.02049725 -26.96320787 -1.30466803
v -27.01348811 -26.87673457 -1.12002622
v -27.01212279 -26.89681761 -1.22838770
v -27.00576559 -25.88892356 -2.96939560
v -27.00546570 -25.55318177 -3.06800357
v -27.00058557 -27.46564895 -1.75258156
v -26.99715830 -26.38624422 -3.04035307
v -26.99301206 -26.70186758 -2.72713392
v -26.98425017 -26.67617239 -2.91945599
v -26.98197775 -27.15837397 -1.05751108
v -26.97253786 -27.28690207 -2.10748636
v -26.97020024 -27.04099566 -1.14873494
v -26.95107833 -26.21887065 -3.01600178
v -26.94852836 -26.81980096 -3.25212930
v -26.94735490 -27.48257667 -1.87538704
v -26.92179196 -25.58850311 -3.22526856
v -26.91765502 -26.79888718 -2.74250493
v -26.91384777 -27.41300128 -2.00514006
v -26.90964565 -27.71618962 -0.83148904
v -26.90809406 -26.82199329 -2.88026500
v -26.89521015 -27.53708884 -1.79265707
v -26.89181641 -26.95931494 -3.15130223
v -26.88843757 -27.19035745 -1.08398416
v -26.87592991 -27.38974616 -1.00328680
v -26.86969005 -27.13746950 -1.19980273
v -26.86397173 -27.56045386 -1.68606685
v -26.85963362 -25.39864555 -3.27880168
v -26.84229240 -26.89591050 -2.75787129
v -26.84054151 -27.25290321 -2.33585807
v -26.80450492 -27.25436725 -1.16519898
v -26.79984644 -27.32390165 -1.29100238
v -26.79932676 -26.96659416 -2.87879072
v -26.77834965 -27.60506235 -1.75361196
v -26.77636966 -27.63776109 -1.64092646
v -26.74491145 -27.40494348 -1.16239989
v -26.74280107 -27.48523839 -1.31949619
v -26.73940919 -27.50727907 -1.06073590
v -26.71911940 -27.69310586 -1.54394144
v -26.71127021 -27.02976577 -2.77004950
v -26.70656331 -27.85123326 -0.82728994
v -26.68885328 -27.10796706 -2.88352836
v -26.68319084 -27.56555937 -1.17128773
v -26.64787695 -27.20970288 -3.01616779
v -26.62087791 -27.72068232 -1.15939637
v -26.59831010 -27.83335187 -0.96380315
v -26.59045532 -27.76523866 -1.27667456
v -26.57237090 -27.81787887 -1.10619806
v -26.56793594 -27.26249769 -2.69103795
v -26.56595409 -27.59138122 -1.87813421
v -26.43078379 -27.64507756 -1.92350347
v -26.38100088 -27.52443030 -2.98388489
v -26.36643313 -27.46978961 -2.74621183
v -26.33889578 -27.54537016 -3.02783819
v -26.30620636 -27.71810070 -1.97670679
v -26.29041485 -27.55831927 -2.93075433
v -26.25445276 -27.55645849 -2.79244781
v -26.14392526 -27.61372551 -2.87080067
v -26.12936124 -27.54804119 -3.12794792
v -26.10931173 -27.67791227 -2.67692516
v -26.04626305 -27.46895142 -3.26022203
v -26.00451745 -27.72031166 -2.84429477
v -25.99474415 -27.84390189 -2.70661735
v -25.95640346 -27.59588510 -3.12730530
v -25.90559423 -27.37178467 -3.34594399
v -25.89818090 -27.75041386 -3.00967600
v -25.84700100 -27.51768008 -3.23764724
v -25.80892481 -27.68535912 -3.16781015
v -25.78596026 -27.85888314 -3.12973559
v -25.72326176 -27.43467689 -3.34590231
v -25.69507807 -27.61501819 -3.28424061
v -21.25318348 -25.41841939 -0.96393982
v -20.81264183 -25.74392967 -1.28290348
v -20.53078637 -25.85859783 -1.37778546
v -20.52414790 -26.02111548 -1.05245842
v -20.35442367 -25.26202425 -2.32868968
v -20.29640973 -25.36195330 -2.17337208
v -19.66606826 -25.38423985 -2.39658845
v -19.44834180 -25.91646276 -1.76213437
v -19.34553310 -25.95883422 -1.64154230
v -19.33456957 -25.65700747 -2.61363713
v -19.30836402 -25.46399832 -2.89128767
v -19.24824156 -26.31451562 -1.12342497
v -19.05482449 -26.36528574 -1.17092323
v -18.87368411 -25.47317185 -3.14364466
v -18.84515584 -26.16176568 -1.58649334
v -18.78458820 -26.31654218 -1.36435463
v -18.69161613 -26.26636252 -1.53445045
v -18.67641322 -26.55038424 -1.21991115
v -18.65050569 -25.91010556 -2.64196796
v -18.64029840 -26.05083399 -2.47007050
v -18.55215617 -26.30035020 -1.95695204
v -18.49414594 -25.54478496 -3.07972822
v -18.47301982 -26.02948062 -2.60084681
v -18.36140268 -26.45877562 -1.55891140
v -18.25644076 -25.57714097 -3.06883059
v -18.15991476 -25.75140446 -2.90603586
v -18.14614609 -25.60487203 -3.18755372
v -18.12155358 -25.65598302 -3.02843587
v -18.09946261 -26.67094022 -1.60566613
v -18.02317612 -25.78606643 -2.98102386
v -17.99587719 -26.72894858 -1.70514267
v -17.98796840 -25.70454963 -3.15981801
v -17.88185909 -25.68937838 -3.29110259
v -17.81870984 -25.73441528 -3.15401680
v -17.66445488 -25.73268116 -3.14003299
v -17.52834953 -25.75851418 -3.12707387
v -17.36950688 -25.76255426 -3.19134328
v -17.22640544 -25.70477128 -3.32012842
v -17.07817987 -27.00842358 -1.90101459
v -17.05773175 -25.73623881 -3.29395430
v -16.95596613 -27.03044564 -1.86281104
v -16.94479026 -27.06926875 -1.62721542
v -16.83375053 -27.05247141 -1.82461052
v -16.74415357 -25.74120462 -3.23238643
v -16.29231125 -26.91364288 -2.04484863
v -15.41279536 -25.43795295 -3.05891852
v -14.87124898 -25.27729049 -3.10552516
v -14.46105260 -25.28323419 -3.04078590
v -14.36231006 -25.27297102 -3.05925915
v -14.16336559 -25.30719154 -3.05081066
v -13.92176189 -26.56940371 -2.02851859
v -13.67629133 -25.69350228 -2.59888521
v -13.66821956 -25.26340261 -3.24475067
v -13.56190164 -25.28956160 -3.14353895
v -13.52484524 -25.28350055 -3.25768488
v -13.52244802 -25.49359202 -2.79034674
v -13.38100899 -25.32785758 -3.14852688
v -13.36795092 -25.55166371 -2.64425529
v -13.30028754 -25.49688332 -2.73422874
v -13.13916780 -25.45026317 -2.73224805
v -13.10828514 -25.34128726 -3.26444581
v -13.05495016 -25.33964813 -2.83170561
v -12.98709493 -25.28763004 -2.99216574
v -12.95866631 -25.30389093 -3.17220204
v -12.93953508 -25.38084239 -2.70019541
v -12.87042908 -25.27278848 -2.81182537
v -12.81597372 -25.32054856 -3.22987838
v -12.77385186 -27.56052837 -3.33356648
v -12.74560113 -27.78119408 -3.29437735
v -12.69069687 -27.33513527 -3.31012090
v -12.62673270 -27.47284062 -3.25442571
v -12.62523513 -27.71461383 -3.30350944
v -12.59508450 -27.82478742 -3.23852710
v -12.58945279 -27.21887641 -3.25773424
v -12.55988516 -27.36245841 -3.20907077
v -12.45657075 -27.24242397 -3.19853099
v -12.42928579 -25.44748038 -3.26551846
v -12.41166610 -25.26247688 -2.98076728
v -12.39697915 -25.36344342 -2.62755970
v -12.36615982 -25.34592152 -3.13336006
v -12.32493296 -27.13519335 -3.21166241
v -12.31239643 -25.32293461 -2.77182995
v -12.27033790 -25.36365390 -2.59545329
v -12.25847937 -25.34292638 -2.97579495
v -12.25762162 -27.74376981 -2.76775821
v -12.21683249 -25.42742155 -3.10080079
v -12.18171697 -25.38872696 -2.50313454
v -12.11632136 -27.70820074 -2.62590474
v -12.10029796 -27.61407755 -2.76057678
v -12.08446082 -27.50863694 -2.90290103
v -12.02079467 -25.42832866 -2.44333269
v -12.00348604 -27.01473236 -3.08990199
v -11.98351663 -27.60305628 -2.60554929
v -11.97749656 -27.74510346 -2.49812147
v -11.88335475 -25.46911314 -2.90760165
v -11.85754221 -27.59199403 -2.45032064
v -11.85509004 -25.42357519 -2.73384945
v -11.82743721 -27.74779499 -2.27226224
v -11.76707167 -25.56690574 -2.22631451
v -11.75477076 -25.46832338 -2.36472930
v -11.74490061 -25.50665475 -2.82773841
v -11.71451434 -26.59748681 -3.20636155
v -11.69783249 -25.85990727 -3.24906199
v -11.66242640 -25.44314973 -2.47088890
v -11.59550529 -26.51588246 -3.12524918
v -11.57365181 -25.47703870 -2.19966541
v -11.53562497 -25.74245818 -2.89621274
v -11.49073616 -25.64105578 -2.81177065
v -11.48309372 -25.87628178 -2.89805327
v -11.47023402 -27.12184377 -0.91341540
v -11.45222411 -26.03629045 -2.91896053
v -11.44675259 -26.90363117 -1.12120528
v -11.43741235 -25.46310797 -2.11469876
v -11.42271794 -25.44685453 -2.59601348
v -11.39939204 -25.75160004 -2.78916815
v -11.39439084 -25.54562688 -1.96125940
v -11.38699520 -25.94178170 -2.79580127
v -11.36157010 -27.00728364 -0.91459771
v -11.35922689 -25.55808611 -2.70901341
v -11.35548484 -26.11318603 -2.81948759
v -11.30872499 -26.67457052 -1.39837561
v -11.30752172 -26.52545087 -1.49339903
v -11.28417347 -25.50162189 -2.64491490
v -11.27379946 -26.89095587 -1.03880605
v -11.27158757 -25.46009235 -2.04821606
v -11.25961170 -27.63674967 -1.79376535
v -11.21254917 -26.76382475 -1.30081677
v -11.20664738 -25.50490014 -1.90772989
v -11.19879074 -25.69487505 -2.70441803
v -11.19475905 -26.42943896 -1.52713398
v -11.18325815 -25.53297393 -2.56251171
v -11.15398016 -26.86920017 -1.17527938
v -11.15321927 -26.63666196 -1.44862849
v -11.14698593 -25.47661960 -2.19427003
v -11.14337146 -26.36293322 -2.61040404
v -11.13826223 -27.71465294 -1.71921449
v -11.12654712 -26.74266882 -1.38415338
v -11.12342812 -25.57482757 -1.82695605
v -11.10714488 -27.55904384 -1.76564336
v -11.10384613 -25.48449486 -2.00661505
v -11.09987218 -26.84867941 -1.31967850
v -11.09789219 -26.95668302 -1.06388761
v -11.08962204 -26.10919997 -2.64862785
v -11.08838804 -27.02150494 -0.93950564
v -11.07859053 -27.26279199 -1.93376304
v -11.07502636 -27.15599909 -0.85322774
v -11.06601488 -25.51783808 -1.88917853
v -11.06014196 -26.80218406 -1.43377646
v -11.05341315 -25.78279004 -2.67281011
v -11.04346104 -26.50098689 -1.53204333
v -11.04234532 -27.39482000 -1.80037902
v -11.03848405 -25.54592676 -2.35214992
v -11.03476994 -26.26373246 -2.53397273
v -11.03279460 -25.67841485 -2.62479065
v -11.02529559 -26.66642331 -1.52012263
v -11.01308689 -27.82003395 -1.68388803
v -10.99574473 -27.00401098 -1.17686519
v -10.99537872 -26.92127042 -1.88858353
v -10.99308860 -26.83756873 -1.50743301
v -10.99259313 -27.65604295 -1.68999843
v -10.98938100 -25.60500987 -1.82272901
v -10.98861080 -26.97872184 -1.35404593
v -10.96817665 -27.49965712 -1.68455741
v -10.95432695 -26.68889612 -1.61711907
v -10.95305011 -26.99818462 -1.50028162
v -10.95291786 -26.33823082 -1.60596950
v -10.95069293 -26.04802884 -2.57766107
v -10.94958652 -26.85946971 -1.62420282
v -10.94761025 -26.88427828 -1.75746984
v -10.94569080 -26.51813440 -1.60529546
v -10.94322093 -26.72731876 -1.90061179
v -10.94048470 -27.02424675 -1.63155119
v -10.94033290 -27.34276652 -1.67017453
v -10.93936991 -25.57931468 -1.97317288
v -10.93838364 -26.17741376 -1.64043996
v -10.93272772 -27.18395926 -1.64742873
v -10.92357561 -26.71045251 -1.74499664
v -10.91159973 -26.15136653 -2.43345229
v -10.90753265 -25.82989261 -2.57084193
v -10.89914236 -27.10043825 -1.38833362
v -10.89719497 -27.14384906 -1.50508014
v -10.89513768 -27.14664489 -0.89989963
v -10.88383701 -26.54352970 -1.71938934
v -10.86801477 -25.65833554 -1.84421160
v -10.86475234 -26.56292729 -1.85737642
v -10.85991319 -27.29516104 -1.52852398
v -10.85451432 -25.98728985 -2.49025086
v -10.85413434 -27.45008096 -1.57668092
v -10.85411757 -27.60048024 -1.62466243
v -10.84716991 -27.75567025 -1.67290331
v -10.83945204 -25.84984526 -1.72802177
v -10.83891280 -26.37756988 -1.69228902
v -10.82309056 -26.20550618 -1.68119965
v -10.81223786 -25.75620078 -2.42422801
v -10.80289669 -27.11880952 -1.03282684
v -10.79998445 -25.88207461 -2.43292074
v -10.78596059 -26.41051821 -1.81965390
v -10.78424230 -25.77185631 -1.81030179
v -10.74512862 -25.85322037 -2.25751684
v -10.74134093 -27.23051421 -1.36426743
v -10.73550619 -25.92037432 -1.77754823
v -10.72646026 -26.25017241 -1.78423966
v -10.72350889 -26.27672628 -1.92536542
v -10.71603037 -26.08376183 -1.76231249
v -10.69691312 -25.92906170 -2.08691927
v -10.69608517 -25.86615644 -1.93035009
v -10.67384612 -26.00220405 -1.96426967
v -10.67317463 -26.12290718 -1.88458466
v -10.66551078 -25.99483915 -1.85312470
v -10.51527262 -27.25053392 -1.00325246
v -10.50598174 -27.31736004 -1.34439243
v -10.39305795 -27.34533697 -1.28788408
v -10.37209295 -27.35498361 -0.91082521
v -10.14955528 -27.60608308 -1.34075247
v -10.13252605 -27.56305411 -1.23744959
v -10.02777740 -27.62900293 -1.27538515
v -9.62484255 -27.66968869 -1.05583633
v -9.47622210 -27.79296786 -1.38474209
v -9.47162975 -27.74693817 -1.20675017
v -9.39348340 -27.85932086 -1.31824380
v -9.33288038 -27.81964652 -1.11822097
v -8.79641157 -27.85309404 -1.08594401
v -7.73209846 -27.76189893 -1.16852787
v -7.70919770 -27.66824141 -1.10634370
v -7.58477533 -27.84956619 -1.26868079
v -7.52990926 -27.73041278 -1.22998422
v -7.42248213 -27.68691629 -1.22201769
v -7.30927242 -27.65506506 -1.19495590
v -7.12261675 -27.53717266 -1.00772677
v -7.07770232 -27.64810435 -1.21556432
v -6.98195724 -27.56227180 -1.08273712
v -6.97482191 -27.54327841 -0.92955068
v -6.89406320 -27.63556316 -1.19057356
v -6.82258047 -27.71257795 -1.25710561
v -6.70194393 -27.74728276 -1.27270340
v -6.69419952 -27.55746432 -0.98514592
v -6.68224460 -27.55359747 -0.87719416
v -6.57403003 -27.55687013 -0.93540514
v -6.45840168 -27.59046853 -0.93838997
v -6.36078650 -27.65274234 -1.01858040
v -6.18519867 -27.79716253 -1.23878755
v -4.98895813 -27.85161510 -1.68160233
v -4.89309337 -27.80696377 -1.79774477
v -4.82858531 -27.75559761 -1.63107936
v -4.78364155 -27.79717557 -1.89432211
v -4.76314640 -27.72035077 -1.82448304
v -4.59096488 -27.73909271 -1.94669189
v -4.55249241 -27.65220031 -1.79223134
v -4.47849184 -27.61575952 -1.67399412
v -4.45437618 -27.69287303 -2.10415339
v -4.42938646 -27.64363959 -1.90876867
v -4.41966858 -27.64453180 -2.03278777
v -4.33216942 -27.61825733 -2.15969817
v -4.32911515 -27.59269811 -1.60971924
v -4.23927978 -27.63663977 -2.30388623
v -4.23833076 -27.78822184 -2.30526039
v -4.14688932 -27.71023475 -2.40559643
v -4.05511679 -27.59672888 -2.38954532
v -4.01761988 -27.74230018 -2.51701707
v -3.97177460 -27.56574564 -2.21677753
v -3.94098088 -27.64012292 -2.51757982
v -3.87720624 -27.71859616 -2.60441098
v -3.80235328 -27.65129693 -2.54371529
v -3.79770319 -27.60500088 -1.52411673
v -3.74967349 -27.71260217 -2.63275811
v -3.73530714 -27.80206688 -1.10993290
v -3.67947225 -27.62760036 -2.40831659
v -3.63774621 -27.68137306 -2.58764345
v -3.46630858 -27.73339488 -2.66698375
v -3.30368429 -27.79460512 -2.78150034
v -3.27273272 -27.57393010 -2.24326202
v -3.26339877 -27.66873501 -1.53646339
v -3.17078247 -27.70346776 -1.89618068
v -3.13145388 -27.77642570 -2.75141886
v -3.11933248 -27.67485008 -2.04821932
v -1.85588573 -27.84324251 -1.99685665
v -1.74895441 -27.82194689 -2.18096864
v -1.69424072 -27.74859965 -2.36567203
v -1.67744595 -27.70370804 -2.52340152
v -1.67399889 -27.81292051 -1.97147857
v -1.65330374 -27.63812058 -2.85115233
v -1.53638283 -27.64679305 -2.41678883
v -1.50081981 -27.51033381 -2.91710533
v -1.39140408 -27.40926854 -2.80469027
v -1.38775655 -27.46169269 -2.95601645
v -1.28856907 -27.52656303 -2.43975618
v -1.27469166 -27.41305530 -2.99493084
v -1.22516230 -27.34883502 -2.82353722
v -1.10538932 -27.29713358 -2.93640560
v -1.07400119 -27.32793428 -3.07369302
v -0.99028111 -27.23448910 -3.01888981
v -0.94657124 -27.22348832 -2.90229684
v -0.92490664 -27.23429725 -3.15266359
v -0.87235356 -27.13470347 -3.03897937
v -0.81424811 -27.10093744 -3.15504707
v -0.80362184 -27.12472342 -2.94147828
v -0.75848593 -27.53510512 -2.34607537
v -0.73239091 -27.04151534 -3.23622441
v -0.67676324 -26.99441463 -3.06790578
v -0.66459371 -27.12009661 -2.88276607
v -0.55341155 -26.87918581 -3.15917772
v -0.54228213 -26.89146623 -3.08734016
v -0.45018501 -26.84755996 -3.25620570
v -0.40560678 -26.84986591 -3.12596932
v -0.28029419 -26.76665038 -3.25305387
v -0.26299796 -26.86721087 -2.98899505
v -0.25245710 -26.80266090 -3.12532042
v -0.19277916 -27.86315046 -1.51232420
v -0.18044170 -26.72157623 -3.16370791
v -0.17275478 -26.76045150 -3.07232514
v -0.17107725 -26.64340474 -3.34616867
v -0.10459031 -26.74580924 -2.98054051
v 0.01764612 -26.72054246 -2.89561856
v 0.09053088 -26.29232407 -3.24216741
v 0.10369775 -26.85462311 -2.76421825
v 0.27299111 -26.17591806 -3.20023065
v 0.30752490 -26.76169947 -2.74332496
v 0.44169824 -26.10504068 -3.13138147
v 0.45276113 -26.83375590 -2.59992224
v 0.47239996 -26.65361762 -2.71552242
v 0.57799020 -26.04125254 -3.18187173
v 0.60465373 -26.12835355 -2.99645215
v 1.01559679 -27.70410664 -1.10803277
v 1.05109357 -26.07419901 -2.85450625
v 1.23871653 -26.00566298 -2.82050879
v 1.25522865 -25.95778368 -3.04411072
v 1.50770636 -25.94298683 -2.62531918
v 1.72285014 -26.02104284 -2.27627298
v 1.79895526 -25.73261410 -2.64882366
v 1.87673711 -25.79753287 -2.45033950
v 1.89963297 -25.58766864 -2.75486871
v 1.90051144 -25.54884367 -2.95678130
v 1.95080333 -25.62630363 -2.57009570
v 2.00082874 -25.43477528 -2.82693887
v 2.02165265 -25.46919696 -2.65660742
v 2.03437731 -25.38285404 -3.02506727
v 2.06404505 -25.27078614 -2.85198493
v 2.06966791 -25.31691827 -2.72081164
v 2.10704445 -26.50322020 -1.63891667
v 2.13163393 -25.26509389 -3.16855102
v 2.22071446 -25.86827241 -2.18236935
v 2.37120222 -26.63031407 -1.19047426
v 2.42214440 -26.92084201 -0.96067385
v 2.43977760 -26.45267174 -1.25364785
v 3.27536743 -26.21474117 -1.04670844
v 3.44070094 -26.15770325 -0.98269014
v 3.59204714 -26.11136064 -0.90989156
v 3.63634620 -25.99332854 -0.96180552
v 3.71261500 -26.03196912 -0.84160472
v 4.76142345 -26.20406449 -3.21265031
v 4.93863178 -26.03860572 -3.09005706
v 5.04520861 -26.20770968 -3.02014779
v 5.07404888 -26.83562227 -3.14697251
v 5.09663858 -26.70862712 -3.04906280
v 5.24777314 -26.67577006 -3.03171342
v 5.24920085 -25.84131062 -3.01516708
v 5.25329867 -26.28765628 -2.84956722
v 5.37600694 -26.58814751 -2.95711961
v 5.38699934 -26.26125328 -2.78023537
v 5.39970445 -26.71435289 -3.08391009
v 5.51087596 -26.18966065 -2.72258278
v 5.72631415 -26.31256729 -2.74943816
v 5.74998790 -26.42737329 -2.79946090
v 5.78380097 -26.57827362 -2.93829665
v 6.36011083 -25.54529160 -2.60621659
v 6.78540999 -26.57478116 -3.14557785
v 6.80109626 -26.48297511 -3.00441636
v 6.83411490 -25.85923299 -2.41643586
v 6.90511381 -25.76926723 -2.28069909
v 6.95798965 -25.61911754 -2.15124083
v 6.98080799 -25.47842823 -2.08751834
v 6.99125230 -25.55875853 -2.07221881
v 7.00551923 -25.86648427 -2.38366402
v 7.04628276 -25.39852262 -2.03079986
v 7.05072051 -26.58282220 -3.26617737
v 7.08033005 -25.54362640 -2.04287097
v 7.13753374 -25.66992491 -2.13766820
v 7.16861058 -25.39935708 -1.95635064
v 7.19372183 -25.60273930 -2.07447307
v 7.21602933 -26.54077858 -3.24999192
v 7.26191979 -25.52536689 -2.01926567
v 7.26928096 -25.31106398 -1.85434835
v 7.27667566 -26.33805200 -2.95561482
v 7.28397025 -26.42971650 -3.10409581
v 7.30519230 -25.62244423 -2.16052542
v 7.31803896 -25.44119954 -1.90751255
v 7.32271466 -26.61212534 -3.31656868
v 7.34326150 -25.85523203 -2.50375434
v 7.34709809 -26.50486492 -3.22434027
v 7.37023866 -25.50592646 -1.97216216
v 7.38921342 -25.38722940 -1.79128337
v 7.39219738 -25.66509135 -2.33472558
v 7.39326281 -26.30165778 -2.96465098
v 7.40435533 -26.45257674 -3.15369386
v 7.41689838 -25.55201016 -2.06308486
v 7.43283285 -26.72184445 -3.33740935
v 7.45667238 -25.74410848 -2.45909579
v 7.47265853 -25.44255927 -1.75348553
v 7.48677412 -25.50869249 -1.89209415
v 7.48845702 -25.59985220 -2.22898158
v 7.48924632 -25.34560673 -1.67456723
v 7.49231037 -25.88230558 -2.56852573
v 7.51601532 -26.25112608 -2.87835160
v 7.51965353 -26.35681629 -3.01202014
v 7.53426226 -25.65517835 -2.37259245
v 7.57397665 -25.47943778 -1.72125769
v 7.62932561 -25.76588094 -2.44937581
v 7.63083156 -25.39652400 -1.62229128
v 7.65502034 -25.89450218 -2.55040964
v 7.66622694 -25.56739934 -1.82177499
v 7.67295528 -25.66040680 -2.26920261
v 7.70291779 -26.36309341 -2.92170094
v 7.73200858 -25.98871663 -2.59323372
v 7.76588777 -25.32478794 -1.56930054
v 7.79777253 -25.61915480 -1.80354237
v 7.80524127 -25.70013329 -2.16795434
v 7.81259686 -25.77271312 -2.28317850
v 7.89257232 -25.69043078 -1.88332458
v 7.92399608 -25.63688532 -1.74129230
v 7.96695147 -25.77058226 -1.98014686
v 7.96907116 -26.88501962 -3.26888240
v 8.03215057 -26.89774893 -3.22329742
v 8.06059316 -25.77094734 -1.81503315
v 8.10635183 -26.91810392 -3.14730708
v 8.18943884 -26.96345001 -3.11182928
v 8.19600560 -26.96118504 -3.29218898
v 8.23669508 -25.88510886 -1.75638404
v 8.26010760 -26.03719011 -1.84600288
v 8.26254394 -26.95720084 -3.00114229
v 8.30296241 -26.42058581 -1.99817400
v 8.30618851 -26.95825323 -3.35941231
v 8.31021927 -27.02030167 -3.12375487
v 8.34156293 -26.58580989 -2.28483346
v 8.35906249 -26.16157383 -1.82374381
v 8.37210007 -25.79614148 -1.67238805
v 8.37947335 -27.02310681 -3.00324196
v 8.39607697 -25.98151006 -1.74485845
v 8.43453128 -26.43289603 -1.91594404
v 8.44871625 -26.28027089 -1.84495118
v 8.49357527 -27.02781558 -2.91424221
v 8.49513430 -26.66622959 -2.31158431
v 8.50008521 -26.61118284 -2.20148941
v 8.50928016 -27.07829513 -3.10518825
v 8.54161941 -26.52104758 -2.03338196
v 8.64619203 -26.64276212 -2.30113044
v 8.65875836 -26.54145844 -2.17086426
v 8.67026206 -27.17591450 -3.06956074
v 8.67105648 -27.14139223 -3.22937104
v 8.70435871 -27.01483108 -2.64542014
v 8.70569143 -26.42920241 -2.06056959
v 8.79620574 -27.16112696 -2.79466040
v 8.79960321 -27.26058103 -3.32278921
v 8.80308822 -26.46394260 -2.18325062
v 8.85227881 -27.04650350 -2.62911012
v 8.87218397 -26.31223388 -2.12230510
v 8.89377668 -27.38972194 -2.97824480
v 8.94573051 -27.52180398 -3.01514403
v 8.95034708 -26.41485631 -2.21459731
v 8.97465739 -27.49163657 -2.88281962
v 9.01472103 -27.65487880 -2.91330577
v 9.05774813 -27.84213983 -2.96134525
v 9.07302741 -27.00384893 -2.50067585
v 9.09101591 -27.13564783 -2.55976175
v 9.13621671 -26.73193440 -2.40034214
v 9.32687335 -26.15572698 -2.38589710
v 9.32957791 -27.28829160 -2.51827855
v 9.35019087 -26.95716172 -2.42599216
v 9.38311778 -26.67739801 -2.42002239
v 9.40816943 -27.08120644 -2.44684401
v 9.41359811 -27.44119801 -2.54476583
v 9.50571056 -27.61293575 -2.55049602
v 9.50591452 -25.53156577 -2.14020954
v 9.50997416 -26.09076351 -2.51002703
v 9.56206210 -25.36508255 -2.05559540
v 9.57669131 -27.71614864 -2.56791804
v 9.59303696 -26.24959312 -2.60014390
v 9.68192983 -27.59486809 -2.52652541
v 9.68996715 -26.09157190 -2.62009492
v 9.69559699 -26.68464929 -2.54120794
v 9.70606692 -27.12515742 -2.49630935
v 9.72699095 -25.33596754 -2.03618943
v 9.76025779 -26.23045072 -2.65500392
v 9.80003737 -25.96703544 -2.58300966
v 9.81083047 -26.96145698 -2.46742950
v 9.82481148 -26.76313557 -2.51867087
v 9.83107276 -27.71706507 -2.53439182
v 9.84868035 -27.14134753 -2.46788166
v 9.88743454 -25.85467324 -2.50969897
v 9.94119514 -25.47613159 -2.08426849
v 9.96738579 -27.47054771 -2.54662312
v 9.96830128 -27.20729634 -2.44709570
v 10.03091410 -25.73953010 -2.41766497
v 10.06988343 -25.41069314 -1.99392997
v 10.07761527 -25.83682165 -2.46690260
v 10.08312032 -26.22052282 -2.54540425
v 10.09844802 -26.04350261 -2.50030914
v 10.10594703 -27.45926566 -2.49474100
v 10.12453623 -25.60177259 -2.26107007
v 10.17903723 -25.73824860 -2.46985536
v 10.23186278 -26.13729984 -2.49462971
v 10.23341063 -25.34369193 -1.92412711
v 10.23634709 -25.96135996 -2.48165731
v 10.24301071 -25.80392547 -2.49590818
v 10.24879236 -25.58685653 -2.36540264
v 10.27316321 -25.54911561 -2.19788495
v 10.28407365 -25.65267868 -2.51511927
v 10.32293029 -25.50725825 -2.07937742
v 10.34115721 -26.25018731 -2.51901522
v 10.34875493 -25.72505921 -2.59107281
v 10.37847623 -26.06855892 -2.54069548
v 10.39411593 -25.54784343 -2.62072706
v 10.39529592 -25.67774989 -2.65583606
v 10.39854810 -25.26483312 -1.90267863
v 10.40841825 -25.42041615 -1.99288176
v 10.42867731 -26.36064589 -2.55024619
v 10.43377444 -27.14282088 -2.35706964
v 10.44112537 -25.48453957 -2.15588487
v 10.46782080 -26.22335777 -2.57948507
v 10.47118381 -25.58693103 -2.75858515
v 10.52305475 -27.54988335 -2.22781440
v 10.52361261 -26.33236535 -2.60264729
v 10.54619998 -25.30000918 -1.97324599
v 10.55319048 -25.63039586 -2.86649191
v 10.56288555 -25.51260591 -2.83583440
v 10.57768427 -26.24898031 -2.68323952
v 10.58309432 -26.84971876 -2.36031762
v 10.58829296 -25.37995018 -2.09989329
v 10.66183485 -25.31135641 -2.17107986
v 10.66287793 -25.35859868 -2.38726684
v 10.66419575 -25.58628097 -2.92872614
v 10.68324968 -27.30225213 -2.20850226
v 10.68393048 -25.46566352 -2.84764497
v 10.69570705 -26.97797865 -2.27912934
v 10.71854495 -27.51185931 -2.19049654
v 10.75637061 -25.30352212 -2.41076853
v 10.76725218 -26.46878920 -2.63810391
v 10.79321001 -27.15728432 -2.24696053
v 10.80550440 -25.70450306 -3.02600977
v 10.82487870 -25.52530728 -2.93314387
v 10.83553303 -25.30180477 -2.51631625
v 10.85530315 -26.57608129 -2.53529381
v 10.86752396 -26.40256286 -2.74877739
v 10.89473721 -26.45017393 -2.66720960
v 10.91622841 -26.10876225 -3.11433477
v 10.92465222 -25.32711439 -2.54769414
v 10.94710734 -26.52165294 -2.56940443
v 10.98152436 -25.58129281 -3.03793559
v 10.98279376 -26.44280717 -2.72544054
v 10.98384243 -25.34621581 -2.61183083
v 11.01669390 -25.44986643 -2.90253712
v 11.04405429 -26.10992827 -3.17762885
v 11.04767527 -26.56960674 -2.49486789
v 11.06427796 -27.61529572 -2.26563890
v 11.08735427 -26.52983926 -2.58980505
v 11.11754961 -26.22758597 -3.20425932
v 11.12470310 -26.43543482 -2.99997185
v 11.13869529 -26.66939236 -2.44446239
v 11.14253886 -26.36012621 -3.16483201
v 11.17674541 -25.48473887 -3.02160159
v 11.23370882 -26.58642828 -2.62182858
v 11.23580709 -26.38368867 -3.19970539
v 11.24133542 -26.28037520 -3.22901132
v 11.25120837 -26.45277791 -3.10451142
v 11.25341468 -26.05760656 -3.23515036
v 11.26012020 -27.76279673 -2.29298999
v 11.31114177 -26.70577914 -2.49239430
v 11.33937109 -26.37647837 -3.18180723
v 11.39738876 -26.22030489 -3.22402781
v 11.40662655 -27.73171291 -2.27476819
v 11.40678860 -26.48970857 -3.05960537
v 11.45715546 -26.76122263 -2.50996463
v 11.48940250 -26.58451349 -2.93701678
v 11.52403466 -26.36180073 -3.14112194
v 11.52874622 -27.71433815 -2.25964794
v 11.55715622 -26.51970834 -3.03263287
v 11.57148276 -26.17786825 -3.21639981
v 11.67949010 -26.75326914 -2.69163027
v 11.68429852 -27.01517195 -2.44109868
v 11.70376875 -25.41847527 -3.17295990
v 11.70823444 -26.29418299 -3.17409239
v 11.76641230 -27.68781036 -2.29043234
v 11.77495345 -26.67946555 -2.86669051
v 11.80893742 -25.88379011 -3.30672809
v 11.86029334 -25.34034476 -3.17269773
v 11.88758854 -26.80167556 -2.75211059
v 11.91852055 -27.81256475 -2.33823317
v 11.96216699 -27.05352195 -2.56403838
v 12.00653613 -26.38929896 -3.16154445
v 12.03761064 -25.61118454 -3.26557620
v 12.06295192 -27.76305005 -2.35590199
v 12.18409929 -27.84632891 -2.36435235
v 12.27240916 -27.79599093 -2.34970474
v 12.40732148 -27.20057592 -2.60217255
v 12.84100395 -25.78379586 -3.10773356
v 12.94781361 -27.16205083 -2.57988204
v 12.97431719 -25.86035803 -3.02901096
v 13.04120384 -26.58311091 -2.95697711
v 13.06018699 -27.62991935 -2.44148239
v 13.07293866 -25.98333545 -2.93819956
v 13.07629421 -25.50875023 -3.13682482
v 13.18718214 -26.13200434 -2.86457199
v 13.18794768 -26.51584707 -2.92256777
v 13.19776196 -26.34013258 -2.90574809
v 13.27216625 -26.28954314 -2.79237097
v 13.27469945 -26.18066967 -2.74253963
v 13.30359466 -26.44141205 -2.84108566
v 13.31263408 -26.56744793 -2.85891537
v 13.31704762 -26.25358850 -2.71852547
v 13.31826113 -26.06121451 -2.77475128
v 13.34025431 -25.50307848 -3.10406811
v 13.35281879 -25.87458119 -2.84813065
v 13.37738801 -26.17443725 -2.70006340
v 13.40524480 -25.61018616 -3.03765992
v 13.41185253 -26.35519579 -2.73885881
v 13.42598163 -26.55552700 -2.79757683
v 13.44737038 -25.97229928 -2.82672048
v 13.52053415 -26.03108436 -2.74270400
v 13.53280712 -26.83745883 -2.74483906
v 13.54524493 -25.66965669 -3.00584850
v 13.56416009 -27.76333690 -2.40935129
v 13.60086817 -25.53389408 -3.07619409
v 13.63634225 -25.37574992 -3.07744252
v 13.65795638 -25.67164600 -3.03315371
v 13.65939807 -26.89498663 -2.74996762
v 13.70566245 -26.09484829 -2.70090159
v 13.71626742 -25.72476119 -3.01545858
v 13.75478134 -27.06081793 -2.72498536
v 13.77127320 -25.42204596 -3.03363916
v 13.77994660 -25.78355186 -2.96741840
v 13.86191323 -26.19354613 -2.67913286
v 13.86281196 -26.02791041 -2.73343665
v 13.87322694 -25.88673681 -2.85001239
v 13.93093634 -27.54876390 -2.45061377
v 13.95310462 -27.37424150 -2.56877881
v 13.95936590 -25.43865331 -2.95513403
v 14.05089349 -26.11092478 -2.71700276
v 14.11048509 -26.54693462 -2.71621975
v 14.13260400 -27.45913528 -2.56016385
v 14.20682482 -27.29005553 -2.75051920
v 14.23017401 -25.46036430 -2.88501615
v 14.29959387 -26.92735940 -2.81407638
v 14.31140210 -26.04037523 -2.65823491
v 14.43977281 -27.28913352 -2.73040682
v 14.44401126 -26.19367279 -2.57921522
v 14.50144965 -27.18210779 -2.81513762
v 14.51391820 -27.07307227 -2.83239805
v 14.52181116 -25.77992156 -2.53918162
v 14.57116008 -27.11620927 -2.81186984
v 14.57553171 -25.34151450 -2.62299343
v 14.58480954 -25.84836818 -2.43781367
v 14.60733451 -27.01909840 -2.74666981
v 14.61672783 -27.17779204 -2.75046658
v 14.63154610 -27.52182446 -2.44365260
v 14.65816703 -25.29726177 -2.57623359
v 14.67959117 -25.91386810 -2.39909487
v 14.68626224 -25.79169348 -2.41873483
v 14.69293702 -25.66951886 -2.43837270
v 14.69563693 -27.39100903 -2.56261276
v 14.71256092 -27.10711397 -2.68064346
v 14.71398864 -27.25360915 -2.64955778
v 14.73871525 -26.95745602 -2.61866534
v 14.78673238 -27.71353722 -2.44715391
v 14.79154732 -27.51940303 -2.46325345
v 14.83866200 -27.11968683 -2.57615256
v 14.87429626 -26.91762336 -2.52388814
v 14.93395772 -27.39955485 -2.43373867
v 14.93521780 -26.39053762 -2.52604554
v 14.95286543 -27.56001987 -2.37906794
v 14.97781370 -27.03633718 -2.46483716
v 15.06734546 -27.60715410 -2.29554786
v 15.06852079 -27.15648524 -2.38829758
v 15.19043278 -27.62092464 -2.24463642
v 15.33441804 -27.29303390 -2.24989955
v 15.38424194 -26.33075416 -2.46192375
v 15.43039270 -26.19060315 -0.90808491
v 15.43204952 -27.45921351 -2.20989063
v 15.48309345 -25.29476956 -1.71060709
v 15.48433863 -25.30315705 -1.39763753
v 15.48488718 -25.49161203 -0.98934805
v 15.49525093 -25.85526742 -2.30464269
v 15.49732313 -25.39007738 -1.56827795
v 15.50077181 -25.66230670 -2.26516416
v 15.52530192 -26.02932602 -2.31572008
v 15.53806290 -26.18770488 -2.31273309
v 15.54146688 -25.99464171 -1.16716221
v 15.54213185 -25.79143643 -2.18506507
v 15.55620693 -25.93444847 -2.23066867
v 15.55914059 -26.14861913 -1.24915130
v 15.56069590 -25.86827800 -1.24300166
v 15.57462756 -25.40454827 -2.09860923
v 15.58104437 -26.31296590 -2.01495551
v 15.60106408 -26.46672539 -2.29111710
v 15.67802578 -26.70475096 -1.48737116
v 15.70494659 -27.07616799 -2.13106023
v 15.71876556 -26.81160904 -2.06600991
v 15.73620550 -27.22360753 -2.07733945
v 15.75220935 -26.97507106 -2.07936461
v 15.77145793 -27.47129276 -2.08291039
v 15.78428596 -27.34747715 -2.04717997
v 15.78631625 -26.96304210 -1.95539929
v 15.79606347 -27.10695565 -2.03100243
v 15.83530009 -27.25620568 -1.99880148
v 15.88648930 -27.28211880 -1.93703908
v 15.89396223 -27.59559266 -1.14233827
v 15.91064036 -27.41834894 -1.98535109
v 15.92982374 -27.29624882 -1.86291931
v 15.96090198 -27.21090987 -1.38283428
v 15.99405706 -27.40825526 -1.34896568
v 16.03159681 -27.34086290 -1.52158015
v 16.03636332 -27.58950554 -2.05270015
v 16.09561779 -27.46371366 -1.65861950
v 16.15493931 -27.60105953 -1.64106418
v 16.24237932 -27.67107636 -1.75436214
v 16.42793603 -27.85720676 -1.97763974
v -29.23171967 -22.78654650 -0.83382888
v -28.50160189 -22.70211093 -2.15354003
v -28.46741118 -22.80422486 -2.69582495
v -28.41771394 -23.02929945 -2.23609060
v -28.34014595 -23.10494334 -2.06886441
v -28.33795920 -23.39218557 -2.18040100
v -28.32704596 -23.30384217 -2.12449464
v -28.30459923 -23.43998477 -2.12407578
v -28.29551883 -23.05273712 -1.91394205
v -28.27659622 -23.07661436 -1.73700263
v -28.22386473 -23.17799255 -2.94001470
v -28.21715549 -23.07849750 -3.11310147
v -28.20971049 -23.63802120 -2.29297648
v -28.20588090 -23.58905412 -2.10289028
v -28.18842232 -23.17078412 -1.59837597
v -28.15688960 -23.21024612 -1.76877447
v -28.14862132 -23.44457433 -1.02041417
v -28.10386010 -23.26052077 -1.48740457
v -28.10188569 -23.21963757 -3.08995810
v -28.09437923 -23.47103693 -2.65568052
v -28.06753851 -23.26987684 -1.65041897
v -28.06481719 -23.33147079 -1.80439686
v -28.05363014 -24.20149185 -1.92605506
v -28.04896422 -23.78765307 -1.95671665
v -28.03571150 -24.02403764 -1.87483674
v -28.03195827 -23.95459451 -2.18064035
v -28.03148329 -23.92159589 -2.31579132
v -28.01081538 -23.86613376 -1.86144677
v -27.99612656 -23.59379828 -0.99748536
v -27.99123898 -24.34910461 -1.83425937
v -27.98836865 -24.14038777 -1.78007269
v -27.97219157 -23.52389321 -2.75320048
v -27.97183394 -24.08640459 -2.26233108
v -27.95277536 -24.46766756 -1.93814130
v -27.93596871 -24.35019612 -2.18408648
v -27.90595777 -23.49357307 -1.69208052
v -27.90201642 -24.50302802 -2.04128283
v -27.90025622 -24.48300458 -1.84229924
v -27.89476141 -24.24453013 -1.68530294
v -27.89103054 -24.24657904 -2.26344122
v -27.86626667 -23.53701927 -1.55037292
v -27.85633691 -24.41963367 -1.73068838
v -27.81835571 -24.56776612 -1.94931403
v -27.81140804 -23.56202155 -2.81757605
v -27.80574560 -23.72271568 -1.48797419
v -27.78914571 -24.13951419 -1.56341842
v -27.78038569 -24.55997281 -1.80943729
v -27.76415087 -23.76460843 -1.27402099
v -27.76089311 -24.57818389 -2.08887854
v -27.73471363 -23.90019223 -1.37199927
v -27.73281001 -24.01934564 -2.63360003
v -27.71924809 -24.05847795 -1.43352547
v -27.71116607 -23.91722612 -1.21050631
v -27.70944685 -24.69020151 -1.90421822
v -27.69695967 -24.66748096 -2.01791734
v -27.68096328 -24.51767586 -2.20876816
v -27.68005617 -24.67835508 -1.77192397
v -27.64547430 -23.58980104 -2.85982038
v -27.64504403 -23.91718142 -2.74933339
v -27.63391845 -24.86176416 -1.86767895
v -27.62640826 -24.78571050 -2.00950704
v -27.61968225 -25.04432388 -1.96762080
v -27.61309780 -25.20979196 -2.08046264
v -27.60750614 -24.78166483 -1.71093736
v -27.60003135 -24.28662777 -1.36487756
v -27.57447958 -24.69607443 -2.14677420
v -27.57170610 -23.69707078 -2.83560064
v -27.56290324 -25.25202744 -1.35022879
v -27.55314484 -24.09564704 -2.70952052
v -27.55001746 -25.08442476 -1.38412463
v -27.50004828 -23.96101318 -2.83657457
v -27.49939263 -24.65297468 -1.48074364
v -27.49406174 -24.67094362 -1.22297776
v -27.47288346 -23.46972935 -3.17328540
v -27.40741521 -24.74755049 -2.30641360
v -27.40240097 -25.22135340 -2.39518215
v -27.37164870 -23.62152562 -3.14252987
v -27.35013328 -24.63124692 -2.45167431
v -27.30301768 -24.83732998 -2.48063053
v -27.25337073 -24.70662445 -2.60751927
v -27.24343352 -24.87310022 -2.65908288
v -27.23642811 -24.17468280 -3.06897075
v -27.20564604 -24.10805412 -3.19408393
v -27.18598396 -24.28224497 -3.16864741
v -27.17894316 -24.19641986 -3.35550215
v -27.17318200 -25.24964139 -2.95830332
v -27.15619467 -24.37441051 -3.34029435
v -27.07673237 -24.50576238 -3.31391231
v -27.03073248 -24.83380213 -3.11991596
v -22.74998650 -23.99847843 -0.94943389
v -22.57957682 -23.95108342 -1.42550701
v -21.96991444 -24.69071187 -0.96385583
v -21.89217694 -24.77147803 -1.09456829
v -21.71476372 -22.83794805 -3.14944866
v -21.02161944 -23.97851273 -3.04253283
v -21.00969851 -23.41226116 -3.32581112
v -20.77021077 -23.87032472 -3.33487475
v -20.26342228 -24.82343093 -3.03471647
v -19.83414963 -24.93320219 -3.05974926
v -19.79828440 -25.24887770 -2.46897968
v -19.77545954 -24.86860193 -3.21705942
v -19.65326443 -25.03623255 -3.03483545
v -15.30023851 -25.15355311 -3.13488813
v -15.25994297 -25.02572909 -3.24631785
v -15.06800484 -25.01614206 -3.27274855
v -15.04288148 -25.22198483 -3.09043867
v -14.87899572 -25.15023760 -3.19040334
v -12.78721262 -25.24812706 -3.09093343
v -12.77171541 -25.22459067 -2.91795610
v -12.74469774 -25.23172274 -2.80207745
v -12.63521053 -25.22804216 -2.83188908
v -12.60287128 -25.21473728 -3.00937542
v -12.60251645 -25.24971403 -3.16024199
v -12.49054912 -25.24295077 -2.86709447
v -12.48968765 -25.25294200 -3.10871494
v 2.08640750 -25.21505766 -2.75869388
v 2.13003601 -25.18010885 -2.98365438
v 2.13457295 -25.13395809 -2.81367404
v 2.16133357 -25.19943379 -2.67859409
v 2.25696922 -25.10074899 -3.11457878
v 2.26324517 -25.01576394 -2.91744759
v 2.28026020 -25.22472851 -3.32301157
v 2.39753723 -24.95707944 -3.06120259
v 2.43191887 -24.87884648 -2.92953453
v 2.50740559 -24.83667992 -3.04273539
v 2.52979668 -24.89983104 -3.15003772
v 2.58212374 -24.71315302 -2.95605720
v 2.58606346 -24.97208305 -3.26760253
v 2.59211799 -24.74742569 -3.12629202
v 2.63168011 -24.60433915 -3.11375922
v 2.69440515 -24.64218438 -3.26489354
v 2.69950600 -24.49176461 -3.16762715
v 2.79534562 -24.44138937 -3.27282981
v 2.83124694 -24.38686974 -3.11296014
v 2.92247324 -24.32994545 -3.24462983
v 2.93409522 -24.41136353 -3.35789658
v 2.97700102 -24.29765277 -3.12942080
v 3.03108804 -24.33378436 -3.31394468
v 3.06997402 -24.28123727 -3.21295741
v 3.11555527 -24.25304800 -3.07698175
v 3.20710638 -24.34637584 -3.31516797
v 3.36222816 -24.27070774 -2.54285638
v 3.39762471 -24.14354868 -2.69164983
v 3.41962650 -24.17454869 -2.54286174
v 3.45069892 -24.69338849 -1.88712147
v 3.49138118 -24.06140603 -2.62034708
v 3.52068129 -24.02944118 -2.48741871
v 3.53268883 -24.01843108 -2.75483681
v 3.64018325 -23.87139015 -2.45520263
v 3.65639594 -23.91793393 -2.87311524
v 3.75569030 -23.77398498 -2.82207387
v 3.77433188 -23.63228053 -2.67728372
v 3.78233055 -23.65084179 -2.57033762
v 3.79707967 -23.52096885 -2.65967404
v 3.84107535 -23.48073944 -2.52619642
v 3.87198827 -23.37984554 -2.63132364
v 4.02486790 -23.24184030 -2.77228653
v 4.03287867 -23.60218763 -3.11271125
v 4.04276326 -23.15610461 -2.42551416
v 4.05265344 -23.64912257 -3.21868528
v 4.12016222 -23.48278649 -3.17678414
v 4.16083960 -23.58221449 -3.30262934
v 4.20088414 -22.94361591 -2.98481015
v 4.20191372 -23.00971933 -3.11262137
v 4.22393018 -23.05383794 -3.20566958
v 4.25106473 -22.86814153 -2.24677706
v 4.27361252 -22.84722589 -2.94209342
v 4.42434568 -24.91373196 -0.98624220
v 4.47665667 -23.00039493 -3.29250353
v 4.60469862 -23.19775335 -1.76807086
v 5.45356004 -25.24244040 -2.97498121
v 5.46535570 -22.84304239 -3.34980153
v 5.58065344 -24.52870458 -3.24762776
v 5.63773047 -24.09259975 -3.31245712
v 5.69412485 -24.81295541 -2.87449639
v 5.79105318 -24.02580716 -3.21655697
v 5.83533151 -23.23797159 -3.15151969
v 5.84996725 -24.32412282 -3.05644795
v 5.91893587 -24.50153977 -2.84900097
v 5.91955055 -25.19193292 -2.78071710
v 6.06891885 -24.53783154 -2.76757963
v 6.34422991 -24.87048134 -2.58260989
v 6.36153715 -24.23319407 -2.71079596
v 6.37609931 -22.83849195 -2.89743580
v 6.39637280 -25.06674640 -2.59011239
v 6.45383121 -23.53493683 -2.77242949
v 6.72262348 -24.51034822 -2.30932515
v 6.74248440 -24.72234517 -2.27798475
v 6.76448923 -23.11064489 -2.46295915
v 6.82637282 -22.95648307 -2.38627126
v 6.84848987 -23.94665964 -2.29117810
v 6.85517350 -24.07557890 -2.20126868
v 6.96953060 -24.12700653 -2.10562465
v 7.00638304 -24.39604141 -2.09635263
v 7.04218354 -24.03037809 -2.08337442
v 7.07332511 -24.23011512 -2.03448650
v 7.08724419 -23.86258356 -2.12928373
v 7.09154969 -23.19629490 -2.27572699
v 7.09841354 -24.74947274 -2.01042020
v 7.15173269 -24.39251542 -2.06452212
v 7.19879847 -24.81385693 -1.92341977
v 7.20844418 -24.10948090 -2.06371862
v 7.21097831 -24.26090091 -2.03008391
v 7.22030038 -24.64599349 -1.97943510
v 7.22723268 -23.90318923 -2.09367787
v 7.35209323 -24.53811839 -1.99305383
v 7.37814698 -24.69342574 -1.88214926
v 7.37882126 -22.97256514 -1.99975097
v 7.44228344 -23.11497927 -1.91208883
v 7.49284495 -24.39600602 -2.01741769
v 7.50195747 -24.13630299 -2.12748675
v 7.54668098 -24.69544113 -1.76148058
v 7.55060045 -24.47714843 -1.95439183
v 7.61135202 -25.23732744 -1.58191402
v 7.68391741 -24.70271103 -1.64759147
v 7.68578285 -24.42228049 -1.95697485
v 7.76753528 -25.10542423 -1.50568038
v 7.79599277 -22.83733152 -1.71771320
v 7.81832077 -24.57425185 -1.69158832
v 7.82741047 -24.72498082 -1.55005173
v 7.87070207 -24.90417100 -1.45622122
v 7.88134057 -24.37872440 -1.97465788
v 7.91585166 -22.96001837 -1.68909598
v 7.97197688 -24.42132123 -1.91467383
v 7.97855668 -24.73696694 -1.47056626
v 8.01357161 -24.09083769 -2.01329682
v 8.03569239 -24.89775419 -1.37296994
v 8.04126263 -24.26659688 -1.98847195
v 8.04693531 -23.26976322 -1.77916954
v 8.09119642 -24.41709302 -1.85723545
v 8.12741928 -24.11862090 -1.99120841
v 8.13126378 -24.72330257 -1.38989661
v 8.13521724 -25.07071570 -1.32598367
v 8.18805397 -24.87481199 -1.28146703
v 8.19255132 -24.18170497 -1.96618587
v 8.20952374 -24.06209335 -1.93252566
v 8.21357965 -24.29344878 -1.88302982
v 8.23386852 -23.55678193 -1.75245281
v 8.25522747 -24.99916963 -1.22779852
v 8.28877930 -23.73743430 -1.63841888
v 8.30300059 -24.33416061 -1.74986618
v 8.31228495 -24.88006651 -1.20891863
v 8.32210761 -24.70465377 -1.31569768
v 8.33562296 -23.48494157 -1.60355808
v 8.35834444 -24.21550080 -1.71611318
v 8.36490653 -23.61820079 -1.57808699
v 8.44060443 -23.49393629 -1.50168152
v 8.45033582 -24.83464032 -1.22268486
v 8.53434764 -24.69586208 -1.29326980
v 8.54767580 -24.45250936 -1.43170147
v 8.60548485 -24.80377816 -1.25013234
v 8.62862635 -24.31843244 -1.42850156
v 8.69876426 -24.46261980 -1.32495770
v 8.72062333 -24.88947660 -1.26613921
v 8.74669943 -24.24050309 -1.38218212
v 8.75817053 -24.65685271 -1.27063238
v 8.76322947 -24.34671298 -1.35094766
v 8.81028920 -25.01715161 -1.34059542
v 8.84325709 -24.44384061 -1.30456954
v 8.86186678 -24.59387481 -1.29563722
v 8.86239298 -23.48445170 -1.25753088
v 8.87769647 -22.73677103 -0.98363380
v 8.91136751 -24.25383031 -1.33361504
v 8.97800457 -22.90453762 -1.05337484
v 9.00347065 -23.59288186 -1.25896162
v 9.03694797 -23.45229872 -1.24707073
v 9.05527454 -22.79139310 -0.93385350
v 9.07900650 -23.07867073 -1.14969385
v 9.12468508 -22.67477848 -0.83427987
v 9.12481919 -23.95576797 -1.29153952
v 9.13655385 -24.40471202 -1.36891322
v 9.15914495 -22.92001434 -1.03184534
v 9.22556687 -22.77845889 -0.92432328
v 9.22691170 -23.42001349 -1.32005080
v 9.24214628 -23.14800397 -1.23106327
v 9.24478937 -23.66677858 -1.31596730
v 9.24940221 -24.08696525 -1.31259824
v 9.25333984 -23.25531095 -1.29802036
v 9.25921369 -23.87255803 -1.31286192
v 9.43548605 -23.21797423 -1.45159068
v 9.43623390 -24.10895005 -1.41482695
v 9.45674814 -22.98134938 -1.23400090
v 9.58356820 -24.94352125 -1.93433848
v 9.58810374 -24.59609509 -1.79731124
v 9.60063469 -25.04509687 -1.96943898
v 9.64308903 -23.29423465 -1.67215243
v 9.64763109 -24.82840046 -1.92016119
v 9.69517604 -24.67809431 -1.90798636
v 9.71731544 -23.81876484 -1.74069137
v 9.71868075 -24.53877591 -1.90775201
v 9.73848440 -24.94734153 -1.94391352
v 9.80818365 -24.41999130 -1.94483064
v 9.81217716 -24.77275953 -1.92837697
v 9.86487605 -24.19972233 -1.95432734
v 9.87772085 -24.58448708 -1.95185142
v 9.93701443 -24.89140257 -1.90102565
v 9.99267213 -23.76901172 -1.98736438
v 10.01075748 -24.71023612 -1.91947015
v 10.03951300 -24.02640320 -2.08150409
v 10.07910166 -25.02319776 -1.87262776
v 10.15953161 -24.17348698 -2.12141057
v 10.20471193 -24.34348874 -2.09186063
v 10.28211135 -24.96656775 -1.85151096
v 10.31211391 -24.25318211 -2.15474982
v 10.34122985 -24.11564998 -2.15795147
v 10.37553698 -24.37874302 -2.10876786
v 10.46307385 -25.08496307 -1.87756016
v 10.46508178 -24.89800937 -1.85779459
v 10.47917176 -24.24183302 -2.14727316
v 10.61406545 -24.96849000 -1.88593345
v 10.67340467 -25.22056550 -2.05574255
v 10.69858111 -24.46385473 -2.01000995
v 10.71459521 -24.91481602 -1.92207994
v 10.74113324 -24.65480566 -1.93716516
v 10.75248234 -25.23688599 -2.24318774
v 10.77782083 -22.66787924 -1.74716825
v 10.81512496 -24.86114204 -1.95822655
v 10.81801299 -24.96794239 -2.02247431
v 10.87431330 -24.67382327 -1.92036852
v 10.89687832 -22.83641696 -1.80538185
v 10.98954026 -24.62089062 -1.91045459
v 11.10369060 -24.53197539 -1.89482479
v 11.10518351 -24.69116263 -1.92921609
v 11.13625057 -25.09038709 -2.37730751
v 11.23000402 -24.38092791 -1.83389313
v 11.25130802 -24.77638796 -1.99947390
v 11.25391945 -24.59520660 -1.90789520
v 11.28729992 -23.13823998 -1.76029385
v 11.33548375 -25.01449548 -2.35743006
v 11.40165143 -25.15811473 -2.50541535
v 11.41150948 -24.64922145 -1.96216186
v 11.41705271 -25.08748695 -2.43657921
v 11.46378275 -23.49525876 -1.59334065
v 11.47669367 -23.71631563 -1.66361954
v 11.48683950 -25.00358783 -2.37387815
v 11.48912124 -23.33462797 -1.54139288
v 11.53651252 -23.87798578 -1.68338476
v 11.54465973 -24.65566434 -2.05136463
v 11.61470637 -24.03666638 -1.70627795
v 11.68758143 -24.56318773 -2.05503963
v 11.70195453 -23.89332838 -1.66201929
v 11.74801216 -23.09278026 -1.39187393
v 11.77952997 -25.10278299 -3.02045443
v 11.84838265 -24.74714071 -2.58874591
v 11.85840275 -24.85277876 -2.85001798
v 11.89775951 -24.37334880 -1.92941085
v 11.91294193 -23.18852022 -1.43965217
v 11.91892754 -23.03873934 -1.35207316
v 11.92072686 -24.75090697 -2.75024422
v 12.06367463 -22.98807167 -1.26292161
v 12.07641419 -23.28077145 -1.50535419
v 12.07727846 -23.12440053 -1.39732659
v 12.13228609 -24.04484898 -1.76578027
v 12.16679625 -24.36235175 -2.14180653
v 12.18345016 -23.88079092 -1.69215444
v 12.25029863 -23.22274819 -1.43431092
v 12.26932835 -24.02157523 -1.73172157
v 12.28579786 -24.47686158 -2.61420035
v 12.33903784 -23.96850660 -1.68567151
v 12.38213573 -23.87493104 -1.64856482
v 12.38933951 -24.16992001 -1.92913786
v 12.41059136 -24.43543449 -2.60536955
v 12.42908277 -23.96500669 -1.67184777
v 12.43181620 -23.15154299 -1.31586380
v 12.59527355 -24.73054826 -2.86024553
v 12.59781513 -22.96205424 -1.19677652
v 12.70266343 -24.61689338 -2.83363438
v 12.70546857 -24.50035885 -2.75737932
v 12.77795155 -24.17008579 -2.17485800
v 12.89503463 -23.48263748 -1.43007003
v 13.03265896 -23.64831045 -1.59930449
v 13.03338632 -23.54426682 -1.48391409
v 13.04227486 -23.42850715 -1.38109468
v 13.08340393 -24.39627051 -2.83287070
v 13.16253562 -23.92984554 -2.09593424
v 13.17595784 -23.67661893 -1.65588863
v 13.21422961 -23.73331971 -1.77549326
v 13.29216547 -24.35702272 -2.82048620
v 13.51492759 -24.37256277 -2.82833935
v 13.54102511 -23.64761569 -1.48107170
v 13.56067229 -23.57462421 -1.31161488
v 13.69366515 -23.67419563 -1.38547027
v 13.72410916 -23.44576083 -1.05174084
v 13.74188066 -23.26314524 -0.83241292
v 13.75561766 -24.02054332 -2.35748175
v 13.81757576 -23.37384410 -0.92794426
v 13.82717956 -23.70025404 -1.49043743
v 13.86151090 -23.95566180 -2.28561484
v 13.86799943 -24.21118692 -2.53441534
v 13.89056910 -23.89130369 -2.20594020
v 13.99463695 -23.87649566 -2.12923018
v 13.99896480 -23.79791625 -1.96947670
v 14.02434986 -23.65329862 -1.45225378
v 14.10587598 -23.39917421 -1.08104234
v 14.11548536 -23.73273484 -1.72049925
v 14.12331499 -23.91443960 -2.03923834
v 14.13201168 -23.45989831 -1.22187636
v 14.14499525 -23.32313173 -0.94357523
v 14.16713558 -24.96824972 -2.75937398
v 14.17965908 -23.84899743 -1.88131246
v 14.19704035 -23.69707078 -1.56408653
v 14.19805363 -23.48959073 -1.30234519
v 14.23417032 -23.38980697 -0.99671783
v 14.24385142 -23.45106006 -1.17708824
v 14.25309572 -23.81293848 -1.71547837
v 14.29053489 -23.55420962 -1.30826293
v 14.29962087 -23.64613488 -1.41574908
v 14.31665756 -23.58960733 -1.18051725
v 14.32497147 -23.82211201 -1.57473306
v 14.32839409 -23.73358235 -1.07352750
v 14.34307452 -23.90285023 -0.97686844
v 14.34922218 -23.77007902 -1.45337626
v 14.37137369 -23.92216027 -1.65698456
v 14.41646460 -24.05457199 -0.92249736
v 14.53281939 -25.20883456 -2.64061359
v 14.58339579 -24.76139925 -2.43646768
v 14.73867800 -24.23305064 -0.83013979
v 14.79318086 -24.39459041 -1.66297436
v 14.97966982 -25.08296072 -2.48284452
v 15.01392573 -24.91231263 -2.42638751
v 15.13342559 -25.06382577 -2.39747367
v 15.16975928 -24.60585721 -1.81291392
v 15.19388519 -25.21118149 -2.39847205
v 15.23251273 -24.70606379 -1.57931342
v 15.24858363 -24.72239919 -1.10107788
v 15.25564585 -24.67949502 -1.87341543
v 15.30915312 -24.83803406 -1.13979040
v 15.35205450 -24.91374128 -2.13531568
v 15.56149777 -25.23805760 -2.03611376
v -31.23705834 -20.34373954 -1.09347957
v -31.21108562 -20.24478279 -0.99009008
v -31.20565042 -20.24202980 -1.12614757
v -31.18106537 -20.33704147 -1.18370098
v -31.17939085 -20.06399632 -1.10012549
v -31.17677569 -20.45814320 -1.13598199
v -31.12770431 -20.22733726 -1.22642878
v -31.08817525 -20.60880326 -1.19817175
v -30.99156916 -20.75229213 -1.26567122
v -30.97924218 -20.60288936 -1.33390434
v -30.93463182 -20.74920200 -1.41181378
v -30.87891079 -20.75245790 -1.53995934
v -30.87693267 -20.88482305 -1.48741726
v -30.82706220 -20.88004164 -1.62790145
v -30.80743179 -21.05826885 -1.06361124
v -30.77302501 -20.85796185 -1.77475018
v -30.71540594 -21.16731741 -1.05782959
v -30.71374632 -20.99579945 -1.70960184
v -30.70059419 -20.79072222 -1.90741918
v -30.67998216 -20.57706378 -1.90947065
v -30.67256138 -20.37562244 -1.84397178
v -30.53698502 -20.04075982 -2.64320988
v -30.49920127 -20.25470510 -2.51033390
v -30.49915284 -20.95641010 -2.05612276
v -30.43128736 -20.17560601 -2.66086822
v -30.40258400 -20.88053711 -2.17982382
v -30.31796217 -21.27531543 -1.80139253
v -30.27391806 -20.63496597 -2.55906442
v -30.14952876 -21.27024345 -2.03286787
v -29.56767008 -22.09453098 -1.49360171
v -29.52111885 -20.57209983 -3.26749892
v -29.25170586 -22.25593105 -1.79333566
v -29.08879891 -20.96111141 -3.32404533
v -28.91189605 -21.28288522 -3.24162096
v -28.88752520 -21.18904889 -3.35725932
v -28.59652974 -22.39548415 -2.56461906
v -28.55980024 -22.32058533 -2.74941651
v -28.53809111 -22.56467752 -2.54694396
v -28.53177860 -21.49991505 -3.34654306
v -24.03443120 -22.27394842 -1.38777751
v -22.42172323 -21.82260342 -3.15481750
v 4.43442212 -22.55294472 -2.51343078
v 4.46333829 -22.49404602 -2.33238610
v 4.51816432 -22.46646583 -2.15815916
v 4.53214487 -22.39622362 -2.28850543
v 4.60095238 -22.29839936 -2.24462524
v 4.67360392 -22.28612639 -2.40785419
v 4.68949880 -22.16465212 -2.30713608
v 4.69330000 -22.20341563 -2.08599307
v 4.70719580 -22.10652642 -2.17589503
v 4.77362331 -21.97533473 -2.14021932
v 4.77975653 -21.74789459 -1.82162819
v 4.79610311 -21.87358961 -1.92291674
v 4.80765896 -22.05613814 -1.96725526
v 4.81614983 -21.80275507 -1.71394693
v 4.81655775 -21.88554220 -2.04891828
v 4.81736334 -21.59753069 -1.77715928
v 4.82278271 -21.68118767 -1.69791549
v 4.83548781 -21.60866186 -1.91429083
v 4.87303548 -21.64274827 -2.06464459
v 4.87506250 -21.47084288 -1.84151891
v 4.87680174 -20.95238492 -2.09828722
v 4.88305092 -20.83894797 -2.02568504
v 4.89822775 -21.07883058 -2.18126271
v 4.90119448 -21.19177394 -2.28100480
v 4.91683139 -21.31384239 -1.86532736
v 4.91787959 -20.81228606 -2.15470046
v 4.93243989 -20.70367895 -2.04755296
v 4.94129863 -21.59054019 -1.60450011
v 4.94314823 -21.12473547 -2.41359416
v 4.96823294 -20.59190162 -1.92850421
v 5.00063505 -20.48216946 -1.82423939
v 5.00200829 -20.55283077 -2.08946900
v 5.00938296 -21.28060348 -2.68795295
v 5.01713064 -20.80706134 -2.29097879
v 5.02419658 -21.45208791 -2.74770707
v 5.02910046 -20.95711976 -2.39626179
v 5.04732551 -20.32690309 -1.81772839
v 5.05960966 -22.31712267 -3.21107730
v 5.07154828 -21.34872787 -2.82820174
v 5.09824976 -20.27041279 -1.69903145
v 5.10993972 -21.48449235 -2.87117762
v 5.11267362 -20.11212148 -1.82352099
v 5.12908073 -20.14319412 -1.62850809
v 5.13173873 -22.44649455 -3.29398550
v 5.13619138 -20.30697279 -2.23980029
v 5.14260354 -22.06311934 -3.13450606
v 5.15652495 -22.16504142 -3.23274010
v 5.16105676 -20.23142576 -2.35248054
v 5.17827738 -20.36917582 -2.36944971
v 5.18253120 -20.10584250 -2.40042806
v 5.18606417 -21.53681591 -2.99821328
v 5.18649537 -21.31709270 -2.96066771
v 5.18905045 -20.52809671 -2.35831155
v 5.20458026 -22.27921598 -3.29004088
v 5.22011518 -21.89139649 -3.15583800
v 5.22834109 -20.25854774 -2.50276388
v 5.23885991 -21.44935541 -3.08670895
v 5.24863042 -20.06643265 -2.51782592
v 5.26082562 -22.01248147 -3.24008707
v 5.26386453 -22.14899100 -3.28896870
v 5.29211108 -20.68382874 -2.51151831
v 5.29518258 -21.87122218 -3.22836498
v 5.31940116 -21.34355903 -3.11341439
v 5.32126473 -21.70839347 -3.19310860
v 5.32953488 -21.49100974 -3.19121382
v 5.36307227 -20.69261298 -2.61938549
v 5.38834929 -21.46599628 -3.24425218
v 5.39325224 -22.08498307 -3.27359699
v 5.41847292 -21.53819241 -3.23803956
v 5.43651776 -21.88729867 -3.23633244
v 5.44164097 -21.24812454 -3.12145008
v 5.46314893 -21.09950781 -3.06421984
v 5.47571620 -20.92638612 -2.97499774
v 5.48513699 -21.68306336 -3.22268228
v 5.49160410 -20.19505389 -2.76286900
v 5.53148519 -20.72962932 -2.90352246
v 5.54126035 -21.40839957 -3.23630054
v 5.56661701 -20.11171356 -2.74276175
v 5.56873623 -20.50015330 -2.86614615
v 5.58830611 -21.19296044 -3.10867280
v 5.58931241 -20.59891075 -2.91037210
v 5.59116760 -21.33863419 -3.18189431
v 5.59881330 -20.27907781 -2.83179502
v 5.60202915 -22.54113369 -0.85065892
v 5.62853366 -21.04798704 -3.06630717
v 5.65170357 -20.39512247 -2.89706024
v 5.65430382 -20.84554732 -3.01209954
v 5.65927848 -20.68602107 -2.97885598
v 5.70842531 -20.52908391 -2.92574055
v 5.73192909 -21.19779959 -3.07673914
v 5.80140995 -20.63242160 -2.95866048
v 5.88367367 -20.60426027 -2.90860771
v 5.95060596 -21.56782523 -3.05582839
v 5.96933439 -22.02182077 -3.09559517
v 6.50147395 -22.35228755 -2.66557583
v 6.57361001 -20.64406313 -2.28585675
v 6.63009845 -21.08392864 -2.50128913
v 6.77319849 -20.17124556 -2.07053428
v 6.85487688 -21.69198729 -2.35730596
v 6.92058215 -21.35006338 -2.34013330
v 7.22185941 -22.29101956 -2.14402983
v 7.30881235 -21.86628990 -2.09527602
v 7.52498675 -20.07541060 -1.81241625
v 7.60413380 -22.48773165 -1.94727455
v 7.69226020 -22.34720811 -1.87476468
v 7.82829802 -22.22650684 -1.80289673
v 7.83821940 -20.27249523 -1.81472721
v 7.84841832 -20.40989138 -1.88882637
v 7.90589675 -20.91872133 -1.81839219
v 7.97504000 -20.37841640 -1.79004320
v 8.09974317 -20.49277537 -1.73915573
v 8.11475422 -21.67025208 -1.60278485
v 8.12197849 -21.14384808 -1.73247373
v 8.19848757 -22.30088599 -1.46523048
v 8.21509771 -20.46646737 -1.58858218
v 8.22222978 -21.67867497 -1.49935507
v 8.25301651 -21.06201090 -1.61167432
v 8.26019794 -22.58903533 -1.38241006
v 8.27952661 -22.01854251 -1.34168798
v 8.50923918 -21.78043127 -1.12643640
v 8.57930910 -20.39237320 -1.19314075
v 8.58294405 -20.95990069 -1.30091188
v 8.99687968 -20.70800960 -0.90590061
v 9.04901791 -21.17901668 -0.86720166
v 10.10664832 -22.00500108 -1.00938545
v 10.29484998 -22.03280292 -1.14509475
v 10.48236620 -22.07224257 -1.21776049
v 10.58732625 -21.92847244 -1.16150524
v 10.59346925 -22.45922759 -1.42867595
v 10.75152773 -21.69644833 -0.99216879
v 10.76185051 -22.33619615 -1.39475882
v 10.79844777 -21.56133018 -0.84844412
v 10.83832327 -22.53222838 -1.67102634
v 10.91564074 -21.68604545 -0.97038416
v 10.94834413 -22.25462161 -1.32024696
v 10.94982494 -22.63164520 -1.73850358
v 11.01023611 -22.48879150 -1.63194339
v 11.32212579 -21.44456469 -0.84888749
v 11.44291926 -21.82477899 -0.97763282
v 11.46777067 -21.90661244 -1.01119059
v 11.54039428 -21.94987610 -0.97123079
v 11.62316464 -22.06760831 -0.93731214
v 11.96455862 -22.53187448 -0.89993887
v -31.86962008 -17.55579747 -2.07940536
v -31.85031936 -17.49403961 -1.28652470
v -31.82015941 -17.42823049 -2.39646155
v -31.81572631 -17.57847518 -2.29076529
v -31.73755482 -17.52166077 -1.38702407
v -31.72274306 -17.57046394 -2.44550896
v -31.64395690 -17.65872538 -1.43761700
v -31.63580969 -18.07965152 -1.24818622
v -31.60829097 -18.42009090 -0.89239905
v -31.59693256 -17.83106849 -1.35356153
v -31.58761188 -17.67856255 -2.49475287
v -31.53678030 -17.79936813 -1.47166476
v -31.50270134 -17.91946217 -1.42039557
v -31.47702292 -17.50875078 -2.67782575
v -31.47204965 -17.89695770 -1.57381652
v -31.41578287 -17.63659529 -2.71765119
v -31.40367195 -18.01855490 -1.48194749
v -31.32819384 -18.23315024 -1.81021832
v -31.29347414 -18.13277975 -1.53128977
v -31.28340468 -19.05493625 -1.65274437
v -31.28203750 -18.31202768 -1.99328433
v -31.27157688 -18.80408451 -1.11629092
v -31.26239032 -18.35304871 -1.79673487
v -31.25048801 -18.53732578 -1.53364008
v -31.24482743 -19.14667897 -1.71140488
v -31.24291636 -19.02122051 -1.37074944
v -31.23892285 -18.24368350 -1.58950139
v -31.23796359 -18.38565990 -1.49974169
v -31.23528510 -18.98087934 -0.83955890
v -31.21930920 -18.97996478 -1.03322277
v -31.19542263 -19.02763732 -1.91696873
v -31.19137883 -19.20816489 -1.61070051
v -31.18938580 -19.18424480 -1.37188483
v -31.13756143 -19.28111352 -1.47295173
v -31.11705370 -17.59091951 -3.11474130
v -31.10725060 -19.46431771 -1.04894652
v -31.10539727 -18.58543046 -2.09604087
v -31.07720613 -17.54678041 -3.14592570
v -31.06061555 -19.56445351 -1.18524907
v -31.05081059 -18.66770536 -2.22967216
v -31.04701824 -17.49354228 -3.19752772
v -31.04017675 -19.73346062 -1.20361825
v -31.01972863 -19.16544139 -2.17949669
v -31.01339750 -17.44948886 -3.25952936
v -31.01229668 -17.66473241 -3.22450162
v -31.00106493 -19.85372975 -1.32459484
v -30.99860996 -19.64207925 -1.30899623
v -30.99028580 -17.52951741 -3.27838236
v -30.97642213 -18.41231436 -2.48621497
v -30.93179129 -18.31275038 -2.99429288
v -30.93026951 -19.19744723 -2.25523207
v -30.91726266 -19.53001693 -1.54304400
v -30.89372814 -19.44550686 -1.63919793
v -30.88115714 -19.39608902 -2.01227469
v -30.87260760 -19.39432882 -2.13121972
v -30.84005229 -19.44067329 -1.72200613
v -30.82392178 -19.46307160 -1.95238483
v -30.81159107 -19.57556419 -1.67015288
v -30.80138750 -19.52489652 -2.07984890
v -30.80105595 -19.48173903 -1.77123758
v -30.78493290 -19.55653913 -1.87253801
v -30.52718006 -19.99185048 -2.70254374
v -30.07882088 -19.64071952 -3.34197027
v -26.58096887 -18.01925525 -0.93903928
v -26.52576007 -18.03995110 -1.10863603
v -26.49283782 -18.15074682 -0.82596706
v -24.99259263 -19.92698386 -2.08801217
v -24.76831153 -17.46138930 -3.28944903
v -24.46846105 -20.02828568 -2.54711928
v -23.81280437 -18.93317327 -3.32514942
v 5.11421543 -19.97903734 -1.66010135
v 5.14408713 -19.82120983 -1.65557896
v 5.14445873 -20.02070285 -1.52670802
v 5.20124752 -20.00248432 -2.44127214
v 5.21324109 -19.77567002 -2.33162334
v 5.21819247 -19.66855302 -1.64571824
v 5.24292607 -19.88815144 -2.47489801
v 5.27139567 -19.71450076 -2.46042758
v 5.27765416 -19.60790344 -2.32599047
v 5.28874109 -19.51286942 -1.66081905
v 5.29936375 -19.57937889 -1.47043949
v 5.32216998 -19.45634186 -1.81795645
v 5.32315532 -19.42906715 -1.55774131
v 5.32539049 -19.51270364 -2.14576349
v 5.35819773 -19.36971024 -1.67695421
v 5.37564093 -19.29767430 -1.52753724
v 5.39044058 -19.81268823 -2.55569769
v 5.39122801 -19.42544244 -1.97322760
v 5.39432187 -19.53755878 -1.30825420
v 5.40164905 -19.63423565 -2.46348209
v 5.43432031 -19.52267066 -2.29318603
v 5.43966657 -19.17587779 -1.43144524
v 5.44690667 -19.33468692 -1.81385200
v 5.46408677 -19.19016056 -1.28024921
v 5.46856550 -19.71523277 -2.53427168
v 5.49749658 -19.43511143 -2.11633858
v 5.49908960 -19.04562302 -1.37792912
v 5.51337469 -18.62195879 -1.30856398
v 5.53149544 -19.95750517 -2.63667037
v 5.53709315 -18.69333349 -1.39003794
v 5.54733444 -18.85936968 -1.34801737
v 5.55186346 -18.58513430 -1.21270644
v 5.56053594 -19.34395172 -1.95083627
v 5.57599356 -19.60020885 -2.38439464
v 5.58034051 -19.80502345 -2.54804688
v 5.58921369 -18.72934215 -1.11351325
v 5.61600085 -18.55682954 -1.36924267
v 5.61870774 -18.46275479 -1.23180263
v 5.63089503 -19.20758002 -1.78214756
v 5.63342078 -19.50285397 -2.22555315
v 5.65143768 -18.92242208 -1.45914976
v 5.68147376 -19.14335787 -1.07879797
v 5.68505842 -18.77801307 -1.44004973
v 5.68651501 -19.39318888 -2.06706603
v 5.71234804 -19.29318532 -1.93802582
v 5.73122641 -18.34112220 -1.14025339
v 5.75631810 -18.32303219 -0.96684170
v 5.75749017 -18.86810921 -1.48383772
v 5.77476202 -18.97374354 -1.56203320
v 5.79545880 -19.21113022 -1.87041389
v 5.80120273 -18.37987080 -1.35774491
v 5.81679167 -18.30565929 -1.25208404
v 5.84639842 -17.99821295 -1.25620386
v 5.85529627 -17.68943667 -1.01853418
v 5.85902855 -17.52431318 -0.91622979
v 5.86341461 -18.18430983 -1.24580960
v 5.86892758 -17.65601151 -0.85034856
v 5.91066293 -19.27455142 -0.84498926
v 5.91266248 -19.00787279 -1.61159958
v 5.92586771 -18.24088022 -1.34292606
v 5.93301607 -18.34243722 -1.41902384
v 5.94433676 -17.62221381 -1.26742851
v 5.95143484 -19.08826455 -1.69664447
v 5.96828479 -18.88494007 -1.52444339
v 5.99195855 -17.78181084 -1.48215250
v 6.01706374 -18.24866235 -1.43814727
v 6.01770170 -17.54792780 -1.37374969
v 6.04044041 -19.01828311 -1.60677370
v 6.05154131 -18.38248968 -1.50417350
v 6.06633490 -17.89157279 -1.51683681
v 6.10493449 -17.71851070 -1.53390737
v 6.14518160 -17.56970026 -1.52629183
v 6.16483204 -19.08392459 -1.62609259
v 6.18154090 -18.49541627 -1.53891009
v 6.21804781 -18.16564426 -1.52566319
v 6.40335353 -17.65407249 -1.53886690
v 6.43667672 -19.33863573 -1.66684901
v 6.50465395 -19.60162260 -1.84233545
v 6.64302148 -19.53492686 -1.71747769
v 6.84473943 -19.83540505 -1.80278800
v 7.02688051 -19.80324276 -1.74700469
v 7.41779013 -19.00134608 -1.29754574
v 7.67137902 -19.33573931 -1.15506828
v 7.67670153 -19.96617205 -1.53949601
v 7.77961686 -18.92971061 -1.06728170
v 7.95615930 -17.90787280 -1.08545949
v 7.98773579 -17.75124483 -1.05778174
v 8.05568602 -17.86950417 -1.00719882
v 8.10998771 -17.87537709 -0.94674312
v 8.12225789 -18.15929078 -1.02917047
v 8.15437175 -17.46859588 -1.01407175
v 8.15779902 -17.73210429 -0.93103194
v 8.16154294 -17.91852154 -0.92036457
v 8.24355334 -17.90994965 -0.88230899
v 8.33782926 -18.62960681 -1.02598919
v 8.37248750 -18.17998663 -0.86857262
v 8.47191829 -18.35021563 -0.85947046
v 8.48809164 -18.63292791 -0.96945680
v 8.49674549 -18.13450456 -0.85090991
v 8.50409456 -19.08267103 -0.96388243
v 8.61141924 -18.26588064 -0.83850860
v 8.68723728 -19.58165504 -0.95404178
v 8.82350467 -19.00947466 -0.86962868
v 8.91407952 -19.94027756 -0.87405316
v -33.94091129 -14.89555091 -0.88936102
v -33.94663334 -14.84331954 -1.00116106
v -33.90689567 -14.90858942 -1.13940344
v -33.87004137 -15.00494499 -1.04642438
v -33.80860016 -14.99668416 -1.23345945
v -33.65655988 -15.22953343 -1.08167983
v -33.69782493 -15.12567885 -1.18039967
v -33.59590098 -15.30629862 -1.10122107
v -33.56937319 -15.31390008 -1.04250130
v -33.51986036 -15.28840885 -1.17152079
v -32.82142058 -16.13943465 -1.03766646
v -32.81255066 -15.26035927 -1.74353959
v -32.71861002 -15.36482945 -1.80847244
v -32.68638626 -15.35396557 -1.96284358
v -32.68617392 -15.54906741 -2.26321956
v -32.68529475 -15.45399334 -2.19563814
v -32.68441185 -15.35892021 -2.12805765
v -32.66950324 -15.19648638 -2.18360033
v -32.66539797 -15.34254663 -2.27418379
v -32.65592828 -15.52021410 -2.06136261
v -32.65222907 -15.07004723 -2.25247419
v -32.64892101 -15.58420621 -2.46953638
v -32.61965513 -15.72810113 -2.46552657
v -32.61385858 -15.18903207 -2.31624069
v -32.60954097 -15.02099540 -2.38075340
v -32.60679543 -15.74118063 -1.70008570
v -32.60059655 -15.68450592 -2.53219297
v -32.58962557 -16.48311317 -0.83978137
v -32.57249668 -15.82485996 -1.71804545
v -32.55496919 -15.85658453 -2.38731969
v -32.53670782 -15.87043144 -1.80859119
v -32.53645450 -15.94041102 -2.11542076
v -32.52364323 -15.62792994 -2.61908071
v -32.42768347 -15.53790271 -2.73092068
v -32.41601959 -16.54141583 -1.11186993
v -32.35169873 -15.52303322 -2.85567972
v -32.30736405 -15.45452513 -2.99194478
v -32.30259195 -15.16970154 -2.92886421
v -32.28430450 -17.16349646 -0.86355460
v -32.26433694 -14.86297790 -2.95866304
v -32.24179894 -15.53265005 -3.04859271
v -32.21804276 -15.20398725 -3.10871261
v -32.18454868 -16.87371731 -2.05454114
v -32.15623274 -16.92455448 -1.25769619
v -32.06897154 -16.82481356 -2.19463441
v -31.97926655 -16.95806161 -2.14232132
v -31.96059540 -15.42634051 -3.27691017
v -31.94299713 -17.26171561 -1.72661780
v -31.93106502 -17.13445783 -2.04919768
v -31.92938492 -17.23123528 -1.97556941
v -31.91624954 -17.33197458 -1.85646466
v -31.90826252 -16.97187684 -2.25634687
v -31.81560338 -15.55815246 -3.28621757
v -31.81241080 -16.96190424 -2.42711604
v -31.79670498 -16.15799405 -2.92468257
v -31.74383938 -16.00418985 -3.02375969
v -31.70825541 -16.31464809 -2.93890527
v -31.63383901 -16.07296243 -3.15889181
v -31.63310885 -16.69725403 -2.71577993
v -31.62514791 -16.36401005 -3.06135416
v -31.60049394 -15.78368619 -3.28803295
v -31.43296391 -17.09786989 -2.96890340
v -27.38466859 -15.10839816 -0.85338205
v -27.27969363 -15.65086097 -1.06200774
v -27.19748020 -15.14426991 -1.15773256
v -27.19658241 -15.34531917 -1.17678638
v -27.06114575 -15.21165576 -1.29594246
v -26.95409022 -15.06884396 -1.44766143
v -26.90714411 -15.29016439 -1.42726058
v -26.83859505 -15.17863385 -1.57384842
v -26.79202892 -15.35225380 -1.56668678
v -26.76758170 -15.24383575 -1.70928484
v -26.75583586 -15.00583533 -2.04311125
v -26.72022581 -15.82771353 -1.67885853
v -25.85050836 -16.21078327 -2.59135873
v -25.73596127 -17.01569185 -2.37581087
v -25.66746436 -15.25193173 -3.18771205
v -25.50882660 -16.47116616 -3.02411080
v -25.49933828 -15.62506706 -3.25447763
v -25.47820471 -15.49563929 -3.35600693
v -25.00451356 -17.28948578 -3.09985573
v 5.74077340 -16.96928591 -0.87817258
v 5.77029912 -16.63157158 -0.82764780
v 5.78043004 -16.68951660 -0.89722732
v 5.78819681 -16.58561081 -0.88776316
v 5.80607075 -16.83372073 -0.93963306
v 5.82489744 -16.98182710 -1.03569846
v 5.84370503 -17.13605411 -1.13052805
v 5.86673850 -16.47841372 -0.84443367
v 5.90955326 -17.00893417 -1.19093095
v 5.92917670 -17.19304174 -1.28712074
v 5.96860098 -17.40849949 -1.27750647
v 5.99547662 -17.29463972 -1.37239986
v 6.02492085 -17.06239954 -1.30085100
v 6.02576789 -17.21170917 -1.38170866
v 6.04112260 -16.89313352 -1.19017356
v 6.11879770 -16.43918268 -1.07615511
v 6.14086725 -17.27511734 -1.39593962
v 6.16796780 -16.31871983 -1.05309614
v 6.18304312 -16.78279042 -1.15992001
v 6.21337909 -16.96021482 -1.23653444
v 6.30162749 -16.38282649 -1.10401947
v 6.34799572 -16.78786241 -1.16606546
v 6.51074154 -16.04100503 -0.89780288
v 6.54586544 -17.03091711 -1.23712211
v 6.65574986 -17.26943068 -1.39347499
v 6.82387734 -15.78370668 -0.85576694
v 6.93963002 -15.68943262 -0.98250632
v 7.02169957 -15.13090730 -0.95327361
v 7.02518504 -15.62516764 -1.07493799
v 7.05082389 -14.92053084 -0.89844619
v 7.05989776 -15.37340414 -1.04395906
v 7.06618698 -15.04181512 -1.05760200
v 7.08287768 -15.20415675 -1.08995952
v 7.09875673 -15.50212596 -1.11019169
v 7.10821571 -15.64959809 -1.18448026
v 7.11085089 -16.96843840 -1.37968326
v 7.15102442 -14.92636744 -1.08342455
v 7.15986500 -15.35158977 -1.15665991
v 7.20457174 -16.47076197 -1.35560194
v 7.24027585 -15.50633274 -1.22162199
v 7.28082238 -14.81944602 -1.10762008
v 7.31157232 -17.02099107 -1.39282213
v 7.49611622 -17.20632613 -1.40231824
v 7.55790062 -16.14185423 -1.34704681
v 7.74998637 -16.62679948 -1.36265671
v 7.80556537 -15.87922685 -1.31130719
v 7.99913891 -16.46707952 -1.32406247
v 8.00766423 -16.18411578 -1.25163235
v 8.03935342 -16.01531543 -1.23854866
v 8.11370648 -16.58750325 -1.29891280
v 8.13740585 -16.18211903 -1.21679832
v 8.14518612 -17.18246564 -1.15537108
v 8.23296979 -16.49882644 -1.29322300
v 8.26785993 -16.74534567 -1.21501531
v 8.27200618 -16.10474288 -1.14990189
v 8.36127717 -16.17211662 -1.14541990
v 8.37399345 -16.44422114 -1.23947277
v 8.40654317 -17.02219248 -1.14148227
v 8.42231791 -14.91225418 -1.31081790
v 8.43959395 -16.02007635 -1.11521094
v 8.44726991 -16.19581878 -1.12848007
v 8.45010765 -16.55942574 -1.19000569
v 8.52555688 -16.15630463 -1.09345710
v 8.52791872 -16.34328999 -1.14139402
v 8.59179907 -16.56284370 -1.11580186
v 8.60681385 -16.19151235 -1.07961288
v 8.68053455 -15.69074206 -1.23356772
v 8.80930107 -16.41379297 -1.02132419
v 8.87448248 -15.71596600 -1.26787205
v 8.89685005 -16.27791114 -0.99828863
v 9.00844298 -16.14007540 -1.02683366
v 9.04559623 -15.87150432 -1.23231066
v 9.08313505 -15.30261710 -1.27193029
v 9.12923366 -16.00521058 -1.12604350
v 9.14479978 -15.19768499 -1.27556082
v 9.14889108 -15.73012397 -1.31806429
v 9.19138920 -16.13848470 -0.99595613
v 9.22796782 -15.56026563 -1.32747425
v 9.35789570 -15.70413820 -1.29429484
v 9.47461091 -15.67626558 -1.25554181
v 9.50531382 -15.15919156 -1.24949974
v 9.59132519 -15.64839110 -1.21679110
v 9.68197268 -15.49889054 -1.22591888
v 9.75633785 -15.58499876 -1.18703744
v 9.80353728 -15.44205658 -1.17025105
v 9.92225762 -15.95808566 -0.87767397
v 9.99447983 -15.81344381 -0.93247544
v 10.03889553 -15.70408419 -0.97497331
v 10.13908628 -15.78355953 -0.94150903
v 10.14640275 -15.62813669 -0.97665878
v 10.41885931 -16.03486389 -0.89708104
v 10.49040351 -14.82097991 -1.25856150
v 10.51794738 -15.41558467 -0.95862488
v 10.67024190 -15.25835600 -0.96187135
v 10.85460652 -15.27035143 -0.92491298
v 10.99349558 -15.23498446 -0.93735155
v 11.97757851 -15.02218563 -0.97133470
v 12.02750020 -15.18278848 -0.90431643
v 12.20575999 -14.87477031 -1.06521125
v 12.27063779 -14.98593017 -1.04807050
v 12.35050242 -14.85070772 -1.10327476
v 12.38019485 -15.02926089 -1.09411636
v 12.49412727 -15.14266524 -1.06679276
v 12.69387919 -15.15748817 -1.04068278
v 12.70979643 -14.83323239 -1.03223359
v 12.76061777 -15.02493024 -1.05516519
v 12.90718839 -15.15369862 -1.05541211
v 13.05533666 -15.20169433 -1.07891869
v 13.25658429 -15.01785591 -1.09672139
v 13.59570865 -15.23100212 -0.93885657
v 13.72818369 -15.33424761 -0.85005502
v 13.87509797 -15.07951785 -0.85458596
v 13.89384270 -15.20636305 -0.83482987
v -35.65409780 -12.21492328 -1.18055602
v -35.64734012 -12.29318697 -0.87220775
v -35.61013937 -12.36353070 -1.05533190
v -35.57038307 -12.43677922 -0.87963103
v -35.51599756 -12.52979320 -0.99818478
v -35.30953079 -12.74443883 -1.08397997
v -35.25471687 -12.79130392 -0.93954458
v -35.22090986 -12.84292340 -1.07520667
v -35.13426706 -12.90299185 -0.98123786
v -35.04369408 -12.94267271 -1.09155243
v -34.91355106 -12.25846447 -2.03814521
v -34.70748290 -12.99268752 -1.35502382
v -34.66355801 -13.46222311 -0.88982598
v -34.55226496 -13.49478308 -1.08874368
v -34.40038115 -12.69645803 -2.03742390
v -34.28019583 -13.23176175 -1.76305778
v -33.98486972 -13.84381950 -0.89631241
v -33.92316774 -14.67035804 -1.07231387
v -33.90840814 -13.74049205 -1.10918016
v -33.89019892 -14.04527575 -0.92509040
v -33.87967870 -14.25374486 -0.92912395
v -33.79531950 -13.50912265 -1.59254635
v -33.82240608 -14.23175074 -1.08638534
v -33.78970921 -14.06965498 -1.12530380
v -33.72736275 -13.91442493 -1.25233433
v -33.71658921 -14.75454681 -1.42102537
v -33.69266912 -13.71169649 -1.39007438
v -33.67710859 -12.93687802 -2.42682942
v -33.66412222 -13.63943052 -1.52898394
v -33.60378742 -13.56119104 -1.67418609
v -33.55620429 -14.77196906 -1.53442845
v -33.54828060 -13.49056326 -1.82130293
v -33.53356197 -13.26301787 -2.14073434
v -33.52788463 -13.69816996 -1.61516585
v -33.51761401 -13.92751094 -1.61254895
v -33.48797932 -12.41756137 -2.85301451
v -33.48615766 -13.17687705 -2.25325325
v -33.46753120 -13.80661223 -1.69027934
v -33.46632048 -13.65944650 -1.78806169
v -33.43771026 -12.55675964 -2.81177065
v -33.43359008 -13.55268899 -1.95018377
v -33.41956064 -14.29025922 -1.77977898
v -33.40798244 -12.41006795 -2.87653599
v -33.38535503 -13.71636242 -1.96253462
v -33.27984735 -12.46496383 -2.89237918
v -33.27900916 -14.65311833 -1.87736703
v -33.19993988 -14.81359266 -1.82816002
v -33.04543346 -14.18860815 -2.30823550
v -32.95767307 -13.25859502 -2.69710482
v -32.88156167 -13.77979293 -2.55282689
v -32.84184262 -13.10325786 -2.93443515
v -32.83426911 -12.69251108 -2.98587955
v -32.77271241 -13.13812938 -3.01874103
v -32.71896020 -14.07861337 -2.65174778
v -32.63869882 -13.40906788 -3.07813636
v -32.63790533 -13.96154147 -2.73607858
v -32.42362291 -14.34151269 -2.84347986
v -32.34479204 -12.54882105 -3.13375471
v -32.09008276 -13.75474408 -3.10969190
v -32.04970062 -13.90897110 -3.14786658
v -31.97541460 -13.74824531 -3.18196625
v -31.92505240 -13.61539681 -3.23318737
v -31.86623752 -13.43536749 -3.35463788
v -28.72435376 -12.26925571 -3.21805035
v -28.61526795 -12.32740935 -3.25921550
v -28.09438668 -12.84242980 -1.78841932
v -28.04929577 -12.50284631 -3.24874022
v -28.04893814 -12.41244096 -3.06809950
v -28.00700255 -13.33044842 -1.12554571
v -27.99806558 -13.29737715 -1.27615395
v -27.78927796 -12.55984884 -2.84326123
v -27.76236273 -12.58317102 -3.22698732
v -27.75204368 -12.50407659 -3.02246935
v -27.68854983 -13.48529197 -1.96909672
v -27.63084508 -12.66862266 -3.32214148
v -27.61363611 -12.57179677 -3.20113823
v -27.58315764 -12.52834685 -3.12013505
v -27.54180320 -12.56819721 -3.04467091
v -27.51760185 -12.62298599 -3.30155226
v -27.45484374 -12.57767808 -3.20739229
v -27.34677494 -12.59605680 -3.30480910
v -27.31733955 -14.77699447 -1.11260836
v -27.23640762 -12.68136874 -3.26104206
v -27.15539746 -12.75483705 -3.24841170
v -27.04391815 -14.78643995 -1.78282394
v -27.03993395 -13.02494947 -2.86256778
v -26.88599192 -13.12288921 -2.90326448
v -26.80680156 -13.25104106 -2.80898460
v -26.79453790 -13.17748055 -3.16448021
v -26.75424516 -13.23622186 -2.99631082
v -26.68185718 -13.34539242 -2.88984342
v -26.61402337 -14.67328053 -2.37520179
v -26.42667666 -13.49937264 -2.94765597
v -26.31063759 -13.48105818 -3.05041997
v -26.17460117 -13.57055642 -3.07907304
v -26.06615238 -13.69918231 -3.06869694
v -26.05680376 -13.60491663 -3.16049601
v -25.95844865 -13.70831951 -3.19304597
v -25.70079267 -14.15441278 -3.35127860
v 7.06309825 -14.75890726 -0.85904665
v 7.12311640 -14.70991597 -0.94116054
v 7.16348691 -14.79328889 -1.03266607
v 7.17740506 -14.57435917 -0.94399933
v 7.24373013 -14.48475569 -0.98728715
v 7.29034143 -14.62751906 -1.06958183
v 7.34800193 -14.12744913 -0.83926093
v 7.43640400 -14.07624315 -0.96160977
v 7.54917087 -13.90175242 -0.90030610
v 7.61071127 -13.94571457 -1.00889243
v 7.62877986 -13.81453872 -0.86117437
v 7.67746055 -13.83068040 -0.95581543
v 7.75218522 -13.84552382 -1.03665330
v 7.75641482 -13.97381071 -1.07934012
v 7.78042292 -13.73554487 -0.99172466
v 7.82898441 -13.75273895 -1.07569236
v 7.93339219 -13.58300075 -1.17439916
v 7.95350317 -13.15837353 -0.92247367
v 7.96835031 -13.41812406 -1.17392023
v 7.99039658 -13.28182034 -1.14346528
v 8.04517698 -13.16354144 -1.13892020
v 8.08772631 -13.03553209 -1.09200517
v 8.16905499 -13.09645176 -1.18231273
v 8.22658185 -12.90058438 -1.09097548
v 8.31594691 -13.02777138 -1.19445170
v 8.32277071 -12.69810740 -1.01574848
v 8.38240888 -12.59071846 -1.01186510
v 8.39583483 -12.89098244 -1.15358492
v 8.42328370 -12.55266741 -0.99854742
v 8.48797895 -12.60088850 -1.08178542
v 8.49737041 -12.37116475 -0.88041800
v 8.51797499 -12.21442316 -0.93652093
v 8.54113512 -12.46330794 -1.03101332
v 8.55732430 -12.87763659 -1.15176360
v 8.56611971 -12.36174442 -0.99015224
v 8.56671482 -12.75103725 -1.14236283
v 8.60866066 -12.41818257 -1.08583190
v 8.62850249 -12.65700720 -1.15317164
v 8.67031235 -12.52091024 -1.15698343
v 8.68750550 -12.78695371 -1.15027616
v 8.70863814 -12.95274030 -1.14124850
v 8.72000866 -12.36015838 -1.17212220
v 8.72205663 -14.74989112 -1.37535576
v 8.74108355 -12.23115902 -1.20545120
v 8.84796306 -13.00026290 -1.13657187
v 8.95443838 -13.08023371 -1.19789143
v 8.99119396 -12.94094417 -1.13322283
v 9.07853246 -14.70520161 -1.45781471
v 9.08929948 -12.89372798 -1.15763291
v 9.09954775 -13.15434091 -1.29005976
v 9.10286698 -14.11069557 -1.40009949
v 9.10849031 -13.34149763 -1.38441450
v 9.12302732 -12.99515925 -1.21634954
v 9.15749371 -13.53566255 -1.44804956
v 9.17581376 -13.91910855 -1.42754614
v 9.20563191 -14.77385033 -1.42501493
v 9.23331827 -13.07182573 -1.31888397
v 9.27169248 -12.49390282 -1.36973115
v 9.27868206 -14.23872169 -1.37532235
v 9.30291042 -14.05720972 -1.38938660
v 9.36413370 -13.90019059 -1.45145401
v 9.45509318 -14.15725145 -1.34668953
v 9.46736149 -14.35485110 -1.33746199
v 9.59372241 -14.51119967 -1.32685946
v 9.75586381 -14.65598680 -1.32353709
v 9.84879304 -12.87290826 -1.49141089
v 9.84975044 -12.21304201 -1.44892419
v 9.91720054 -14.25769273 -1.47172017
v 9.97934584 -12.76411023 -1.45894522
v 9.98646859 -14.11508676 -1.54013361
v 10.10323036 -12.74933480 -1.48911099
v 10.25325898 -12.83437945 -1.57725031
v 10.46121493 -13.30410969 -1.64380285
v 10.50071139 -13.66432197 -1.63791212
v 10.50732564 -14.12716694 -1.45029137
v 10.61356347 -13.55784014 -1.68659363
v 11.44066732 -13.94185424 -1.73757388
v 11.48084737 -14.15849756 -1.66872249
v 11.56992465 -13.99174426 -1.69335760
v 11.58558484 -13.59544136 -1.61756086
v 11.59267966 -13.78099248 -1.67558040
v 11.62324566 -14.17826768 -1.64802384
v 11.78602874 -14.50338867 -1.47071516
v 11.80372294 -14.34790809 -1.57556834
v 12.12410629 -14.60384671 -1.21814106
v 12.35293038 -12.52695080 -1.31271512
v 12.37287465 -14.64488450 -1.12595258
v 12.45366130 -12.87599467 -1.38757762
v 12.46383041 -14.75076005 -1.07100361
v 12.71032542 -14.54192400 -1.03890547
v 12.91040797 -14.61127773 -1.01357093
v 12.94006407 -12.68508751 -1.12408481
v 13.06179632 -14.68570996 -1.01097720
v 13.06399237 -14.52324167 -0.99222467
v 13.27704731 -12.35845871 -0.97797206
v 13.52211926 -13.41815945 -0.90312411
v 13.53120524 -12.44711783 -0.91559906
v 13.66466004 -13.70442193 -0.91453927
v 13.68822902 -12.78604288 -0.91661909
v 13.71031627 -12.42311578 -0.93933870
v 13.86910118 -13.71293422 -0.85220236
v 13.87872454 -12.54208572 -0.96527458
v 13.88362981 -13.48976791 -0.85714745
v 13.93247582 -13.29600532 -0.85103081
v 14.03742097 -13.14142905 -0.86859724
v 14.04695679 -13.69779371 -0.90545416
v 14.10664152 -13.29886075 -0.90852223
v 14.23035562 -12.80805841 -1.00435037
v 14.25552182 -13.34680803 -1.02582946
v 14.32388928 -13.81328423 -1.04254170
v 14.35026154 -13.51309940 -1.08563364
v 14.37039115 -13.17725331 -1.07041688
v 14.38356098 -13.94607872 -0.98983757
v 14.42929916 -13.67826015 -1.08833099
v 14.43653088 -12.40852196 -1.28062651
v 14.44636285 -13.35316524 -1.09563989
v 14.47538286 -13.02202884 -1.12198410
v 14.49553203 -13.83881178 -1.03779288
v 14.52928968 -13.52045499 -1.08598080
v 14.55046330 -14.00377788 -0.93714037
v 14.55252990 -13.19403201 -1.11549161
v 14.62783013 -13.35721835 -1.07347372
v 14.65973444 -13.03721406 -1.15555979
v 14.70109820 -13.51210009 -1.01188989
v 14.96643294 -13.76191527 -0.85273676
v 14.97855224 -13.57812528 -0.85675606
v 15.16127214 -13.49294838 -0.83492714
v 15.38361330 -12.36173417 -1.33134227
v 15.51939268 -13.05256970 -1.10090093
v 15.74256085 -12.58818712 -1.17417588
v 15.79405181 -12.44329382 -1.22363307
v 15.89427143 -12.70439662 -1.13915023
v 15.90684988 -12.53004558 -1.20495597
v 15.93095623 -12.37799786 -1.30777829
v 15.95562696 -12.98622228 -1.01563404
v 16.00513048 -12.84261514 -1.06850057
v 16.03532955 -12.61534356 -1.21582288
v 16.16629958 -13.09632976 -0.85666997
v 16.16825163 -12.95795478 -0.97092142
v 16.17105119 -12.57683244 -1.34546217
v 16.25818759 -12.68729381 -1.25617022
v 16.29959792 -12.75618654 -1.16897875
v 16.30196534 -12.23560795 -1.67513941
v 16.30823314 -12.36169972 -1.55450671
v 16.31690562 -12.49952521 -1.43296272
v 16.32536016 -12.61471491 -1.33558549
v 16.38750359 -12.80820835 -1.10157742
v 16.40168764 -12.67421991 -1.19768514
v 16.45186171 -12.99727708 -0.95701008
v 16.47464745 -12.75305357 -1.08435412
v 16.52593724 -12.88050134 -1.00888778
v 16.56900719 -13.19763344 -0.87545055
v 16.62614755 -12.93400675 -0.98451530
v 16.71781205 -12.50164490 -0.84235898
v 16.76128805 -13.26016430 -0.85188117
v -37.23668307 -9.64576006 -1.40521687
v -37.20236197 -9.71026160 -1.45031780
v -37.19048575 -9.60853603 -1.83754170
v -37.12381050 -9.80971754 -1.53959496
v -37.09920123 -9.74150095 -1.15337397
v -37.02711686 -9.93152894 -1.43424841
v -36.99600697 -9.90820862 -1.26328121
v -36.98731586 -9.62758251 -2.27852259
v -36.95751727 -10.05217712 -1.50942686
v -36.92429140 -10.02321020 -1.64543209
v -36.83491051 -10.45653969 -1.36136508
v -36.83171794 -9.90344957 -2.28207256
v -36.75033152 -9.73266084 -2.45877518
v -36.74096987 -10.00169385 -2.30246992
v -36.72627732 -10.73374692 -1.18561939
v -36.72818094 -10.16525459 -1.88330351
v -36.72345355 -10.79017017 -1.33640273
v -36.69812903 -10.71869768 -1.45427638
v -36.69052944 -10.83698124 -1.22952752
v -36.66817397 -10.84723044 -1.36463391
v -36.63758934 -10.12010965 -2.20176834
v -36.63328663 -9.99892689 -2.37197010
v -36.60937026 -10.92103124 -1.18664186
v -36.59478575 -10.86102799 -1.08101126
v -36.58116236 -9.69597697 -2.54312181
v -36.58693284 -10.33135038 -1.96046289
v -36.55936569 -10.95272787 -1.30367919
v -36.56292334 -10.57147607 -0.88269426
v -36.52567789 -10.44863649 -1.89577905
v -36.49714589 -10.09479724 -2.33974820
v -36.41219810 -11.01017930 -1.46379415
v -36.35224700 -10.16946975 -2.33194721
v -36.32193059 -9.86919738 -2.61447625
v -36.30257770 -11.22548245 -0.94700872
v -36.29934415 -11.15548890 -1.36680948
v -36.25002876 -11.35812420 -0.94805262
v -36.22279316 -11.25419885 -1.25034945
v -36.21382266 -9.64483246 -3.00328876
v -36.18471324 -11.26706414 -1.36631075
v -36.17702052 -11.46439742 -0.83031435
v -36.15233302 -10.84438991 -1.81573059
v -36.14935279 -11.49836089 -1.06101274
v -36.07796505 -10.21832973 -2.44455761
v -35.98812595 -11.56978868 -1.42238289
v -35.95945984 -10.83571557 -2.02068454
v -35.94090044 -10.62328089 -2.20000464
v -35.88787094 -9.90050752 -3.28224502
v -35.82862020 -11.17914729 -1.76922581
v -35.76802835 -11.97487488 -1.35679240
v -35.76510027 -11.17439941 -1.88337744
v -35.75245664 -11.29521802 -1.79436209
v -35.74292734 -10.76420117 -2.40684743
v -35.67801043 -10.34776494 -3.11957952
v -35.65664589 -10.24190336 -3.24663450
v -35.65482795 -10.64123493 -2.71456968
v -35.63073277 -10.97637229 -2.33273022
v -35.60614586 -10.60862094 -2.84924242
v -35.59160605 -12.17560750 -1.33781414
v -35.54560989 -11.03579625 -2.61051953
v -35.46734154 -11.71448268 -1.88582111
v -35.46020761 -11.46443002 -1.98331126
v -35.44687107 -11.84594352 -1.86358078
v -35.42520478 -10.81601251 -2.99882493
v -35.42120010 -11.97027043 -1.81564840
v -35.42101011 -11.22516114 -2.81862076
v -35.35810858 -10.84963325 -3.11971526
v -35.35736725 -12.00060919 -1.92950806
v -35.34162790 -11.58892270 -2.04366865
v -35.31982005 -11.30164415 -2.91306479
v -35.31507403 -11.18692197 -3.06017371
v -35.28081626 -11.03794109 -3.17471847
v -35.25947407 -11.59974374 -2.16443231
v -35.22756323 -11.49609033 -2.41670874
v -35.19101813 -11.32963318 -3.04135308
v -35.18189862 -11.21083926 -3.16902157
v -35.10878608 -11.60409581 -2.42386037
v -35.05448624 -11.69641316 -2.31265556
v -35.03971174 -11.44034322 -3.00743734
v -34.88007560 -11.52239460 -2.97500798
v -34.71786529 -11.56220958 -2.90381256
v -34.36855599 -11.43561490 -3.23262019
v -34.18608010 -11.63311116 -2.76812492
v -34.16503221 -11.46327704 -3.07305693
v -34.11074728 -11.51433028 -2.91226804
v -34.01246667 -11.49457507 -2.96230149
v -34.00485218 -11.47653256 -3.04290256
v -33.85595977 -11.35585085 -3.34073463
v -33.84377807 -11.47793606 -3.06402380
v -33.77506509 -11.39066182 -3.20516829
v -33.67743641 -11.47239562 -3.06375138
v -32.82413632 -12.16615271 -3.05444025
v -32.47619048 -11.26498543 -3.24442331
v -32.39925951 -11.41105220 -3.18426010
v -32.12247044 -10.68148762 -3.24772205
v -32.07034618 -10.52135509 -3.25908512
v -32.04695508 -10.17325930 -3.31028691
v -31.94864839 -10.95563546 -3.19456821
v -31.62462637 -10.14553849 -3.29846633
v -31.29570186 -11.26387715 -3.21424450
v -30.83499335 -10.58651228 -3.28916567
v -30.48257157 -10.81936900 -3.29710846
v -30.45420535 -10.66597458 -3.32379364
v -30.30602820 -10.76382026 -3.34582385
v -30.23790568 -10.48845332 -3.30634415
v -30.20765819 -10.02977230 -3.35938018
v -30.17967939 -10.64126194 -3.29772010
v -30.16965464 -10.33891365 -3.28523340
v -30.16377240 -9.89235006 -3.19924671
v -30.14447168 -9.93511453 -3.10690934
v -30.13163432 -10.16258728 -3.26099573
v -30.13096377 -9.99803655 -3.22298938
v -30.09822965 -10.12203656 -3.07264202
v -30.07381782 -10.31471044 -3.13284015
v -30.07062711 -10.52180585 -3.18339490
v -30.03950045 -10.29620878 -2.95018777
v -30.01626767 -10.69128513 -3.26198549
v -29.99960631 -9.87635180 -1.92206830
v -29.99219485 -10.44847164 -3.01518152
v -29.97391298 -9.69411712 -1.79702055
v -29.94210459 -9.82446037 -1.80001731
v -29.91762012 -9.88590997 -1.80567428
v -29.85576726 -10.74573025 -3.22839525
v -29.84355204 -9.99329612 -1.83295971
v -29.84072454 -10.14475618 -1.97800971
v -29.79132533 -10.66828240 -2.95219058
v -29.48695049 -10.39580442 -1.91305019
v -29.42701615 -10.83240658 -2.06584460
v -29.42046151 -10.56230068 -1.92422408
v -29.41943146 -10.33374574 -1.84328377
v -29.37125601 -10.76753810 -1.91982696
v -29.30623665 -10.94627474 -1.97257684
v -29.20745686 -10.25388297 -1.81339227
v -29.19454128 -11.07241958 -1.96917402
v -29.11602333 -10.14364418 -1.75485853
v -29.09839898 -10.39408613 -1.83191209
v -29.09376286 -10.26168559 -1.82411948
v -29.08622287 -12.17065658 -3.30857956
v -29.05328386 -11.46739442 -3.23617761
v -29.02929857 -10.72223112 -1.71918108
v -29.02772836 -9.70478076 -1.43964461
v -28.98578532 -10.25548857 -1.78645703
v -28.96545455 -11.21057011 -1.89177820
v -28.94447930 -11.70063578 -3.17181577
v -28.90583314 -9.91492439 -1.40520290
v -28.89493667 -10.40170155 -1.75054732
v -28.88898924 -11.85321622 -3.15574813
v -28.86599675 -10.23775619 -1.69142371
v -28.82394008 -11.32983435 -1.87265023
v -28.82288583 -10.49405150 -1.65640621
v -28.81246060 -10.05333103 -1.37485366
v -28.81023288 -11.84254326 -3.04186437
v -28.80445495 -11.02935988 -1.62932533
v -28.79702486 -11.99198887 -3.12462216
v -28.79091911 -11.51783671 -1.98685867
v -28.78941596 -11.61216665 -2.15558475
v -28.77792343 -9.92521364 -1.21173635
v -28.77605706 -10.32980159 -1.57234143
v -28.76822837 -10.53863671 -1.53872767
v -28.74586917 -11.65404078 -2.04890920
v -28.72776613 -10.12293901 -1.12609693
v -28.71511318 -10.28097048 -1.07600086
v -28.69319916 -12.09094189 -3.09236976
v -28.67928520 -11.01669390 -1.51749665
v -28.67658064 -10.72486024 -1.35889824
v -28.67608517 -10.15723497 -0.96490158
v -28.67494710 -11.16758492 -1.64120656
v -28.66839245 -10.89240238 -0.89234783
v -28.65572833 -10.79764497 -1.17942912
v -28.65516022 -11.75561268 -2.12004315
v -28.57177332 -11.16736885 -1.48504367
v -28.56859192 -11.25872508 -1.61997590
v -28.53772230 -11.62640285 -1.85300072
v -28.51932496 -11.74956840 -1.97178451
v -28.45649794 -11.50713023 -1.58652232
v -28.33055146 -12.16904912 -2.76305084
v 8.29411950 -11.67225931 -0.91937231
v 8.38630926 -11.49697788 -0.97972271
v 8.41262285 -11.64038945 -1.07084622
v 8.41738284 -11.37862261 -0.85937552
v 8.49183835 -11.33821253 -1.00394688
v 8.50698631 -11.21558622 -0.88686042
v 8.51707533 -11.63220219 -1.15167990
v 8.56283028 -11.20412070 -1.02753891
v 8.57047550 -11.07734162 -0.98222843
v 8.59949179 -11.58481184 -1.19995489
v 8.61439668 -12.03013677 -1.16081396
v 8.68649594 -11.10724080 -1.14048680
v 8.72699916 -10.71084663 -0.84275589
v 8.76492541 -10.74244175 -0.98340469
v 8.82571470 -11.19920146 -1.23311987
v 8.84407852 -10.08022763 -0.90231770
v 8.84893630 -9.89080872 -0.84837375
v 8.85403901 -10.81562415 -1.12811662
v 8.87599774 -10.64752787 -1.08470453
v 8.92052427 -11.92403864 -1.24593347
v 8.92430265 -10.69023088 -1.13819120
v 8.94643366 -10.37228946 -1.18467677
v 8.98591429 -10.56007016 -1.18211063
v 9.00954846 -10.40857565 -1.24310143
v 9.06125084 -10.26779879 -1.25667849
v 9.13512334 -10.59020683 -1.22551748
v 9.13685560 -10.09460818 -1.26687204
v 9.77790263 -11.13317441 -1.37140125
v 9.91291273 -12.06227299 -1.48527371
v 9.97953769 -10.43681428 -1.38718099
v 10.01652889 -11.84352022 -1.54275971
v 10.31361613 -10.78669541 -1.47219014
v 10.44054423 -10.65950375 -1.45489292
v 10.77264734 -10.57839114 -1.24059152
v 11.43099088 -10.97293943 -1.15571625
v 11.43928524 -11.80592179 -1.52708497
v 11.60875335 -11.22454926 -1.26962585
v 11.71927247 -11.47545688 -1.38572289
v 11.74150407 -11.20038889 -1.28058053
v 11.78218983 -10.82580443 -1.26716692
v 11.84817124 -11.34346891 -1.30871742
v 12.11119443 -11.86612155 -1.33268256
v 12.18830608 -11.46175712 -1.24192168
v 12.21252419 -10.63265465 -1.48884533
v 12.48129550 -10.83256956 -1.47370924
v 12.70102523 -11.39481273 -1.28524995
v 13.38532846 -11.79321110 -1.11637451
v 13.47461715 -11.53730787 -1.19263795
v 13.49522267 -11.71042677 -1.11233024
v 13.54218647 -11.34444773 -1.27359107
v 13.61545734 -11.62857097 -1.15081458
v 14.77899309 -11.46639511 -1.84959348
v 14.78301827 -10.63364279 -2.22603814
v 15.39715100 -11.74283680 -1.77042279
v 15.46310727 -11.59236487 -1.86204596
v 15.46940301 -12.16132287 -1.40607450
v 15.72191156 -9.80403461 -2.46037310
v 15.79837687 -10.29840857 -2.39501824
v 15.82818851 -12.17704266 -1.43897231
v 15.95183462 -11.27561647 -1.99710298
v 15.95452800 -10.55656932 -2.34441343
v 15.97437449 -11.89739816 -1.80790725
v 15.97963646 -11.70249749 -1.90830743
v 16.06352255 -9.92253143 -2.41199206
v 16.06468111 -10.45479253 -2.40724091
v 16.11424796 -11.54898666 -1.95714156
v 16.12368785 -9.73374210 -2.41377042
v 16.18941687 -10.15002746 -2.39629275
v 16.20218717 -11.72709465 -1.96296349
v 16.22554474 -9.86685511 -2.38722796
v 16.24828391 -12.03125902 -1.84348959
v 16.25148021 -9.70337354 -2.42790370
v 16.27861895 -11.56242844 -1.97247160
v 16.31070487 -11.88551262 -1.91590656
v 16.31279476 -12.12799828 -1.76266977
v 16.31388254 -11.03013381 -2.11335742
v 16.32681303 -10.63678693 -2.30528391
v 16.35220833 -9.60616115 -2.46577291
v 16.36321284 -9.75545216 -2.38138996
v 16.38096757 -10.79657208 -2.23426567
v 16.38610475 -11.70633361 -1.93824351
v 16.39601775 -12.00115029 -1.76194019
v 16.40629582 -10.92369016 -2.18834425
v 16.42087474 -11.51927374 -1.97776826
v 16.42639190 -11.84674818 -1.85105938
v 16.45696908 -11.31951343 -2.03362131
v 16.47887938 -9.81589220 -2.30004289
v 16.48440212 -10.67796070 -2.22024298
v 16.48894884 -11.01999357 -2.15140474
v 16.49997756 -11.73236221 -1.81027723
v 16.51294343 -11.60034817 -1.89806579
v 16.52588323 -10.86881105 -2.17919284
v 16.58419520 -9.73238703 -2.23458000
v 16.58441499 -10.97383350 -2.15048064
v 16.60702378 -11.05922740 -2.09438941
v 16.60939306 -11.20305061 -2.02908600
v 16.61717892 -11.35252975 -1.97507977
v 16.64040238 -10.92157420 -2.08682730
v 16.79328270 -9.83654428 -1.96485408
v 16.79495350 -12.10475527 -1.10832241
v 16.82399027 -10.66073868 -1.69843226
v 16.83062688 -11.52339950 -1.59202237
v 16.83165506 -9.66986176 -1.98178831
v 16.84722118 -10.83331928 -1.64667610
v 16.85736142 -10.23883279 -1.93201704
v 16.88987203 -10.49806550 -1.68490177
v 16.89301431 -9.75673832 -1.86873414
v 16.89781807 -10.64603031 -1.58149237
v 16.91819169 -11.47696655 -1.41729473
v 16.93208888 -10.75554173 -1.49696297
v 16.94133319 -11.37834229 -1.51842309
v 16.94331877 -11.23886835 -1.64318574
v 16.95041545 -10.91135293 -1.48530444
v 16.95767231 -11.36097312 -1.29570439
v 16.96856134 -9.84876882 -1.77944393
v 16.97412133 -9.59959067 -1.91254518
v 17.00684056 -9.69794486 -1.79480459
v 17.01401733 -11.37181930 -1.10304554
v 17.02881232 -10.77522617 -1.37550605
v 17.03336276 -10.96153632 -1.29889371
v 17.04444923 -10.19349601 -1.68135262
v 17.05722325 -9.78218857 -1.70220714
v 17.06274040 -11.54489629 -1.01828657
v 17.11025648 -10.76921914 -1.21778098
v 17.42532663 -9.61120520 -1.39604916
v -37.30294108 -8.54630116 -2.23751762
v -37.27022186 -7.22787669 -2.58429511
v -37.26774827 -7.22713815 -2.52196938
v -37.27101162 -8.50026775 -1.89631339
v -37.22577542 -8.44339561 -2.36629043
v -37.25227714 -7.14730565 -2.69216881
v -37.24672645 -8.66340287 -2.22135684
v -37.25474700 -8.54747463 -2.06754915
v -37.25459427 -9.56947356 -1.36664778
v -37.25238144 -9.36371274 -1.84426841
v -37.24877909 -9.41148680 -1.30921137
v -37.24788502 -7.06423633 -2.81592971
v -37.24062070 -9.50083695 -1.77741132
v -37.24481910 -8.56947899 -2.37255660
v -37.24017739 -7.15766428 -2.50400067
v -37.21924871 -8.80413782 -2.14694859
v -37.18875721 -7.27586122 -3.11241602
v -37.20582277 -9.29615740 -1.06782233
v -37.17348352 -7.17935059 -2.28176545
v -37.20482066 -8.37918650 -1.83187809
v -37.15000674 -7.52336299 -3.16989562
v -37.19503060 -7.01712724 -2.40629050
v -37.18512505 -8.85234121 -2.34031770
v -37.15245798 -8.36016145 -2.49882345
v -37.18579561 -8.88647791 -2.24795472
v -37.17883304 -9.56431124 -1.23340730
v -37.20299900 -7.29521597 -2.49278662
v -37.17481345 -8.67602322 -1.45380851
v -37.17139736 -8.94981809 -2.30914121
v -37.16986999 -8.59831460 -1.31090416
v -37.16576472 -9.09143314 -1.99874258
v -37.15823218 -7.36194104 -3.18672974
v -37.16359288 -8.97254236 -2.12331698
v -37.11734340 -7.66185997 -3.28955799
v -37.14276478 -8.84095486 -2.49036355
v -37.12972626 -8.23732186 -1.28367764
v -37.12824732 -9.12765414 -2.12639011
v -37.11872175 -9.51740984 -2.07571220
v -37.10611537 -9.01159458 -2.24084337
v -37.08976880 -7.25052925 -3.22942412
v -37.09284961 -7.92878121 -1.25416729
v -37.08728030 -8.97188485 -2.41083140
v -37.08340228 -9.06537380 -2.30825692
v -37.06774488 -8.35316908 -0.85766113
v -37.06727177 -9.14185587 -2.23045587
v -37.06282377 -8.22833925 -2.54017068
v -37.04144806 -7.83360843 -3.25803831
v -37.03066334 -7.87592120 -1.11683330
v -37.04034165 -7.68230204 -2.43712310
v -37.03134134 -9.27265640 -2.27142754
v -37.02260926 -7.79361930 -1.24648574
v -37.01616451 -9.13966540 -2.31902348
v -36.94563732 -7.94407167 -3.19744623
v -36.94179654 -7.92367943 -3.33332992
v -36.96056828 -7.91797601 -2.59585027
v -36.94752604 -7.95929134 -2.67948699
v -36.89476103 -8.03103205 -3.07715964
v -36.88589483 -8.85456521 -2.81196856
v -36.87474132 -8.14148504 -2.98140384
v -36.86144948 -8.03612452 -3.28384689
v -36.83964163 -8.01495183 -3.18191200
v -36.81458160 -8.12311750 -3.07405787
v -36.80297732 -8.21486302 -3.06685292
v -36.78277880 -8.13601166 -3.18617024
v -36.75388172 -8.28810781 -3.14623816
v -36.72054410 -8.23952071 -3.24133923
v -36.71205416 -9.54397209 -2.51334044
v -36.62863374 -9.45469271 -2.60137371
v -36.54701635 -9.55340359 -2.64351023
v -34.78283808 -7.05510005 -2.63910112
v -34.73770991 -7.04495469 -2.80645723
v -34.58771855 -7.10112974 -2.90141138
v -34.46266428 -7.14162411 -2.98017729
v -34.46078300 -7.16385292 -2.84716487
v -34.08668563 -7.18237041 -2.90467544
v -33.99829194 -7.19308620 -3.03035439
v -33.93499926 -7.03481538 -3.31678963
v -33.86588767 -7.15260115 -3.18413228
v -33.85395929 -7.25413393 -3.03974445
v -33.78318623 -7.07941176 -3.35868029
v -33.69536996 -7.10494351 -1.62640947
v -33.56633335 -7.15142768 -1.51391258
v -33.55051577 -7.29833776 -3.13351839
v -33.36236253 -7.35145388 -2.43062200
v -33.18090364 -6.99466700 -1.05637871
v -33.18082914 -7.40113389 -3.19046597
v -33.14120322 -7.08723534 -1.21448399
v -33.02701190 -7.44066713 -3.20245232
v -32.97882900 -7.46989809 -3.29858181
v -32.97429904 -7.30694691 -2.34349328
v -32.88209438 -7.51833338 -3.35937669
v -32.78411552 -7.03313015 -0.85425039
v -32.64567629 -7.28902593 -2.51827668
v -32.62849525 -7.04545481 -0.84611663
v -32.34824166 -7.38238730 -3.10207298
v -32.33182803 -7.27379927 -0.96466119
v -32.32764080 -7.40241073 -2.04423978
v -32.30706975 -7.33659975 -2.97025754
v -32.28967264 -7.33034918 -1.29207235
v -32.26407617 -7.33568426 -2.66788132
v -32.23021701 -7.32084084 -1.11167948
v -32.16492757 -7.31983129 -0.94660581
v -32.01620281 -7.35630188 -0.98427269
v -31.98389709 -7.34835258 -2.87397858
v -31.90094978 -7.42800673 -0.93128224
v -31.88174963 -7.33428681 -1.46823190
v -31.81784973 -7.40087824 -2.81735999
v -31.78367391 -7.41484342 -2.61782412
v -31.73641488 -7.51787936 -0.95800799
v -31.71730042 -7.37386243 -1.56624592
v -31.69778362 -7.45122507 -2.92581180
v -31.64926171 -7.36067072 -2.02857354
v -31.64885193 -7.44664250 -2.76576774
v -31.50476143 -7.53303152 -2.90249730
v -31.50189295 -7.36071682 -2.08784267
v -31.38618171 -7.43814418 -2.57991301
v -31.34759143 -7.40053179 -2.36265757
v -31.30348399 -7.59196235 -1.34972273
v -31.28682449 -7.57630682 -1.07365835
v -31.22908436 -7.48956949 -2.45796610
v -30.96975945 -7.69021548 -1.37605530
v -30.95535375 -7.68608600 -2.68263114
v -30.90715222 -7.75151607 -1.92092755
v -30.90515174 -7.74615444 -1.75210577
v -30.78905120 -7.67146749 -1.42578455
v -30.78087233 -7.82434270 -2.11688085
v -30.74996918 -7.77558936 -1.84276351
v -30.61349876 -7.66955130 -1.52627192
v -30.59308790 -8.07196461 -2.39560637
v -30.55313975 -8.34858976 -2.38937326
v -30.55181727 -9.17475484 -2.98726209
v -30.51418997 -8.06787331 -2.23181187
v -30.44246137 -8.03857855 -2.08700285
v -30.43174557 -7.74985785 -1.63032091
v -30.42057529 -7.98297860 -1.97798666
v -30.37082404 -8.00088793 -1.84756820
v -30.36843240 -8.10686219 -1.97230722
v -30.36610037 -9.42799728 -2.49633868
v -30.35398945 -7.61414273 -1.53593544
v -30.33017553 -7.93852098 -1.69857021
v -30.30156530 -8.15957598 -1.84333313
v -30.28420359 -8.07380676 -1.74332806
v -30.23797832 -7.57779926 -1.49688520
v -30.22338077 -8.20755493 -1.71416998
v -30.20313382 -7.48942606 -1.40503701
v -30.19847162 -8.05620849 -1.62634801
v -30.17755784 -8.37869290 -1.68056088
v -30.16483039 -8.74201860 -1.68827083
v -30.12608550 -8.92589148 -1.69351604
v -30.10035306 -8.24106950 -1.60546659
v -30.09362146 -7.55055482 -1.46920269
v -30.07085249 -8.81799776 -1.62283180
v -30.04504927 -9.09875147 -1.66845240
v -30.00113368 -8.45207833 -1.60558952
v -30.00091203 -8.94534681 -1.60885882
v -29.88672256 -9.09242220 -1.58703665
v -29.71433476 -9.13199503 -1.55902852
v -29.54697981 -9.13178921 -1.51373411
v -29.53824587 -8.32729787 -1.63837220
v -29.52969819 -7.80495210 -1.54540548
v -29.52268347 -8.02115630 -1.61286665
v -29.52109650 -7.06771156 -0.95244462
v -29.45947088 -8.55599716 -1.61100109
v -29.45050038 -7.04302359 -0.89012465
v -29.44569103 -7.05536315 -0.92907419
v -29.41085584 -8.16602819 -1.68452738
v -29.39958498 -7.11814454 -0.91751450
v -29.38742749 -7.17483647 -1.01487874
v -29.36409228 -8.37226305 -1.64658378
v -29.36206385 -7.86860008 -1.58904539
v -29.33848463 -8.58633220 -1.57000637
v -29.31318618 -8.03005416 -1.67278410
v -29.30087224 -9.18020587 -1.40280335
v -29.27576564 -7.61465076 -1.44134043
v -29.25989777 -8.18480272 -1.69053173
v -29.17033806 -8.28641094 -1.67156209
v -29.12039310 -8.86484608 -1.30265963
v -29.03545462 -8.34479369 -1.60663831
v -29.03065458 -7.55085284 -1.20532035
v -29.00212631 -8.89914855 -1.19817874
v -28.98283675 -7.51173077 -1.04264135
v -28.87941152 -8.89505818 -1.10508292
v -28.86787988 -7.61892926 -1.12364697
v -28.85958739 -8.07062257 -1.53054716
v -28.80408615 -8.71633738 -1.07477559
v -28.78159285 -8.16994347 -1.46456633
v -28.77339348 -8.89335386 -1.00530684
v -28.76790985 -7.99088646 -1.44222949
v -28.75078842 -8.30324367 -1.35697285
v -28.71615626 -9.04110167 -0.98105357
v -28.71165238 -8.75899661 -0.93451305
v -28.69619802 -7.90047832 -1.30240154
v -28.68493088 -8.10815301 -1.31125213
v -28.66076864 -7.83967599 -1.15389714
v -28.65879796 -7.86640029 -1.01079140
v -28.65580283 -7.98417907 -0.89019438
v -28.63539569 -8.00950453 -1.04413007
v -28.62008102 -8.17871373 -0.95170172
v -28.61328982 -8.37213639 -0.93457970
v 8.53941496 -7.54802581 -0.82630926
v 8.65406077 -7.97197409 -0.87461318
v 8.67504440 -7.10153440 -1.16557861
v 8.71610548 -7.24537345 -1.15649786
v 8.74569733 -8.02509580 -0.90366782
v 8.77701491 -7.09860912 -1.25910784
v 8.93034693 -9.10673942 -0.82690438
v 9.05135833 -8.09182692 -0.99076820
v 9.07030981 -8.40546656 -0.96837810
v 9.07231495 -9.31628048 -1.08659489
v 9.09591280 -8.26022495 -0.97075215
v 9.16395057 -8.31711199 -1.05970260
v 9.17409174 -9.39997844 -1.14379288
v 9.17521119 -8.18960276 -1.02698279
v 9.22405720 -8.06220528 -1.04133016
v 9.29438695 -8.21350515 -1.11430930
v 9.38618183 -8.02643690 -1.07595988
v 9.43127181 -7.92449713 -1.07465056
v 9.58209671 -7.66298780 -1.26896205
v 9.67409182 -8.25099926 -1.34897232
v 9.72179230 -7.49254599 -1.38144137
v 9.78740025 -7.82485306 -1.44215475
v 9.89064481 -7.65915448 -1.52872177
v 9.93087515 -7.95731321 -1.53099431
v 9.98211093 -7.49145309 -1.63121510
v 9.99468844 -8.23702943 -1.48906640
v 10.14297549 -7.43023772 -1.76903850
v 10.14831010 -7.62622338 -1.72274117
v 10.27548593 -8.92331265 -1.42945466
v 10.30288450 -9.30067059 -1.39443262
v 10.37715096 -8.76882579 -1.48114038
v 10.41692123 -8.55410844 -1.55504770
v 10.41746046 -9.59618762 -1.43113837
v 10.44928469 -9.18106642 -1.41356175
v 10.56599431 -8.69793072 -1.55514467
v 10.87006181 -9.10506584 -1.43544667
v 10.97259484 -8.98401439 -1.50742510
v 10.99031512 -9.37206857 -1.40450825
v 11.48533449 -8.37823004 -1.97564648
v 11.74734067 -8.69095419 -1.93229911
v 11.77102141 -8.87229573 -1.85847993
v 12.16188818 -7.92156998 -2.23438558
v 12.22682092 -7.29541807 -2.58532562
v 12.29533367 -7.79913692 -2.25982908
v 12.33593002 -7.96696730 -2.21715728
v 12.45154347 -7.49818096 -2.47463258
v 12.54491229 -8.27668700 -2.26094876
v 12.66104542 -7.57044880 -2.47829151
v 12.67376635 -7.74814375 -2.44566449
v 12.80540973 -8.09335709 -2.52580550
v 12.94029132 -7.93183129 -2.64465832
v 13.00499123 -8.11753701 -2.60945922
v 15.59114736 -7.53962854 -2.99475784
v 15.63554816 -7.34775839 -3.02513503
v 15.70785046 -8.25381186 -2.99516739
v 15.76127671 -9.22048930 -2.57065333
v 15.83639346 -8.17425922 -3.02274362
v 15.85517451 -7.02037010 -3.05002322
v 15.86113684 -8.00680555 -3.04998877
v 15.93454927 -7.22585199 -3.07694566
v 16.00605808 -9.44606401 -2.48188409
v 16.04617387 -8.43731873 -3.01376614
v 16.10625163 -7.58342212 -3.12117930
v 16.18514955 -9.54818353 -2.49179290
v 16.24792255 -9.17306729 -2.78062234
v 16.28820784 -9.02973581 -2.86394730
v 16.32738300 -9.50420648 -2.56398600
v 16.33828692 -9.28854197 -2.74392148
v 16.36236347 -8.66218191 -3.05223791
v 16.37849770 -9.40205902 -2.65812036
v 16.41271822 -8.98830593 -2.88958498
v 16.43782668 -9.12091322 -2.78559746
v 16.44650847 -9.28633194 -2.71141599
v 16.49034396 -8.64258129 -3.05527751
v 16.54548571 -8.50170385 -3.08826775
v 16.55659452 -8.10316671 -2.99882516
v 16.56118408 -7.45245488 -2.97252252
v 16.62743837 -8.59689806 -3.02597927
v 16.62969030 -7.16146640 -2.86759064
v 16.65318199 -7.86497258 -2.94527435
v 16.66193455 -8.22098646 -3.03140539
v 16.67602733 -8.47174041 -3.06834350
v 16.67991094 -7.53361499 -2.86268652
v 16.69112220 -8.88062082 -2.71430169
v 16.71189629 -8.06745980 -2.94756074
v 16.72126167 -7.73385074 -2.84920982
v 16.72852784 -7.05335150 -2.71515036
v 16.75073802 -8.52435641 -2.97118467
v 16.75298810 -9.57513787 -2.09612842
v 16.77238010 -7.60364532 -2.72268313
v 16.77247137 -8.35364219 -3.00753489
v 16.77477360 -7.92418141 -2.84176366
v 16.77949168 -8.21431167 -2.99078343
v 16.81770757 -9.38609056 -2.08115275
v 16.82582498 -7.81455170 -2.68896250
v 16.83563739 -8.06993432 -2.83890683
v 16.84095152 -8.26305337 -2.96188309
v 16.84136689 -8.17955378 -2.91138142
v 16.84598811 -9.23563913 -2.06532120
v 16.85797982 -7.35728350 -2.44437740
v 16.88195020 -7.80769531 -2.48642080
v 16.90142602 -9.49487370 -2.00947281
v 16.90235548 -8.31333548 -2.85892165
v 16.92103967 -9.11765080 -2.01703119
v 16.92874730 -7.65115069 -2.09604460
v 16.92958549 -7.18602166 -2.39982526
v 16.99294336 -8.24340340 -2.71340623
v 16.99667983 -8.81067477 -2.09588697
v 17.00702123 -7.71919452 -1.99088268
v 17.02365652 -8.37548822 -2.72916164
v 17.07895100 -9.40980110 -1.94798154
v 17.08778180 -8.41180421 -2.65873969
v 17.09064841 -8.08321964 -2.21481500
v 17.09458046 -8.32909252 -2.62657530
v 17.11582951 -7.69833149 -1.87716167
v 17.11610705 -9.56469309 -1.84558611
v 17.11894758 -8.76918249 -2.02232879
v 17.12996140 -8.53274483 -2.37694546
v 17.15354808 -8.21790285 -2.19237828
v 17.16204546 -8.34958255 -2.29553413
v 17.16577634 -7.97974970 -1.97799574
v 17.17887819 -8.09760485 -2.06700526
v 17.21593365 -8.32389388 -2.16698227
v 17.21810549 -8.44287220 -2.19823094
v 17.22172834 -7.50754587 -1.65235042
v 17.24218763 -7.86826201 -1.86071685
v 17.25253649 -8.22895486 -2.08760728
v 17.25658961 -8.50373786 -2.07981258
v 17.28245616 -7.31906481 -1.59826525
v 17.28881709 -7.62481196 -1.64214487
v 17.29146764 -9.10306815 -1.90362718
v 17.30403863 -8.95064417 -1.91413274
v 17.33561605 -8.36619362 -2.06396449
v 17.35363901 -7.76404375 -1.70166546
v 17.36048609 -7.48395314 -1.56317709
v 17.41930284 -7.16137327 -1.50981499
v 17.42214710 -8.92319623 -1.69631920
v 17.44233072 -8.13018251 -1.95299520
v 17.46384241 -7.31775211 -1.51076913
v 17.46856421 -9.20662377 -1.59032876
v 17.46948622 -8.45136214 -1.93650380
v 17.50031859 -8.27505440 -1.95846125
v 17.51608588 -8.53723846 -1.78504759
v 17.56267622 -6.99945912 -1.44515070
v 17.57583581 -8.37354269 -1.81210286
v 17.58544520 -7.17647513 -1.45797001
v 17.59772561 -8.14639032 -1.79888576
v 17.64087379 -7.75597105 -1.57368742
v 17.65970141 -7.31268013 -1.47840532
v 17.67013036 -8.01427756 -1.63657882
v 17.68171974 -7.59468507 -1.52527622
v 17.72891171 -8.72549694 -1.11213455
v 17.74652675 -7.88099226 -1.49183488
v 17.75001734 -7.44350394 -1.46666949
v 17.76180044 -8.84936098 -0.99183293
v 17.76429266 -9.04336013 -1.01499225
v 17.77352206 -8.61192960 -1.10002537
v 17.78610423 -8.68372805 -0.96435595
v 17.81521179 -7.31353322 -1.38458645
v 17.82193966 -9.16451123 -0.85509976
v 17.82244816 -7.57435570 -1.41877728
v 17.85401069 -7.21220206 -1.32216723
v 17.86946505 -7.44541641 -1.33001700
v 17.87221991 -7.68432813 -1.38073682
v 17.87363738 -8.26748367 -1.11331872
v 17.88361184 -8.41688644 -1.03476772
v 17.92150550 -7.13691628 -1.23777345
v 17.93226413 -7.30151916 -1.18590728
v 17.94909500 -8.33540969 -0.98161947
v 17.96819456 -8.03083461 -0.95744111
v 17.99588650 -7.14561203 -1.11388823
v 18.00286770 -7.02799531 -1.14632922
v 18.08892936 -7.04541150 -0.97491866
v -37.23870218 -6.95845345 -2.71819509
v -37.12835163 -6.96501834 -1.89722865
v -37.11360320 -6.84641115 -1.78628135
v -37.05744445 -6.46029133 -1.76199921
v -37.04519197 -6.44971291 -2.30234582
v -36.98822483 -6.36524940 -1.67856913
v -36.86688095 -6.47183321 -0.99533855
v -36.81476787 -6.39784336 -0.86723000
v -36.75593808 -6.24041213 -0.84904872
v -36.75793484 -6.15861779 -1.31938502
v -36.75081953 -6.17231335 -1.52504537
v -36.72887757 -6.13608910 -2.35557579
v -36.70550883 -6.16769399 -0.97257714
v -36.70321777 -6.09966321 -1.27328828
v -36.69010848 -6.11639302 -1.07105821
v -36.68914363 -6.10923441 -1.39878283
v -36.63012758 -6.10680971 -1.16760051
v -36.59478575 -6.14678906 -0.99959585
v -36.52414307 -6.02572598 -1.90036860
v -36.39824316 -6.22227415 -2.74725119
v -36.37303784 -6.03246549 -1.96562475
v -36.10095754 -6.16402784 -2.78357486
v -36.01576015 -6.27550902 -3.31794051
v -35.82212701 -6.17757160 -2.51632067
v -35.77633947 -6.24335092 -2.33157957
v -35.65808386 -6.25980133 -2.45003332
v -35.64837575 -6.20420137 -2.60255346
v -35.51028296 -6.24622870 -2.70615402
v -35.47286987 -6.68192422 -1.95484748
v -35.43176502 -6.39923941 -2.62835971
v -35.37448868 -6.75230101 -2.07655248
v -35.30334681 -6.28071744 -2.93281209
v -35.29445082 -6.82554208 -2.19691964
v -35.27106345 -6.27049338 -3.11237271
v -35.23560241 -6.30103890 -3.29168583
v -35.22326797 -6.88594766 -2.29602400
v -35.17891467 -6.83081802 -2.58968398
v -35.17093882 -6.88031828 -2.19667633
v -35.15789285 -6.37149904 -3.02146026
v -35.11516377 -6.35355385 -3.18683009
v -35.08755937 -6.92263385 -2.32265494
v -35.05942225 -6.35980954 -3.33634042
v -35.03968567 -6.89737732 -2.66322354
v -35.01235321 -6.45510852 -3.10817687
v -34.94174406 -6.95602084 -2.40875036
v -34.92578492 -6.62813196 -1.59493694
v -34.80027616 -6.64370088 -1.70236779
v -34.78151932 -6.57069497 -3.32960300
v -34.76711363 -6.62987912 -1.16395974
v -34.63352099 -6.71090512 -2.11764988
v -34.63163599 -6.62148045 -1.66105060
v -34.56834704 -6.66099880 -2.03616149
v -34.55546126 -6.64164452 -1.90928753
v -34.52847153 -6.61013834 -1.76595373
v -34.52097252 -6.59938576 -1.67694152
v -34.51761976 -6.64134882 -1.60054362
v -34.50886905 -6.69045188 -1.49632513
v -34.48676318 -6.63858885 -0.94012392
v -34.46491808 -6.72078645 -2.14289478
v -34.46029499 -6.66219089 -1.99755118
v -34.43858773 -6.64156070 -1.68997329
v -34.41659734 -6.73997542 -1.42987922
v -34.41354260 -6.71160594 -1.57146167
v -34.33341160 -6.72639860 -2.12683785
v -34.30745006 -6.92030368 -2.29758676
v -34.30607542 -6.95305690 -3.33531480
v -34.29524601 -6.65842183 -0.98719425
v -34.28230062 -6.82571065 -1.52632780
v -34.28141028 -6.79562986 -1.34631095
v -34.23598781 -6.77629374 -2.08004238
v -34.19577330 -6.98437635 -3.30519560
v -34.17384997 -6.88262051 -2.16779206
v -34.10812095 -6.70234766 -1.02004188
v -33.81011263 -6.71610609 -0.84642781
v -33.65456313 -6.84758276 -1.00075849
v 8.48198216 -6.04953011 -0.86250255
v 8.51920061 -6.14582282 -1.00841105
v 8.52722768 -5.89627260 -0.97553356
v 8.53792764 -5.74436411 -0.91332209
v 8.54451209 -6.39007706 -1.20792515
v 8.56553297 -6.55564945 -1.23755017
v 8.58579017 -4.52188030 -1.52893772
v 8.58871639 -4.52276785 -1.63610722
v 8.60152300 -4.41432418 -1.69469253
v 8.60363524 -4.49294131 -1.43068621
v 8.61983653 -4.63719480 -1.68372854
v 8.62124469 -4.67624050 -1.49854564
v 8.62295926 -5.43344673 -1.09473779
v 8.63944460 -4.47096489 -1.82776921
v 8.65869690 -5.26697794 -1.17391511
v 8.66583548 -5.21289185 -1.03725318
v 8.67936295 -5.33133373 -0.90170134
v 8.68773274 -4.75045433 -1.31206657
v 8.68776720 -4.88060480 -1.39537884
v 8.69377330 -4.41901386 -1.30696013
v 8.70143808 -6.41367538 -1.37429964
v 8.72757938 -5.04145119 -1.49274233
v 8.75144638 -4.57970565 -1.23196293
v 8.77528358 -5.20431111 -1.60166633
v 8.78625549 -4.76107793 -1.14950282
v 8.80886242 -6.60035154 -1.43739453
v 8.83221161 -5.55646373 -1.64872245
v 8.86309985 -5.15658688 -1.73501356
v 8.89285561 -6.14988059 -1.42908935
v 9.23615135 -6.91016531 -1.53627002
v 9.28966701 -5.49478969 -1.98965613
v 9.32324678 -4.50993050 -0.84876933
v 9.55959875 -5.95097570 -2.14193249
v 10.40253881 -4.95932251 -2.81463424
v 10.65033954 -5.92607306 -2.63454439
v 10.86493861 -5.07366657 -2.96831783
v 10.86823922 -5.22282207 -2.88349297
v 10.99680364 -5.17327897 -2.97976914
v 11.05770096 -6.48443028 -2.61234585
v 11.96778100 -6.91991905 -2.62599695
v 13.49060331 -5.82845742 -3.33849597
v 16.10987261 -6.79173367 -3.02564562
v 16.37731120 -6.67916657 -2.98949704
v 16.51553996 -5.59941446 -3.25838965
v 16.54504240 -6.82133809 -2.87637231
v 16.54747315 -5.38671156 -3.33004468
v 16.58269763 -6.98307622 -2.86332518
v 16.73018560 -5.57353580 -3.04121384
v 16.78173430 -4.83786734 -3.12124076
v 16.79096557 -5.33515774 -3.12865409
v 16.81599766 -5.40588703 -3.01891076
v 16.84322581 -4.89412434 -3.04904929
v 16.86763391 -5.21969097 -3.03281564
v 17.12997444 -4.98956349 -2.67486181
v 17.26174913 -5.41729340 -2.48533790
v 17.32644625 -6.60190405 -2.13577808
v 17.32872054 -5.25919534 -2.38602888
v 17.35400036 -5.60342614 -2.43119383
v 17.37707108 -6.22394215 -2.09233793
v 17.38978922 -5.16438531 -2.28247442
v 17.40039513 -6.05034269 -2.03259173
v 17.41560921 -5.81179839 -2.23267335
v 17.42193475 -6.18196372 -1.91898737
v 17.43327826 -5.03413239 -2.18128413
v 17.45653898 -4.92659956 -2.05688155
v 17.45667681 -5.66327991 -2.32500443
v 17.45785959 -5.50188031 -2.37976480
v 17.47512259 -6.17414899 -1.75556296
v 17.50721224 -5.17837796 -2.17518746
v 17.51950569 -5.08726621 -2.04822491
v 17.53806509 -6.63131708 -1.50116161
v 17.54503511 -6.33750157 -1.58278935
v 17.55503751 -5.70307858 -2.17127916
v 17.55549014 -4.76436457 -1.32318749
v 17.56928861 -6.14745449 -1.64889498
v 17.59353653 -5.55795664 -2.26599583
v 17.59407483 -5.75733511 -1.86083326
v 17.61337183 -5.68802049 -2.01173010
v 17.63103530 -5.82880201 -1.72570092
v 17.63744093 -6.17903564 -1.23789627
v 17.65283942 -5.16888546 -1.10750040
v 17.66326837 -5.45497797 -1.13253307
v 17.66432263 -5.91492048 -1.61960942
v 17.66679808 -5.58630703 -2.12574215
v 17.66812056 -5.68813831 -1.55061844
v 17.67538302 -4.56722733 -1.20223011
v 17.67874882 -5.79101546 -1.61868427
v 17.67939143 -5.44763729 -2.17957818
v 17.67975464 -5.53478720 -1.77924987
v 17.69643091 -5.46962768 -1.90220913
v 17.69881882 -5.31304302 -1.04376138
v 17.70571619 -4.90835309 -1.01425766
v 17.70705916 -5.48569765 -2.05269037
v 17.73142815 -5.13596926 -1.02162315
v 17.77051948 -4.99225315 -0.99045632
v 17.78817549 -6.72185561 -1.21512229
v 17.81426929 -4.82656993 -0.96034276
v 17.83473045 -5.23440819 -0.92858658
v 17.84580201 -4.63228673 -0.97384746
v 17.91006699 -4.99031693 -0.90240850
v 17.91704074 -4.73055849 -0.85915165
v 17.97407307 -6.28515007 -0.84749568
v 18.06910150 -6.39310945 -0.87634474
v 18.07671599 -6.92358520 -1.06379192
v 18.15304346 -6.88845059 -0.94924698
v 18.26623641 -6.51447894 -0.83036418
v 8.08996428 -1.83868327 -2.50444701
v 8.13495740 -1.87535619 -2.37806793
v 8.13626777 -2.04224186 -2.50277808
v 8.18321947 -2.15393677 -2.47054128
v 8.20942596 -2.23512505 -2.56332103
v 8.25453922 -2.09252350 -2.21525528
v 8.26214533 -2.33351416 -2.51183123
v 8.32565594 -2.25200970 -2.18652887
v 8.35251994 -2.45334255 -2.41691829
v 8.44865292 -2.26525217 -2.06000172
v 8.46556295 -2.78302492 -2.17462517
v 8.47179443 -2.92463345 -2.08460586
v 8.48699361 -2.55032093 -2.02024146
v 8.48726835 -3.07223457 -2.02213135
v 8.49531405 -2.93119648 -1.94724719
v 8.50716606 -2.96033686 -2.40033795
v 8.51486064 -2.90872087 -2.46542227
v 8.52396712 -3.07869026 -2.35579559
v 8.52926448 -2.72753369 -1.96156627
v 8.53982102 -3.42722726 -2.03617499
v 8.54164455 -3.20153451 -1.95192685
v 8.55005253 -3.03818658 -1.89256133
v 8.55409633 -3.61784967 -1.93969836
v 8.55661929 -3.38915922 -2.25105882
v 8.56464170 -3.64354718 -2.11486849
v 8.57145432 -3.54318600 -2.22730590
v 8.57454166 -3.78129794 -2.00971984
v 8.60840362 -4.07638587 -1.87506573
v 8.61389935 -4.27156780 -1.73779286
v 8.61614943 -4.07595094 -1.68035389
v 8.61865748 -4.25534276 -1.89955439
v 8.61973688 -4.35133604 -1.41433487
v 8.62816069 -3.29572638 -1.83940527
v 8.63347761 -3.67420795 -2.25608936
v 8.64224322 -4.15249681 -1.51158602
v 8.64520017 -3.82890506 -2.17270758
v 8.69210158 -4.03117621 -2.15670280
v 8.70004110 -2.76277191 -1.79700099
v 8.73398967 -2.40597758 -1.83188054
v 8.78349133 -1.78225059 -1.80442201
v 8.99175927 -1.90905901 -1.29176420
v 8.99883546 -3.02034477 -1.38136733
v 9.01590008 -1.79836573 -1.23779138
v 9.02228057 -2.36340892 -1.03113311
v 9.15127806 -3.25086131 -1.26514502
v 9.15879756 -3.73064564 -1.15346431
v 9.16535873 -4.19930601 -1.12385908
v 9.19082575 -3.55504267 -1.18007872
v 9.23097134 -3.25995544 -1.12049724
v 9.23474971 -3.78803117 -1.03517808
v 9.24341939 -4.06051520 -1.05688511
v 9.24827345 -3.41474428 -1.16139755
v 9.26641468 -3.43895587 -1.04071479
v 9.27152764 -3.91409732 -0.97092637
v 9.31293052 -4.23292443 -0.95652341
v 9.37194377 -4.36262693 -0.84488338
v 9.58881434 -3.96083668 -2.83204974
v 9.75291524 -4.32458054 -2.75633438
v 10.56055538 -3.65072698 -3.33127310
v 11.32547483 -4.29513352 -3.33293201
v 16.62300527 -3.70455533 -3.22856312
v 16.66328497 -1.84829859 -3.35739693
v 16.67408831 -3.24553251 -3.18221748
v 16.71330445 -3.63650476 -3.10458546
v 16.73002914 -3.82988807 -3.14078946
v 16.76441915 -3.57533107 -2.95522250
v 16.76859707 -3.10935010 -2.98944488
v 16.79788530 -3.74719570 -2.99671246
v 16.80147462 -3.50805256 -2.82738125
v 16.80851355 -3.16578196 -2.87011755
v 16.84047654 -3.99764581 -3.14155058
v 16.84367843 -1.82827783 -3.14718368
v 16.86415076 -3.56323272 -2.75717815
v 16.87278412 -3.68693075 -2.83096056
v 16.91293158 -3.08176433 -2.77203019
v 16.95572771 -3.61183845 -2.70545366
v 16.96336828 -3.99444532 -3.05015477
v 17.07848907 -4.07823594 -2.97276489
v 17.15942100 -2.02394882 -2.53586378
v 17.24069566 -4.31640819 -2.80453754
v 17.29713567 -2.33679428 -2.36791582
v 17.29886420 -4.18753084 -2.68414244
v 17.34855399 -4.03940817 -2.51732045
v 17.36662164 -2.75702239 -2.08351226
v 17.38251746 -2.94570439 -2.00809888
v 17.38523692 -2.40004039 -2.20833765
v 17.39672758 -3.73590342 -2.20139115
v 17.40895584 -3.20284581 -1.99988415
v 17.41324365 -2.25924305 -2.20989948
v 17.42583513 -3.00668599 -1.87279959
v 17.43041538 -4.05567884 -2.31208373
v 17.43189804 -3.58560844 -1.70565210
v 17.43706875 -3.43371602 -1.65601191
v 17.44512469 -3.67440609 -2.01548310
v 17.44848862 -3.10227345 -1.74718769
v 17.46176742 -2.84174806 -1.92295644
v 17.46826060 -3.56560294 -1.55677425
v 17.48161763 -3.49718169 -1.96779566
v 17.51122624 -2.93101487 -1.75194279
v 17.51827262 -2.67095142 -1.99119607
v 17.59167016 -3.62445391 -1.31262548
v 17.59838313 -2.75400863 -1.84519531
v 17.61223748 -3.00309178 -1.37927092
v 17.61863939 -2.37741251 -2.01069587
v 17.63960905 -2.82065128 -1.68651994
v 17.66192913 -2.83810589 -1.52738544
v 17.66623370 -3.13246879 -1.23517774
v 17.68003218 -2.56215385 -1.92426448
v 17.69114472 -2.79651908 -1.37917208
v 17.74290763 -2.68412963 -1.76848331
v 17.74305850 -2.74695433 -1.63516845
v 17.75526069 -2.61426717 -1.35358388
v 17.75608398 -2.70202849 -1.51213468
v 17.77836680 -2.21757102 -1.60041975
v 17.79963635 -2.36124569 -1.71620073
v 17.80425943 -2.42079981 -1.39410142
v 17.80729741 -2.52316403 -1.78426260
v 17.81354100 -2.54383776 -1.52232905
v 17.81705581 -2.37559900 -1.55556737
v 17.81779900 -2.62809708 -1.65491644
v 17.81877503 -2.50284607 -1.10931695
v 17.82907359 -2.22665048 -1.42927514
v 17.83868857 -2.49053002 -1.65519910
v 7.86128454 -0.32647615 -3.26022785
v 7.86196440 -0.16619962 -3.30695370
v 7.86332320 -0.43484819 -3.12661310
v 7.89907109 -0.23974356 -3.15747340
v 7.93762971 -0.61449676 -2.78411247
v 7.94875901 -0.77443436 -2.74294824
v 7.95252807 -0.49541018 -2.67861178
v 7.96051417 -0.36384113 -2.97058397
v 7.96710234 -0.47871369 -2.83114007
v 7.97331240 -1.13330502 -2.88500241
v 8.00214987 -1.39084214 -2.81882496
v 8.00243951 -1.24267605 -2.74862209
v 8.00593663 -0.35202206 -2.78815092
v 8.01132899 -0.86476817 -2.55592656
v 8.01759306 -0.33557630 -2.63399445
v 8.02019145 -1.05739525 -2.63202819
v 8.04869924 -0.33878980 -2.51065986
v 8.06751382 -1.67395081 -2.60833395
v 8.13752227 -0.29497355 -2.41556764
v 8.16444028 -0.20690564 -2.57603801
v 8.21865909 -0.24363799 -2.31447304
v 8.24453309 -0.16388934 -2.41586170
v 8.26826971 0.07331368 -2.24624947
v 8.27486068 -0.13986633 -2.08803569
v 8.27644859 0.30085086 -2.06310023
v 8.27667955 -0.61093253 -2.03034957
v 8.27916898 -0.09367663 -2.26447289
v 8.29829741 -0.42907899 -2.02870509
v 8.30887351 0.41056881 -1.82071910
v 8.31166469 0.02723347 -2.93359812
v 8.32085870 -0.08887104 -2.51904340
v 8.32165033 0.37039781 -1.65247743
v 8.33448209 0.03272366 -2.33848765
v 8.33939761 -0.05104912 -2.40044878
v 8.35459493 -1.21223205 -2.24237167
v 8.36921390 -0.49986615 -1.85855769
v 8.39056075 0.13225399 -2.39388784
v 8.41302052 0.50997804 -1.75723224
v 8.41741357 0.28045996 -2.31236406
v 8.42594169 0.16681459 -2.93443515
v 8.44115950 0.05446686 -2.75938446
v 8.46001972 -0.65458147 -1.73953956
v 8.47119279 -1.22250710 -2.05672067
v 8.47190525 0.32348829 -1.25870795
v 8.52338970 0.26183561 -1.09757669
v 8.52829032 0.25134851 -2.83484603
v 8.54457635 0.53565839 -2.23402330
v 8.55487585 -0.47834375 -1.30878249
v 8.55574664 0.64846547 -1.88914058
v 8.56900215 -0.72643749 -0.91023667
v 8.57738033 0.47251067 -1.13846338
v 8.58525373 0.44401540 -2.89636455
v 8.61339457 0.59376104 -3.02403397
v 8.62747617 0.76789997 -1.60479126
v 8.67984351 0.67536789 -3.01273796
v 8.68644752 0.61506568 -2.89627817
v 8.68980680 0.66631002 -2.47389078
v 8.71708989 0.75940101 -2.97987158
v 8.87972862 -1.38116383 -1.31052209
v 16.88072272 -1.41638471 -3.21540004
v 16.88675024 -1.70008617 -3.04355239
v 16.93611778 -0.99507265 -3.27956374
v 16.96621254 -1.58228772 -2.79553654
v 17.05791242 -0.98775316 -2.94167176
v 17.09099486 -0.89894352 -2.79319473
v 17.12968573 -1.35691813 -2.40549096
v 17.14344881 -0.60734421 -3.27642797
v 17.14352891 0.41780673 -3.23424791
v 17.19437353 0.25658737 -3.16366740
v 17.19724387 -0.69273688 -2.60670250
v 17.22239144 0.36512260 -2.83263042
v 17.24213362 0.41359864 -2.68422742
v 17.24428311 0.71849156 -2.43259780
v 17.24637300 0.83416386 -2.89315544
v 17.25289784 0.36814850 -2.52766279
v 17.28317887 0.83114742 -2.38639954
v 17.29029603 -0.52336120 -2.90251849
v 17.31294207 0.65260503 -2.30217515
v 17.31352694 0.48241674 -2.35062069
v 17.32610539 -0.29963444 -3.27810762
v 17.33348519 0.31763435 -2.38306657
v 17.33422279 -0.03668098 -2.45605712
v 17.35110767 -0.13278380 -3.21973581
v 17.36886799 -0.13381174 -2.75863381
v 17.37322286 -0.29195900 -3.13977315
v 17.49997586 0.77971624 -2.04385072
v 17.52300002 0.04765280 -2.17384542
v 17.52802171 -1.08168414 -1.85352284
v 17.55480841 0.65774843 -2.06327415
v 17.61393063 0.52293413 -2.10064533
v 17.62526855 0.38088145 -2.13888637
v 17.68143103 0.27298060 -2.02793605
v 17.68289134 0.63394365 -1.67819089
v 17.68893190 0.43024978 -1.98966684
v 17.69834384 0.47931701 -1.78525003
v 17.70529896 0.16526663 -1.89279101
v 17.72317663 0.52302930 -1.57971820
v 17.72460714 -0.21585838 -1.42995000
v 17.73680188 0.06549328 -1.38015347
v 17.77108014 -0.09580292 -1.32871431
v 17.77398773 -1.37320871 -1.30815292
v 17.79984124 -0.25908594 -1.29439263
v 17.81156287 0.19735156 -1.28760829
v 17.86470413 -1.42836198 -1.18408282
v 17.89011620 -1.63220998 -0.90021029
v 17.91187935 -1.33704138 -1.03394932
v 17.91258529 -1.52889453 -1.04510027
v 17.91693084 -1.70934992 -1.04418304
v 17.95147732 0.54979359 -1.12650043
v 17.97006279 -0.46591318 -1.13630749
v 17.99353585 0.37236404 -1.14431779
v 18.04087497 -0.85552409 -1.07612368
v 18.04479957 -0.16168228 -1.07498409
v 18.04729551 -0.33590000 -1.03165116
v 18.08665879 0.28647596 -1.03557890
v 8.63648579 0.98800159 -3.24674463
v 8.70717689 1.01576967 -3.16075981
v 8.71006958 0.90125320 -3.06002959
v 8.81187618 1.29097560 -2.85732024
v 8.81978683 1.19041407 -2.26513506
v 8.83386843 1.21235289 -2.98400293
v 8.85996502 1.18124904 -3.09931138
v 8.89076293 1.42145366 -2.81891087
v 8.95243604 1.31075585 -3.33766197
v 9.08928271 1.57832447 -3.09390458
v 9.14375205 1.64489914 -3.23129189
v 9.18394886 1.52621698 -1.40644913
v 9.20490734 1.13724219 -1.05061196
v 9.43962298 1.20607147 -0.87295700
v 9.44453944 1.57096994 -1.28345587
v 9.47476737 1.45419326 -1.15598715
v 9.54856537 1.32976880 -0.85683877
v 9.59205069 2.00859783 -2.15397240
v 9.65145975 2.02640821 -2.26268056
v 9.65775643 1.46832876 -0.82687038
v 9.74496081 1.58414640 -0.97985554
v 9.81743354 1.67231611 -1.11037609
v 9.93328914 2.08717771 -2.23299745
v 10.19255072 1.96971558 -1.82104530
v 10.32506581 2.32292200 -2.48533161
v 10.37174836 2.02960242 -1.57568289
v 10.52894071 2.09195726 -1.34143664
v 10.55621076 2.12572655 -1.44062866
v 10.64725220 2.54013878 -2.29200860
v 10.70062350 2.47562211 -0.94617659
v 10.75264160 2.58948747 -2.39409320
v 11.34747919 3.22584179 -1.41584512
v 11.39139198 3.24257417 -1.57100463
v 11.43849548 3.31005407 -1.40533410
v 11.49403490 3.26993247 -1.20533642
v 11.51143853 3.39279254 -1.50207744
v 11.61176804 3.26518086 -2.81756464
v 11.63519733 3.19246040 -2.40417733
v 11.90032344 3.43001401 -2.58678547
v 16.84600674 3.26059875 -3.35392775
v 16.95998758 3.28197819 -2.97086127
v 16.96131192 3.15868086 -3.28524690
v 17.05911569 3.04362131 -3.16567137
v 17.08905026 3.43308109 -1.27277232
v 17.10287295 3.14286398 -2.99008377
v 17.16670953 2.93752761 -3.03635723
v 17.27256179 3.14176921 -1.44867110
v 17.27945544 0.96987828 -2.80051539
v 17.32391492 3.04157264 -1.25376589
v 17.32800901 0.85152872 -2.25101830
v 17.33298972 0.97173970 -2.51028966
v 17.35582948 2.89910752 -2.73369206
v 17.39114150 2.21488997 -2.64127599
v 17.40714908 0.89369720 -2.10382557
v 17.41165854 2.78259395 -2.61503854
v 17.41217449 1.18653360 -1.80727476
v 17.41749980 1.03549135 -2.03857920
v 17.42303185 1.13578036 -1.94303587
v 17.43199490 1.26483629 -2.67147645
v 17.43447781 1.27967866 -1.72432908
v 17.44493097 1.08081428 -1.81998662
v 17.44499244 2.19060900 -2.52139824
v 17.46261679 3.35815852 -1.80082244
v 17.48427562 1.12223846 -1.68753206
v 17.48668775 1.43684098 -1.76048640
v 17.49568433 3.19798710 -2.43985560
v 17.50463434 0.87373570 -1.97687559
v 17.51498133 2.70555401 -1.33221445
v 17.52262935 1.18790183 -2.33408995
v 17.52424613 1.35688239 -1.61497900
v 17.55622588 0.98060863 -1.64161169
v 17.55877770 1.54244225 -1.68505462
v 17.56091602 2.60546431 -1.42803346
v 17.57432520 1.66145398 -2.35287496
v 17.58257858 1.34940899 -2.34475033
v 17.59865507 2.51387339 -1.34035409
v 17.60309935 1.68582122 -1.69650419
v 17.60456525 2.65330891 -1.61348702
v 17.60460809 1.50762463 -2.39490275
v 17.60626584 1.60507788 -1.54161046
v 17.61434227 1.83196669 -1.37691514
v 17.61578582 2.50752969 -1.53042050
v 17.62974449 1.98211684 -2.18559126
v 17.64430106 2.23955023 -1.13145239
v 17.64988899 2.01168726 -0.90709224
v 17.65717566 2.66429922 -2.27257400
v 17.66204275 3.13920947 -2.07781303
v 17.67324656 2.03631679 -1.04286545
v 17.67457649 1.88845524 -1.25469198
v 17.69447327 2.82951514 -2.21025338
v 17.70216040 2.60307034 -2.13129865
v 17.72576012 0.93884155 -1.45836826
v 17.72812568 1.91984547 -1.12360180
v 17.74598099 2.79485248 -2.09943391
v 17.74889044 1.91067730 -0.99126913
v 17.80866273 1.63197506 -1.26496493
v 17.81934500 1.22653355 -1.39583542
v 17.83646084 1.80270872 -1.06322032
v 17.86349900 1.80943229 -0.92897296
v 17.87688583 1.46837346 -1.20583002
v 17.94601046 1.69662980 -0.98045054
v 18.04127358 1.59013050 -0.84578391
v 18.07313412 1.24981580 -0.86873991
v 11.62704732 3.47436639 -1.52538938
v 11.73293591 3.51669989 -1.48609467
v 11.88840065 3.59547115 -1.52202079
v 11.88459806 3.90970428 -3.13612586
v 11.99539285 3.56645579 -2.52042687
v 12.13273406 4.51912126 -3.16177960
v 12.13693805 4.28463425 -2.99687381
v 12.15807721 3.75288585 -2.33180006
v 12.16425374 3.64676933 -1.38731452
v 12.22577877 3.84652731 -2.27589882
v 12.23511714 3.85206728 -1.77624915
v 12.27645110 3.88563587 -2.18328647
v 12.29492202 4.23090020 -2.37120874
v 12.44321838 4.25673323 -2.23448803
v 12.53028773 4.38940572 -2.32475484
v 12.73990795 5.10678487 -3.12245940
v 12.78805453 4.53157863 -2.22735293
v 12.85841689 4.49697953 -0.89543255
v 13.14444281 4.86343820 -1.29177456
v 13.18527199 5.22630988 -2.38279370
v 13.23749591 5.33772213 -2.86705908
v 13.29320855 5.05978940 -1.12603151
v 13.36251292 5.34776645 -2.57383473
v 13.42119277 5.20324474 -1.11000577
v 13.66726402 5.30422712 -1.08257798
v 13.76716979 5.32214716 -0.96145115
v 13.91216554 5.39253885 -0.94448065
v 14.10378236 5.44416066 -1.40743307
v 14.22609389 5.47543773 -1.55093626
v 15.04878700 5.60637796 -3.35870404
v 15.11266455 5.63823292 -3.26843234
v 15.12607560 5.73111791 -3.06019094
v 15.18926211 5.67895081 -3.16398195
v 15.23256395 5.78610180 -2.96554272
v 15.31724539 5.91136469 -1.47477130
v 15.33158962 5.65559184 -3.07893008
v 15.33394679 5.96777676 -1.71924860
v 15.34777414 5.98307932 -1.59707421
v 15.35451598 5.92049072 -1.81812572
v 15.41576255 5.98517014 -1.72493665
v 15.43576550 5.89175569 -2.01018690
v 15.43941908 5.85146435 -2.76034395
v 15.44758119 5.89189399 -2.62859883
v 15.45963623 5.99378301 -1.42112165
v 15.47722984 5.92196779 -1.88668573
v 15.47890063 6.00600010 -1.58820522
v 15.48024267 5.96448174 -1.30560598
v 15.50934743 5.88950561 -2.06022710
v 15.52702952 5.89008396 -2.56494316
v 15.59830550 5.94461011 -1.24941301
v 15.60082939 5.87732811 -1.96370366
v 15.61836433 5.81005402 -2.49561365
v 15.62859491 5.93541702 -1.49084395
v 15.63718542 5.76605322 -0.91173709
v 15.64099826 5.85680548 -1.16377336
v 15.66760428 5.13063837 -3.29687563
v 15.70427045 5.63796749 -2.52735685
v 15.71303792 5.25836833 -1.03528297
v 15.72473347 5.80371916 -2.00565998
v 15.77970386 5.15297754 -1.15771161
v 15.79607278 5.65799000 -1.63807347
v 15.84785245 5.61723718 -2.24533537
v 15.86833596 5.66560077 -2.05674488
v 15.92945307 5.09812217 -1.54391909
v 15.93047753 5.13779465 -1.71808735
v 15.93320817 5.52365743 -2.08252901
v 15.94169438 5.18432725 -1.89516414
v 15.97725041 5.46506932 -2.20833463
v 15.98161831 5.22539578 -2.06170022
v 15.98944701 4.97229630 -1.66695542
v 16.03220217 5.36425319 -2.22187582
v 16.03393070 5.25912968 -2.19484256
v 16.03580639 5.00725862 -1.84522278
v 16.04613476 5.07358788 -2.01679347
v 16.07460715 5.11707086 -2.17676512
v 16.08691737 4.87895822 -1.75456703
v 16.12040401 5.11511974 -2.31218548
v 16.13275148 5.05395560 -2.41378136
v 16.18446782 5.00613451 -2.11802078
v 16.19019732 4.96792328 -1.97764905
v 16.19922929 5.01371501 -2.25193612
v 16.19983092 5.00876829 -2.34888913
v 16.22467674 4.67137340 -2.68421834
v 16.29787497 4.35243500 -2.94519356
v 16.29983447 4.50602174 -2.76433746
v 16.34161174 4.89371503 -2.34487490
v 16.34749398 4.88690147 -1.95433479
v 16.40978083 3.87020526 -3.10230930
v 16.45446196 4.31550574 -2.84990901
v 16.50667191 4.81298706 -2.25374103
v 16.57691412 4.22293879 -1.36561471
v 16.64111950 4.66843229 -1.97387370
v 16.67572744 4.24813433 -1.49268773
v 16.72954671 4.27935086 -2.70366925
v 16.73031971 4.09061229 -1.36830274
v 16.75045863 4.13749367 -2.71354429
v 16.75812714 4.48187022 -2.48329248
v 16.76031016 4.58597858 -1.99315394
v 16.82738028 4.52652015 -2.09866022
v 16.83612540 4.19954490 -2.61156633
v 16.83788560 4.51207766 -1.96029129
v 16.85123891 3.91022768 -1.34883018
v 16.87874086 3.68256890 -2.63178581
v 16.88580029 4.44713095 -1.86955591
v 16.94654487 4.27891035 -1.73354871
v 16.94771647 4.42118198 -1.98538881
v 16.96131937 3.81020131 -1.47934037
v 16.96718298 3.75281344 -1.28091685
v 16.97983220 3.70269269 -0.85631938
v 17.01584458 3.89843062 -1.63632748
v 17.03411341 4.36424231 -1.95232942
v 17.03888178 4.27615689 -2.03270069
v 17.05809869 3.64873395 -1.43372954
v 17.06566475 4.33274545 -1.92683400
v 17.07523130 4.25213017 -1.87133858
v 17.09120721 4.00032289 -1.75743864
v 17.11201854 3.47674824 -1.40523154
v 17.11476035 3.73666640 -1.58703036
v 17.17944443 3.83837079 -1.73054286
v 17.19216257 3.56364064 -1.54649047
v 17.19377190 3.93690355 -1.86098029
v 17.23985001 3.88262677 -1.98727287
v 17.33041741 3.76984943 -1.86454086
v 17.33967476 3.75301088 -2.05427315
v 17.42663793 3.57578788 -1.81342417
v 17.44939946 3.62833752 -1.98654970
v 17.50310324 3.45832598 -1.95011951
v -0.86062489 -41.04200006 1.44097069
v -0.82851725 -41.07129201 1.61256804
v -0.75622520 -41.04398191 1.31238846
v -0.69905259 -41.05524346 1.43835461
v -0.63726516 -41.03661329 1.25377753
v -0.52439590 -40.99472985 1.19857292
v -0.45629026 -40.91718793 1.05741376
v -5.66199515 -38.30642626 1.66881911
v -5.56218531 -38.38289157 1.69009448
v -5.37423510 -38.53409365 1.70837378
v -5.36632491 -38.42607513 1.58911117
v -5.23508200 -38.30565885 1.08065084
v -5.08572487 -38.47004101 1.47782941
v -5.03861951 -38.58507797 1.58381986
v -4.97871777 -38.43880817 1.34655822
v -4.94302856 -38.49360719 1.49010529
v -4.90238145 -38.44033182 0.94482373
v -4.86687338 -38.44484687 1.39523530
v -4.86218557 -38.36677969 0.71324984
v -4.84871212 -38.42893615 1.25648477
v -4.82043251 -38.41269389 0.79606724
v -4.81025968 -38.43526915 1.07995200
v -4.79879463 -38.49443048 1.48785929
v -4.77103610 -38.43110427 0.92692912
v -4.75120358 -38.42025250 1.36220048
v -4.71341936 -38.38836029 1.20661815
v -4.68398212 -38.34724426 0.85959019
v -4.67743073 -38.37015480 1.03435933
v -4.64531826 -38.45566511 1.46480429
v -4.61149076 -38.36563602 1.33331388
v -4.57783975 -38.30368072 1.18146476
v -4.48904280 -38.38156909 1.44500041
v -3.93468235 -38.60599175 1.60154677
v -3.27129546 -38.37475926 1.34674937
v -3.11065256 -38.31160814 1.26808730
v -2.40948005 -38.42587397 1.35088246
v -2.40812474 -38.36403415 1.23164128
v -2.39412859 -38.59765828 1.50636479
v -2.31041829 -38.43052313 1.09799451
v -2.27594702 -38.55206072 0.77066425
v -2.27531465 -38.85091841 1.54901517
v -2.27277400 -38.97932544 1.69917743
v -2.26958259 -38.56116533 0.97233959
v -2.26191874 -38.39698806 1.00694376
v -2.24873167 -38.73730823 1.04796549
v -2.23821332 -38.59256953 0.63210150
v -2.23019416 -38.31608221 0.97811711
v -2.22821138 -38.38274255 0.92054770
v -2.22598086 -38.83093223 1.15595758
v -2.21808604 -38.50962222 0.56548306
v -2.20564054 -38.56940567 0.52898284
v -2.18738732 -38.39883208 0.59442443
v -2.18548649 -38.75676543 0.91964041
v -2.17195973 -38.62901777 0.53653837
v -2.14483496 -39.05023262 1.39487581
v -2.09924299 -38.51036727 0.46419908
v -2.06660945 -38.69982809 0.51382277
v -2.02835421 -40.18137604 1.67808763
v -2.01505190 -39.14819658 1.38026138
v -1.99427037 -38.35238889 0.38650798
v -1.95819233 -40.00901058 1.66501862
v -1.95479742 -40.18247128 1.57871284
v -1.92764692 -38.79147395 0.51904691
v -1.89645146 -38.92648965 0.79241069
v -1.87821558 -40.20476714 1.48196891
v -1.79451727 -38.85818645 0.56602020
v -1.71107403 -39.33846205 1.61577715
v -1.69899047 -39.28268701 1.44956296
v -1.69060030 -39.23479840 1.35080481
v -1.67901022 -39.16675225 1.24805851
v -1.65843335 -39.47275877 1.62423914
v -1.65738794 -39.62943703 1.59936375
v -1.63776800 -39.37465325 1.51082291
v -1.61971280 -39.10770640 1.16794696
v -1.59245695 -40.14948756 1.27068581
v -1.57388509 -39.32214156 1.34874065
v -1.45517336 -38.33607212 0.16640504
v -1.45093550 -38.98148984 0.81884296
v -1.33861683 -40.56787118 1.15670788
v -1.28615834 -38.32732514 0.09345327
v -1.24624709 -39.29304704 1.11263117
v -1.23215478 -40.45060650 1.03937695
v -1.17782375 -39.09945488 0.80845819
v -1.17191148 -38.44869509 0.15555797
v -1.16227020 -39.47005048 1.07172388
v -1.13207148 -38.32514212 0.03165668
v -1.12504582 -38.99993747 0.69476315
v -1.02781050 -39.36319798 0.92696177
v -1.02559256 -38.41795400 0.09997773
v -0.99904765 -38.35374117 -0.04045811
v -0.99422620 -39.52658176 0.93962642
v -0.90185739 -39.43310305 0.84539334
v -0.89305080 -38.43622655 0.04124462
v -0.88401878 -38.39602694 -0.09202962
v -0.87500527 -38.57039660 0.38852557
v -0.86280564 -39.56940770 0.84569189
v -0.85987727 -38.49243745 0.32625077
v -0.77427737 -38.35373372 -0.17300555
v -0.77131123 -38.44997287 -0.03962778
v -0.73619059 -38.54322806 0.30140497
v -0.66979363 -38.43958303 -0.10908242
v -0.61140611 -38.36607933 -0.19280864
v -0.60055347 -38.56568038 0.18229193
v -0.59294497 -40.61229527 0.65792631
v -0.59060712 -38.63469884 0.28200360
v -0.57383836 -40.77674448 0.77116379
v -0.56999823 -40.90177268 0.92390890
v -0.55855815 -38.48892823 -0.13204831
v -0.47935836 -38.41763735 -0.22522983
v -0.47468211 -39.30381685 0.55369432
v -0.47407899 -40.51667824 0.56873332
v -0.45030340 -38.83066773 0.32200161
v -0.44803048 -38.56825083 -0.19922208
v -0.40700365 -40.65326601 0.68167859
v -0.40648715 -40.32418504 0.49216277
v -0.38571088 -38.69596869 -0.13970453
v -0.34694173 -39.35997561 0.55073295
v -0.34563942 -38.86413947 0.25839146
v -0.32359612 -38.63866255 -0.27391798
v -0.31062184 -40.72112218 0.83825964
v -0.31043304 -39.63072598 0.57741883
v -0.27703028 -39.46842998 0.58170973
v -0.26722939 -39.01512548 0.28330335
v -0.24120021 -38.75757754 -0.20103117
v -0.24102833 -38.90921548 0.18408636
v -0.22367896 -40.04289582 0.33777763
v -0.22099097 -40.71529955 0.97916136
v -0.16969844 -40.44805095 0.51026960
v -0.16385429 -39.27247599 0.30664029
v -0.14606662 -38.99810836 0.17428621
v -0.14357855 -39.13398460 0.24330636
v -0.09997851 -39.61920366 0.41900820
v -0.08150540 -40.09008035 0.24664920
v -0.02273529 -40.49785063 0.59651246
v 0.01337072 -40.49522057 1.09667028
v 0.02539295 -39.97958452 0.17989027
v 0.02708624 -39.25151005 0.21733624
v 0.04125016 -40.44572264 0.97490434
v 0.04855160 -40.32488167 0.31336956
v 0.05337336 -38.71643171 -0.37973118
v 0.05405143 -40.39742425 0.85361110
v 0.08402604 -40.50191864 1.37550093
v 0.08672025 -40.41066021 0.73108100
v 0.12002613 -39.11448643 0.11162618
v 0.14019306 -39.38634321 0.18243208
v 0.14181790 -40.35551473 0.87536912
v 0.18357372 -39.19413686 0.11479946
v 0.18886563 -39.29441050 0.14299854
v 0.18935143 -40.37519172 0.33036023
v 0.23032706 -39.69130665 0.09346296
v 0.27962559 -38.65678981 -0.53730997
v 0.29075515 -40.30568525 0.24267461
v 0.29819107 -40.35431892 1.29679719
v 0.29841409 -39.26764429 0.00834995
v 0.32152815 -40.36341980 0.36269889
v 0.32199346 -39.84449059 0.04650904
v 0.36394433 -39.66794163 0.00125747
v 0.36985538 -38.74672577 -0.49642468
v 0.39697942 -38.71053830 -0.61897235
v 0.40721896 -40.09075090 0.13387174
v 0.41184400 -38.84168342 -0.38650483
v 0.43345868 -38.63769770 -0.74453128
v 0.47715128 -40.21937400 1.30304950
v 0.49761427 -39.62608054 -0.08612490
v 0.50085085 -38.81452233 -0.72401430
v 0.56734408 -40.13437778 0.20012533
v 0.58875402 -38.93678263 -0.75189857
v 0.66470949 -39.08561170 -0.51816815
v 0.76308858 -39.16181624 -0.52366091
v 0.78472693 -40.13891146 0.56180719
v 0.79185935 -39.12038356 -0.63271390
v 0.91698812 -40.05892202 0.21863624
v 0.93559420 -39.17412832 -0.59945107
v 0.94449171 -39.95972499 -0.06015339
v 1.03635062 -39.24874961 -0.53778710
v 1.12916541 -39.97146711 -0.05371929
v 1.13753777 -39.36022520 -0.51463442
v 1.21721008 -39.93597999 1.69188145
v 1.28249871 -39.37994316 -0.58449048
v 1.39592926 -39.58052769 -0.60404913
v 1.45687198 -39.89142179 -0.33196216
v 1.52382138 -39.90053758 0.56354934
v 1.56984024 -39.34018314 -0.81529387
v 1.78819941 -39.80239108 1.65248173
v 1.82421505 -39.78278860 0.80787973
v 1.99328223 -39.71883655 -0.71883021
v 2.93805171 -39.74786028 -0.42662636
v 2.99940538 -39.73181546 -0.70660975
v 3.01272096 -39.56705704 0.89314400
v 3.01640527 -39.52563554 1.04641612
v 3.02217156 -39.74011540 -0.53494738
v 3.14517925 -39.60577771 0.33236246
v 3.42790480 -39.37741742 1.02185237
v 3.59656289 -39.38955069 0.66029915
v 3.61151807 -39.45551068 1.59961556
v 3.78483417 -39.42915797 -0.30276517
v 3.80386529 -39.38436508 -0.70006266
v 3.82638350 -39.43101689 -0.44368926
v 3.93434241 -39.42311183 -0.35786311
v 4.01138794 -39.13386166 1.29388215
v 4.14595567 -39.04142231 1.43003417
v 4.35571885 -38.92930970 0.72171941
v 4.36041597 -39.51647505 -0.32851103
v 4.37872345 -39.60539401 -0.44846366
v 4.43504378 -39.64880854 -0.50649449
v 4.47648577 -39.60980102 -0.43068000
v 4.48428607 -38.82934898 0.83663268
v 4.50795935 -39.16779160 0.13042400
v 4.53060446 -38.82920370 1.19929633
v 4.57852101 -39.05431926 0.27985295
v 4.62104008 -39.59316388 -0.43624273
v 4.62761242 -38.77533600 0.96013508
v 4.66560991 -38.75237331 0.78408123
v 4.71566850 -39.64261711 -0.57830464
v 4.83097788 -39.64469582 -0.70302287
v 4.93883155 -38.73594850 0.60199737
v 5.01505239 -39.42628577 -0.32167445
v 5.15026413 -38.66199777 0.95556705
v 5.33128856 -39.41652179 -0.51075005
v 5.38044702 -38.57002780 1.27417978
v 5.43017918 -38.73198852 0.79092558
v 5.46214683 -39.38769549 -0.42764819
v 5.47065213 -39.06878829 0.01056008
v 5.57542732 -39.33405131 -0.32530419
v 5.60602406 -39.43232819 -0.45820625
v 5.65148471 -39.27252069 -0.23543082
v 5.89104602 -38.71037811 0.81024808
v 5.93692716 -39.38933834 -0.32880195
v 6.26206398 -39.26056623 -0.28568145
v 6.40894845 -38.96824270 0.30390732
v 6.42103609 -38.47224265 1.66548649
v 6.68218965 -38.93712536 0.21704266
v 6.69641700 -38.87841478 0.62097865
v 7.07053114 -38.77972066 1.32312893
v 7.16823572 -38.80073503 1.43343920
v 7.22554140 -39.06161711 -0.64776372
v 7.35395309 -38.98471221 -0.64986030
v 7.35499104 -38.78745064 1.48216193
v 7.50316214 -38.83279115 1.17329310
v 7.52756419 -38.79695758 -0.46779346
v 7.54047139 -39.00925815 -0.81821869
v 7.55152199 -38.80957887 -0.34136573
v 7.56757241 -39.00527954 0.84211060
v 7.60776550 -38.75359520 -0.51898073
v 7.63182901 -39.02276605 0.67859452
v 7.70659838 -38.74639794 1.20449171
v 7.73245469 -38.99789229 0.83731022
v 7.75506999 -38.76163810 -0.21023951
v 7.76004978 -38.86148334 1.03663490
v 7.80111644 -38.95393759 0.94064046
v 7.85321929 -38.71606663 -0.71351440
v 7.87533354 -38.66777569 1.18923548
v 7.87911750 -38.75512257 1.08381372
v 7.89382029 -38.96874189 0.85364521
v 7.89492019 -38.59678656 1.65863405
v 7.91604165 -38.88643533 0.98018930
v 8.00084230 -38.64714131 1.12486957
v 8.02876707 -38.75231743 1.00395957
v 8.03806540 -38.89374062 0.37831222
v 8.03830009 -38.86572644 0.87358820
v 8.08937382 -38.89090568 0.48968056
v 8.13426636 -38.85713965 0.58264140
v 8.14268738 -38.60840574 1.04250351
v 8.14801268 -38.77217323 0.05917633
v 8.15110374 -38.79776597 0.73893397
v 8.15631263 -38.74002397 -0.06553414
v 8.15715548 -38.73372450 -0.21238952
v 8.19266494 -38.78174722 0.19892692
v 8.21352843 -38.79212216 0.41052798
v 8.24415684 -38.32862154 1.65366102
v 8.27003177 -38.35244104 1.52940594
v 8.27733334 -38.65848482 0.08693455
v 8.29643570 -38.48680481 1.12540799
v 8.30023736 -38.63345459 0.77282090
v 8.34987406 -38.45582530 -0.78887230
v 8.40426516 -38.57070208 -0.46958835
v 8.41113087 -38.40996698 1.27242960
v 8.43294617 -38.50897402 0.87672973
v 8.46660044 -38.53728995 0.73306734
v 8.55112448 -38.46111521 0.97849825
v 8.62479117 -38.44031319 0.68147294
v 8.66308063 -38.30485791 1.55088678
v -9.85389668 -36.46197170 1.66300079
v -9.66395810 -36.03456169 1.56589749
v -9.19115171 -37.66133636 1.68745092
v -9.11121815 -36.85173020 1.39114179
v -8.76573753 -38.03126886 1.70675956
v -8.50592833 -38.11253607 1.63023535
v -8.37530382 -36.91640124 1.19126332
v -8.36530700 -38.11487556 1.65916793
v -8.36090185 -37.50893474 1.31850468
v -8.35931208 -37.70535812 1.40841503
v -8.31881817 -37.34060377 1.19431561
v -8.31784308 -38.00143674 1.53111841
v -8.19193665 -38.14109415 1.64489041
v -8.18148628 -37.21589595 1.09919510
v -8.12906586 -37.39213198 1.15356140
v -7.99468253 -37.31499612 1.09424593
v -7.83374440 -37.25808859 1.07666012
v -7.69387279 -37.37435490 1.10603299
v -7.66167976 -37.48037294 1.15139422
v -7.62383640 -36.68045253 1.15014741
v -7.51984166 -37.49256209 1.12904212
v -7.41235819 -37.86849976 1.41571509
v -7.37826759 -37.50761598 1.10235298
v -7.36685749 -38.13664988 1.70466187
v -7.35983578 -37.62059659 1.13770168
v -7.23329885 -37.73576021 1.18012074
v -7.08573172 -37.72411495 1.11871585
v -6.98478986 -37.89866716 1.25735323
v -6.95104944 -37.82491013 1.15859183
v -6.94140559 -38.05778921 1.68685371
v -6.92169927 -37.69563511 1.08392432
v -6.84594223 -37.91368753 1.24317175
v -6.84459554 -38.02762181 1.62270013
v -6.78247819 -37.80311719 1.14300509
v -6.77474774 -37.96274960 1.39012130
v -6.72708731 -38.06851432 1.66523538
v -6.67111622 -37.88343444 1.26811524
v -6.59857458 -38.06259483 1.58908323
v -6.58168644 -37.96161711 1.44374149
v -6.49330253 -37.41457686 1.11625274
v -6.47916924 -36.96291521 1.06041704
v -6.46758033 -36.04805842 1.15557492
v -6.45720540 -36.59166023 1.16212433
v -6.41995808 -37.26549819 1.07037451
v -6.36398699 -37.11222857 1.03543338
v -6.33315556 -36.65034473 1.11533294
v -6.32656366 -37.73519769 1.33810611
v -6.30902918 -37.40083799 1.12485443
v -6.30682753 -36.95651889 1.00191368
v -6.25519827 -37.24594414 1.04830263
v -6.23385515 -36.36761755 1.10815465
v -6.22359477 -37.89963201 1.48862647
v -6.20751595 -37.09520772 0.97488298
v -6.17355201 -37.52501309 1.17309357
v -6.17191894 -37.73417696 1.35492347
v -6.13992428 -37.37583384 1.06084312
v -6.13508746 -36.91647202 0.89806184
v -6.13173889 -38.13071176 1.68271956
v -6.12822874 -38.00368309 1.59709761
v -6.11000741 -36.51336953 0.96468878
v -6.07618876 -37.88995743 1.47635804
v -6.00417098 -38.07174042 1.65182527
v -5.98812103 -37.50869259 1.05343026
v -5.97757334 -37.98622265 1.55625772
v -5.96275600 -36.55076399 0.87816443
v -5.95913501 -37.00742126 0.84153359
v -5.94041543 -37.91123256 1.42239768
v -5.93010429 -37.14365885 0.84860413
v -5.92125021 -38.04550692 1.60350173
v -5.90536930 -38.11309114 1.63984229
v -5.84861869 -37.62425482 1.03422836
v -5.83476480 -38.06689009 1.50064239
v -5.82961645 -37.94278949 1.33527047
v -5.80665143 -38.20194304 1.65028928
v -5.74962422 -37.63394430 0.91704039
v -5.69601404 -37.50352561 0.83413819
v -5.69085032 -38.21867704 1.53149490
v -5.68721397 -35.69629416 1.17574201
v -5.58012445 -37.85372898 0.87549182
v -5.41047985 -37.93444484 0.79595402
v -5.37067419 -36.10862419 0.88830059
v -5.31737134 -38.20148855 0.96092600
v -5.30224247 -37.97697276 0.75674267
v -5.29810879 -36.95870191 0.80316828
v -5.22884633 -38.17065805 0.80868549
v -5.19618997 -35.92729941 0.84331882
v -5.15601691 -38.28136623 0.88733988
v -5.12104528 -37.83215582 0.69227972
v -5.07015083 -35.93441844 0.80959708
v -5.07911574 -38.21210563 0.73596905
v -5.07459138 -37.19349578 0.64122968
v -4.96575236 -38.08281198 0.66133024
v -4.95543610 -36.05542332 0.74876024
v -4.93518729 -37.24240139 0.62085030
v -4.91978927 -37.10793331 0.61676389
v -4.89682425 -38.25538978 0.68844063
v -4.82116593 -35.77693179 0.83352689
v -4.85166255 -36.41810641 0.73618419
v -4.75746719 -38.30059618 0.72329014
v -4.73434851 -38.08610141 0.67141035
v -4.71165078 -37.86594793 0.63210679
v -4.65478189 -36.47844866 0.69991860
v -4.60830703 -35.82331911 0.81653288
v -4.61442256 -38.19444403 0.80255809
v -4.57503181 -36.63426638 0.67655212
v -4.56448412 -37.75494173 0.67209941
v -4.54188883 -35.96871719 0.79523923
v -4.54720203 -38.23714331 0.99957793
v -4.46753530 -38.27639669 1.32723886
v -4.44151089 -37.66798601 0.72364311
v -4.43938747 -38.19571063 1.19007030
v -4.40983986 -38.10163960 1.07365742
v -4.34119720 -38.29421848 1.42971450
v -4.31779772 -38.09368983 1.21186406
v -4.30935854 -38.18024322 1.32859754
v -4.30383999 -37.06428781 0.63842180
v -4.21610707 -38.08062524 1.29244733
v -4.18996112 -37.18365729 0.68279461
v -4.13751556 -38.15225884 1.35982886
v -4.08285577 -36.57923266 0.78820344
v -4.03873995 -36.75433993 0.78593922
v -3.98738822 -36.48162633 0.75464381
v -3.95503547 -37.46778145 0.95271348
v -3.90068558 -36.84704006 0.86119131
v -3.89727624 -37.30952740 0.93472790
v -3.84610426 -36.69505566 0.82187238
v -3.82604101 -36.44217551 0.68226078
v -3.77651746 -37.43125871 1.00348797
v -3.76271852 -36.33783013 0.61818131
v -3.75251728 -36.78591549 0.88121975
v -3.61155765 -37.48740256 1.02763588
v -3.58765968 -36.23829782 0.62593224
v -3.53098731 -36.42503172 0.62415306
v -3.29488190 -36.76903620 0.79534930
v -3.28923995 -38.25591132 1.24020933
v -3.21895885 -36.50818393 0.71847765
v -3.15271225 -36.14804149 0.67802222
v -3.11608496 -38.21856529 1.15805585
v -3.10938084 -35.99403799 0.63518865
v -3.10845743 -35.79260036 0.61195722
v -2.99221068 -38.20062429 1.08074280
v -2.96878139 -38.27089444 1.17688999
v -2.85848789 -38.22649643 1.08633761
v -2.80808215 -37.96882927 0.95212966
v -2.74813711 -38.15441579 1.01409748
v -2.59315502 -37.46927902 0.81290846
v -2.58631306 -38.20750117 1.05541246
v -2.55503366 -38.28024119 1.19858922
v -2.45873653 -38.25890645 1.10185088
v -2.45121168 -38.17830235 0.99156238
v -2.37444346 -35.75068712 0.66428841
v -2.35184166 -37.82058880 0.77396893
v -2.32652947 -38.16016391 0.95167040
v -2.32025492 -38.28512877 1.03793235
v -2.30826018 -36.66095063 0.70482586
v -2.20699701 -38.20329532 0.88793103
v -2.20289920 -36.16125882 0.79171936
v -2.19038525 -38.27344626 0.76920702
v -2.15816684 -36.73792258 0.67566131
v -2.14300537 -38.08559850 0.79812482
v -2.13006930 -38.22570294 0.68124564
v -2.09513213 -37.82297671 0.75383321
v -2.08104425 -38.01443055 0.72763278
v -2.03272933 -36.13173589 0.80239360
v -1.99514395 -35.78963503 0.75639278
v -1.99043192 -38.09907660 0.60962792
v -1.98624283 -36.41173244 0.70998695
v -1.96787692 -37.91012242 0.70207025
v -1.92633795 -35.95541418 0.76381204
v -1.90679077 -38.25832903 0.35593251
v -1.87397236 -37.97606006 0.64370112
v -1.82989612 -36.62185371 0.58152532
v -1.77426601 -37.92735934 0.59549627
v -1.75511255 -38.00352290 0.45993333
v -1.73377304 -37.78572753 0.62402751
v -1.72930222 -38.09267655 0.33494801
v -1.68746011 -37.84433007 0.51032269
v -1.67444604 -38.20519522 0.26370137
v -1.66284514 -37.92916238 0.35712548
v -1.66161743 -36.63199767 0.44573733
v -1.61738740 -38.04264218 0.23805394
v -1.55121274 -37.84611076 0.22551851
v -1.54148112 -38.18388283 0.17683202
v -1.53986283 -36.10149771 0.59093052
v -1.48992578 -38.00443932 0.11600528
v -1.41963735 -36.07016429 0.52982476
v -1.41800591 -37.83333674 0.07714643
v -1.35334395 -35.87245196 0.49599144
v -1.33718678 -36.72552109 0.08449957
v -1.30148709 -36.03607416 0.46968914
v -1.25345599 -37.54227236 0.12991055
v -1.24745071 -37.80066222 -0.04361452
v -1.24100444 -36.62125766 0.06856689
v -1.22276065 -37.40283474 0.15039512
v -1.20393059 -36.77983209 -0.00733023
v -1.19496451 -36.33917123 0.21626326
v -1.13807630 -36.93552688 -0.04491514
v -1.10450282 -36.01410240 0.29993878
v -1.09361182 -37.47796267 0.06309708
v -1.05749676 -35.86225957 0.28315329
v -1.04713382 -37.69302741 -0.18198996
v -1.02407811 -35.72400287 0.19746747
v -0.90573693 -37.84519807 -0.31090734
v -0.88991952 -35.82043946 0.19508981
v -0.86039945 -37.68110648 -0.30770339
v -0.80784137 -37.53599152 -0.26029014
v -0.77122747 -37.34375536 -0.11901561
v -0.75642625 -35.93181446 0.15525910
v -0.72553608 -35.77001765 0.11356133
v -0.71489398 -37.61476651 -0.35344696
v -0.71356469 -37.80882061 -0.36084384
v -0.70603803 -37.01585904 -0.17433973
v -0.63366332 -36.87319532 -0.13668490
v -0.61356480 -37.09024936 -0.29824307
v -0.60432783 -37.34866157 -0.35165320
v -0.58717973 -37.19798848 -0.36309881
v -0.58006757 -35.87190062 0.10876795
v -0.51474076 -38.26110810 -0.24618895
v -0.50772866 -37.09178418 -0.39701947
v -0.50417398 -36.48373857 0.04719997
v -0.49466250 -36.64083406 -0.02983600
v -0.48385214 -35.69553420 -0.03803408
v -0.47453999 -37.42327169 -0.40347624
v -0.47101927 -37.68810257 -0.39636091
v -0.46576600 -35.80339253 0.05212189
v -0.45749245 -37.26235405 -0.42916759
v -0.41477795 -35.97896546 0.02701977
v -0.40863501 -36.95985675 -0.40892011
v -0.39676848 -38.15206513 -0.28425280
v -0.36524993 -35.79095379 -0.04942696
v -0.36005347 -37.11096942 -0.46717605
v -0.35097991 -36.52315587 -0.04219836
v -0.32022884 -36.18855029 -0.02399431
v -0.29793812 -36.83560714 -0.42787276
v -0.28857469 -36.68783233 -0.32542675
v -0.26996652 -36.98332235 -0.48928498
v -0.25764975 -35.77630222 -0.18178594
v -0.23355732 -36.55832261 -0.18773726
v -0.19486310 -37.11777553 -0.49147382
v -0.18785619 -36.16889194 -0.12265339
v -0.18464672 -36.72447801 -0.46494961
v -0.17663446 -36.87393293 -0.52674493
v -0.15934336 -37.42608801 -0.42989766
v -0.15017066 -37.00062260 -0.53561764
v -0.14490981 -36.59609333 -0.34974338
v -0.08546300 -36.76223382 -0.59619208
v -0.08393318 -37.97140718 -0.51350979
v -0.06279891 -36.50229424 -0.21840594
v -0.05903695 -37.26345301 -0.44837434
v 0.00577826 -37.45406866 -0.46071090
v 0.01363103 -36.52988374 -0.36106177
v 0.02436071 -36.79846600 -0.68487390
v 0.02651586 -36.64642200 -0.65971044
v 0.03577089 -36.40062734 -0.18622984
v 0.06229353 -36.48269176 -0.25143076
v 0.13902035 -36.71301529 -0.73011155
v 0.16236972 -36.40406951 -0.34060527
v 0.18932966 -36.22905910 -0.30439105
v 0.19426420 -36.43818200 -0.52118982
v 0.20680745 -36.51904315 -0.69967256
v 0.23941885 -36.36617213 -0.45310456
v 0.26550546 -36.35656461 -0.56072720
v 0.28271272 -36.68000549 -0.75532717
v 0.32821618 -36.24595329 -0.56322507
v 0.33572342 -36.57991067 -0.80154097
v 0.34209850 -36.34139895 -0.67975186
v 0.36428307 -36.45926714 -0.79995691
v 0.40272126 -36.14875302 -0.65255968
v 0.46118471 -36.31621972 -0.78725116
v 0.51724131 -35.71696579 -0.75333699
v 0.54606795 -36.96569800 -0.67732733
v 0.55186986 -36.15200147 -0.78857574
v 0.61640964 -35.99942103 -0.78598678
v 0.62679534 -36.88109666 -0.74610661
v 9.29637253 -38.15782815 0.68795431
v 9.41234361 -38.16570714 0.83469978
v 9.43416636 -38.16163912 0.96291496
v 9.52491537 -38.10365498 1.49998872
v 9.56813525 -38.10219839 1.03845983
v 9.61681176 -38.12199086 0.85448590
v 9.76748858 -38.14804554 0.56901650
v 9.81617998 -38.07890043 1.07412110
v 9.91690997 -38.04127872 -0.19272768
v 9.92089789 -38.09088841 0.47355556
v 9.92152933 -38.03339228 0.01430458
v 9.94044356 -38.15187141 0.66295540
v 9.94742196 -38.04747015 1.08065445
v 9.98961646 -37.91477904 1.63620221
v 9.99934506 -37.94882447 1.19243260
v 10.01329347 -38.10030967 1.01419352
v 10.02210286 -38.08416799 -0.56667766
v 10.02400368 -37.91937605 1.47413951
v 10.05591732 -38.14272210 0.92874770
v 10.13917755 -37.98796982 1.04362052
v 10.15674695 -37.86987066 1.20554597
v 10.15794929 -37.89771721 1.58017443
v 10.18173061 -38.05545345 0.16426230
v 10.19391324 -38.07858750 0.87682001
v 10.20055730 -38.02871704 0.47295695
v 10.26090514 -37.85313293 1.12444267
v 10.30026283 -37.83411533 1.24051061
v 10.30391827 -37.99495474 0.66559075
v 10.30464564 -37.99298033 0.80337294
v 10.40098164 -37.89383918 0.87935635
v 10.41182969 -37.82132640 1.12743792
v 10.41207183 -37.93920949 0.73360582
v 10.42270940 -37.95597330 0.57128828
v 10.44532005 -37.82854974 0.99323539
v 10.45006700 -37.92045638 -0.79873268
v 10.53537801 -37.95621544 0.44086247
v 10.54050680 -37.92834282 1.65016041
v 10.56512259 -37.82390431 1.05606939
v 10.67426987 -37.84221038 1.14198052
v 10.71969699 -37.85916418 1.25677802
v 10.74433047 -37.87181899 0.97177894
v 10.80627646 -37.84932941 1.14018109
v 10.85396763 -37.84762695 1.52055477
v 11.05834078 -37.91639954 0.15472255
v 11.17176004 -37.72360459 1.23445434
v 11.18946541 -37.86461800 -0.29609061
v 11.30906399 -37.61736676 1.28310570
v 11.31028961 -37.54492849 1.43443164
v 11.32409833 -37.66185790 1.14734028
v 11.33537665 -37.74503991 0.86591922
v 11.35236397 -37.67015412 0.09682911
v 11.40523423 -37.62174025 0.23268000
v 11.41997520 -37.60097548 1.17943634
v 11.42634172 -37.49866411 1.29488611
v 11.47469971 -37.70088404 0.54596865
v 11.53004169 -37.69341484 0.79751830
v 11.53770462 -37.55758330 0.27060043
v 11.54335123 -37.67542914 0.66362624
v 11.58040296 -37.61074692 -0.58470614
v 11.58395782 -37.06471995 1.66830630
v 11.60288230 -37.57913783 0.55921834
v 11.65741310 -37.65259683 0.88675413
v 11.65828854 -37.47521341 0.32668462
v 11.67358365 -37.61697933 0.74191985
v 11.69477031 -37.55196184 -0.53475203
v 11.73921488 -37.38031536 0.42185921
v 11.75122522 -36.94462031 1.66231114
v 11.78985368 -37.57859021 0.87781006
v 11.80272736 -37.31466830 0.54495945
v 11.80629805 -37.48916462 1.11215876
v 11.86473388 -37.49946132 0.99587953
v 11.88501529 -37.20553964 0.53709961
v 11.94165833 -36.84631735 1.67489762
v 11.95118483 -37.38854080 0.97378786
v 11.99003123 -37.14712709 0.60976710
v 11.99439727 -37.30060533 1.02686544
v 12.01565377 -37.28564829 0.91790821
v 12.08191458 -37.19236702 1.03103602
v 12.10792083 -37.18138114 0.07856762
v 12.11853512 -37.16014326 0.88723836
v 12.14631367 -37.08133847 0.71510882
v 12.18341105 -36.69040650 1.67293008
v 12.18432188 -37.10326180 1.12680590
v 12.20040489 -37.11910918 0.99980121
v 12.26528548 -37.10750490 -0.00027834
v 12.27377634 -36.62391007 1.66395726
v 12.28764374 -37.03330085 1.25095237
v 12.34126370 -37.04962134 1.06334267
v 12.42659055 -36.99871898 0.07673380
v 12.54023705 -36.98047996 1.03987230
v 12.58748304 -36.94449738 0.16772586
v 12.68155500 -36.82969138 -0.23624601
v 12.73804624 -36.92346066 0.54732960
v 12.74765935 -36.90540791 0.99366729
v 12.76566554 -36.65127605 1.43070042
v 12.78745756 -36.63627803 -0.43448640
v 12.81427313 -36.80271655 1.16760563
v 12.85962109 -36.58416867 -0.42822832
v 12.86401320 -36.76909953 -0.14591003
v 12.88983785 -36.23702377 1.67371519
v 12.89375219 -36.55848652 -0.50666870
v 12.89668400 -36.83873639 0.48561892
v 12.94675749 -36.81240603 1.03763829
v 12.97763083 -36.70623526 1.18141470
v 12.98283413 -36.53819486 -0.45096668
v 13.03802710 -36.66082770 -0.17052308
v 13.13353330 -36.72089055 1.07166125
v 13.31088319 -36.68122739 1.02955673
v 13.34631070 -36.69871762 0.90556173
v 13.41942139 -36.64312884 0.81636605
v 13.47210072 -36.59279644 0.97023236
v 13.59305345 -36.45095974 1.04796968
v 13.61612324 -36.15785763 -0.40811265
v 13.62695359 -36.47181019 0.90693479
v 13.66747450 -35.78482568 1.62134296
v 13.73976376 -36.38244793 0.97967731
v 13.75277527 -36.05078533 -0.45838955
v 13.75689916 -36.40172631 0.83716743
v 13.90263624 -35.95330939 -0.68598031
v 13.98808043 -36.03722528 -0.22953701
v 14.13244102 -36.28214821 0.68967207
v 14.29724973 -35.78538075 -0.69986423
v 14.30442091 -35.97678244 0.91170450
v 14.34843522 -36.01096198 0.17344391
v 14.40621819 -35.94157100 0.01190438
v 14.42325953 -35.79782322 -0.56897849
v 14.43269942 -35.93354672 -0.17924963
v 14.45757598 -35.69650277 -0.72207797
v 14.51875176 -35.81962734 -0.42051417
v 14.53924645 -35.84884480 -0.09184782
v 14.55772575 -35.85810959 0.06649578
v 14.55891225 -35.73900834 -0.49438881
v 14.62557539 -35.72348133 -0.16910491
v -24.22257513 -33.15068781 1.54928002
v -24.13062192 -33.26887265 1.49986823
v -24.12593924 -33.14869478 1.41519518
v -24.03349243 -33.40760991 1.49493350
v -23.92540313 -33.60760212 1.56286196
v -23.85069802 -33.36216882 1.21689076
v -23.84804375 -33.63500163 1.53137185
v -23.75177853 -33.68127719 1.48085365
v -23.75086211 -33.71424228 1.59802253
v -23.64892699 -33.79922733 1.48766185
v -23.47310446 -33.91690552 1.24607305
v -23.35841581 -34.00574252 1.17679383
v -23.34230952 -34.29690748 1.65978761
v -23.26425910 -34.12359208 1.23436749
v -23.25230651 -34.06014293 1.10912742
v -23.19390327 -34.30566937 1.54014456
v -23.18490110 -33.33872929 0.45297845
v -23.18426967 -34.02522579 1.03608135
v -23.18124473 -34.20294449 1.38596282
v -23.05329964 -33.41761976 0.46014815
v -22.87729084 -34.22548994 1.22690771
v -22.78143354 -33.26300904 0.22424629
v -22.77699858 -33.64964202 0.48852572
v -22.74786867 -33.55669230 0.39180467
v -22.72450179 -34.33582932 1.30313227
v -22.70685881 -34.20191258 1.06227596
v -22.67638221 -33.35614130 0.28040679
v -22.63157628 -33.72909874 0.57927566
v -22.62314409 -33.61539915 0.46257291
v -22.61491120 -33.47212449 0.37024412
v -22.56667800 -34.30022299 1.14817370
v -22.37138711 -34.36128050 1.14837801
v -21.97490819 -34.62333605 1.52331346
v -21.74000815 -34.06313062 1.40666822
v -21.42160758 -33.28693286 0.75761095
v -21.38414234 -33.14315155 0.54202729
v -21.36019431 -33.34841505 0.86743431
v -21.32737637 -33.22663531 0.66242774
v -21.27617039 -33.08764473 0.41671188
v -21.26070112 -33.49974006 1.24199502
v -21.20947652 -33.19762275 0.53247757
v -21.13582753 -33.08925778 0.35207905
v -21.04398049 -33.45638886 1.54908525
v -20.94571851 -33.29548612 0.59438869
v -20.92419378 -33.43629092 1.68823800
v -20.85828036 -33.25227275 0.51013310
v -20.85065655 -33.32731128 0.74798462
v -20.83439939 -33.31029415 0.60717436
v -20.77488229 -33.17476064 0.47573409
v -20.74726485 -33.33340213 1.64737797
v -20.72099037 -33.25584531 0.62389224
v -20.71165107 -33.31506252 0.73239097
v -20.70353553 -33.24681520 1.04239106
v -20.69449052 -33.08429942 0.53198828
v -20.68150043 -33.26116502 0.84971497
v -20.66339552 -33.28592330 0.73143520
v -20.61977051 -33.19581971 0.73946523
v -20.56943998 -33.13549981 0.84940612
v -20.56755498 -33.15604851 0.98785316
v -20.56689747 -33.23559836 1.60430861
v -20.51373944 -33.22566301 1.41881511
v -20.35280690 -33.17136317 1.31892017
v -20.19814588 -33.17932412 1.36884523
v -20.18641867 -33.12977403 1.22222537
v -20.02997696 -33.17287937 1.31284061
v -19.95439827 -33.20752457 1.42840168
v -19.81952414 -33.16933662 1.46106561
v -19.81610991 -33.31002966 1.67676853
v -19.74227652 -33.21519494 1.59023015
v -19.65046488 -33.08752179 1.49796496
v -9.96073894 -33.98616984 1.67933735
v -9.95169021 -34.15960446 1.66802399
v -9.85764805 -33.99644047 1.61505875
v -9.84723214 -33.77399221 1.62465603
v -9.76408366 -34.40044448 1.69212895
v -9.72864497 -33.69063511 1.55667181
v -9.59983561 -33.56076777 1.52361125
v -9.46131349 -33.44305605 1.47710426
v -9.43705998 -33.73256326 1.41015579
v -9.39713232 -34.27684307 1.61581254
v -9.37075354 -33.60854462 1.40249415
v -9.24908556 -34.25921500 1.59239990
v -9.23478231 -33.78338367 1.40318635
v -9.15572513 -34.76556391 1.40053371
v -9.14228894 -33.64396468 1.30788027
v -9.11167823 -33.52016211 1.24410319
v -9.04461928 -33.40373933 1.16764079
v -9.00074095 -33.62686932 1.26598100
v -8.99554417 -33.26109797 1.05606986
v -8.99199210 -34.02218968 1.50449190
v -8.97457451 -33.52598473 1.17662956
v -8.97392072 -34.31585059 1.46941037
v -8.96641426 -33.12179819 0.94609807
v -8.95716250 -34.77463499 1.37696869
v -8.95263813 -34.47461501 1.43948104
v -8.92831571 -33.43785182 1.08085980
v -8.92055128 -35.32348946 1.39964104
v -8.91136564 -33.08885545 0.80646703
v -8.90358351 -33.24542567 0.86546876
v -8.89806263 -34.96436775 1.35138561
v -8.86884704 -33.70719030 1.31312711
v -8.85885861 -33.38430449 0.95385493
v -8.81329644 -33.20567682 0.68447145
v -8.80037155 -33.49973261 1.03513268
v -8.79469141 -34.83105451 1.33266300
v -8.77982471 -35.15996784 1.33649225
v -8.77517462 -35.37482396 1.33274263
v -8.75144918 -33.81276503 1.31105690
v -8.65662750 -34.00129452 1.25894009
v -8.59389454 -34.55091640 1.33491051
v -8.44575558 -33.43700990 0.63407759
v -8.36857781 -33.65545720 0.90305635
v -8.36377498 -33.30073506 0.45106598
v -8.33663810 -34.78434682 1.25082629
v -8.31684470 -33.22234377 0.35987742
v -8.22096225 -34.44333747 1.10303739
v -8.19216017 -34.77564454 1.20534643
v -8.17756075 -33.32752734 0.20893096
v -8.15385114 -33.13145414 -0.09453166
v -8.14069342 -33.88815746 0.79817162
v -8.10079649 -34.69786048 1.14172942
v -8.10028426 -33.28043595 -0.00923768
v -8.05284735 -34.54259038 1.07510528
v -8.05181079 -34.83707458 1.20162568
v -8.01880658 -35.02177075 1.23973319
v -7.99618475 -33.44862908 0.19479901
v -7.98637327 -33.21670368 -0.18370189
v -7.89995771 -34.18915719 0.87256567
v -7.87744764 -34.06708688 0.76915912
v -7.87201244 -33.52365643 0.26856971
v -7.83009827 -33.64142030 0.37801923
v -7.80818518 -33.31155330 -0.16561242
v -7.77481589 -34.81386974 1.24797062
v -7.69174471 -34.70452875 1.23887300
v -7.64511339 -34.46495533 1.10796944
v -7.58860167 -33.86807814 0.49901084
v -7.48148886 -34.74306315 1.26492430
v -7.47471675 -35.59628129 1.15583651
v -7.42184883 -34.16353092 0.78925095
v -7.37821404 -34.60511938 1.21195742
v -7.32353097 -34.86911580 1.25722168
v -7.27331499 -34.73910317 1.23478391
v -7.27074267 -34.24774855 0.90104359
v -7.25428388 -34.97091681 1.23973121
v -7.22078979 -34.63053331 1.16139860
v -7.17414636 -34.34195369 0.96001505
v -7.16039864 -34.77799147 1.16764812
v -7.12869223 -34.14790332 0.86892530
v -7.10647460 -34.24793109 0.94880274
v -7.09726755 -34.87538546 1.20340183
v -7.04180449 -33.26358274 -0.24877238
v -7.00588059 -33.95216540 0.74190641
v -6.96198642 -34.93818641 1.20888720
v -6.95301639 -34.18735787 0.90960233
v -6.89515332 -34.02517736 0.83052454
v -6.66598789 -33.66169706 0.46417734
v -6.62774080 -33.46129134 0.31135979
v -6.61220215 -34.68103707 0.90193143
v -6.53924840 -34.94828194 1.04249455
v -6.52199937 -33.22171047 -0.01792397
v -6.45463867 -34.79370847 0.95108076
v -6.41811499 -35.07912159 1.09351135
v -6.39561052 -34.34171900 0.78232976
v -6.35314127 -34.93594378 1.03222078
v -6.24317303 -33.93007442 0.51984825
v -5.74266072 -35.50620750 1.21131528
v -5.57468738 -34.81495008 0.89451834
v -5.55063738 -35.54329276 1.16919260
v -5.46490960 -35.03651544 1.08685810
v -5.43870032 -35.17618030 1.17826287
v -5.35378885 -35.30104458 1.15723046
v -5.30202733 -35.13146937 1.14171230
v -5.25876228 -34.97746959 1.05557800
v -5.12953941 -35.07640585 1.11442863
v -5.03318105 -35.45047343 0.95361925
v -5.03192423 -35.18851474 1.08707871
v -4.96434933 -35.03791243 1.07545638
v -4.95510735 -33.15450251 0.02154625
v -4.93519800 -35.56618094 0.89425081
v -4.78297286 -33.85109827 0.54621126
v -4.74465638 -34.91170332 0.98793849
v -4.68850555 -34.81896967 0.95892604
v -4.63236542 -33.84939954 0.51534199
v -4.54195868 -35.02874449 0.80357166
v -4.49713413 -35.66016257 0.82976633
v -4.47313860 -33.95571932 0.52331062
v -4.47093882 -34.71856192 0.86086959
v -4.43436159 -33.79729390 0.38615399
v -4.42041922 -34.78711843 0.84566639
v -4.41557122 -34.60057080 0.79607539
v -4.35768487 -34.74202007 0.80864580
v -4.29563224 -33.76859426 0.35978173
v -4.21637530 -33.42259303 0.01440659
v -4.20388486 -34.63843465 0.75821020
v -4.16873908 -35.01531854 0.64625527
v -4.16744966 -34.40542519 0.73133089
v -4.05137567 -33.34827349 -0.03549765
v -4.00606403 -34.50588509 0.76708524
v -3.90834361 -33.36685896 0.02104834
v -3.83713958 -34.39493850 0.75606903
v -3.79899377 -33.70309621 0.32851761
v -3.71998386 -34.25347432 0.66948740
v -3.60096083 -33.56173635 0.15573004
v -3.53694102 -34.22558308 0.61759044
v -3.46886693 -33.63851830 0.17764940
v -3.44744325 -34.41844881 0.68763213
v -3.10439477 -34.35631469 0.59725204
v -3.09691508 -33.72691199 0.13914928
v -3.07833054 -33.83148089 0.20410880
v -2.92100501 -35.61182320 0.64867962
v -2.81000859 -33.91485289 0.26781511
v -2.75897421 -34.20584649 0.48234683
v -2.72731157 -35.08612886 0.68127568
v -2.72078766 -34.01538357 0.34975205
v -2.67243758 -34.15847197 0.42980839
v -2.59147142 -34.07050669 0.37966706
v -2.55802833 -34.54126418 0.45903944
v -2.55378499 -33.94208103 0.32772284
v -2.54660496 -34.19866785 0.40049368
v -2.54546246 -35.00766307 0.66410686
v -2.46190233 -33.37044269 0.16660165
v -2.46046996 -34.69962254 0.46933696
v -2.41059065 -34.56382081 0.35925026
v -2.40676361 -33.14959630 0.09286970
v -2.35845242 -34.95657071 0.60269766
v -2.27403711 -33.36759284 0.11372419
v -2.26265565 -34.61280465 0.27500562
v -2.14300933 -34.51908380 0.16538044
v -2.13639787 -33.15459937 0.00653684
v -2.12982809 -33.44426304 0.04833367
v -2.05327105 -35.42737663 0.63847302
v -1.95726031 -35.63788161 0.69478044
v -1.92622247 -33.25762600 -0.10665291
v -1.79543602 -33.17606449 -0.15252604
v -1.77277275 -34.20365229 -0.11068195
v -1.76308746 -34.61625800 -0.00986672
v -1.73401856 -34.76348147 0.10478103
v -1.68599491 -34.32196751 -0.17083489
v -1.67941663 -33.27777237 -0.24940161
v -1.67402008 -34.15758535 -0.23566886
v -1.64749729 -33.09811279 -0.21488148
v -1.64222287 -34.72141922 -0.00351670
v -1.63437135 -34.60944444 -0.10717956
v -1.62927608 -33.45822170 -0.46606301
v -1.58481509 -33.31827745 -0.41186754
v -1.57992321 -34.30458158 -0.33105726
v -1.54984882 -33.15530345 -0.33252893
v -1.54215202 -34.84534472 0.11122118
v -1.53369026 -34.98460352 0.22234820
v -1.51962426 -33.19345415 -0.51526923
v -1.51532504 -33.38170424 -0.61899383
v -1.49982015 -33.19905326 -0.69243147
v -1.49823097 -34.75520760 -0.09335193
v -1.46000437 -34.93842110 0.17793324
v -1.40656810 -34.67858583 -0.28022792
v -1.35081785 -35.41859612 0.25305900
v -1.33694534 -34.95838866 0.06023425
v -1.31276227 -35.56516021 0.34152842
v -1.25143991 -34.98069197 -0.05330748
v -1.24520296 -35.52998602 0.20728719
v -1.17171742 -35.14215723 -0.08042962
v -1.04226230 -35.13658792 -0.23421676
v -0.94537647 -35.12591124 -0.39536256
v -0.92265609 -35.32779962 -0.30204718
v -0.88030240 -35.07834300 -0.54878334
v -0.82454528 -35.22054851 -0.46942846
v -0.68905833 -35.25837883 -0.49139111
v -0.64062059 -35.51980108 -0.27836091
v -0.47576934 -35.50852835 -0.28593937
v -0.36776779 -35.64052656 -0.17905238
v -0.31162359 -35.20662338 -0.58724842
v -0.19379897 -35.64420715 -0.27969808
v -0.14075385 -35.50545126 -0.37200731
v 0.00205923 -35.16524285 -0.67440170
v 0.00513026 -35.03438085 -0.75610058
v 0.11048631 -35.12536734 -0.73300488
v 0.14134224 -35.04142910 -0.77951490
v 0.25128317 -35.15344858 -0.79795130
v 0.27622096 -35.56742519 -0.70701615
v 14.54456523 -35.54195911 1.36723032
v 14.54610564 -35.55472568 1.56136288
v 14.59907740 -35.65838933 -0.56826160
v 14.62727133 -35.47529131 1.13655801
v 14.65595607 -35.45060009 1.42574043
v 14.69186228 -35.54561734 -0.71517256
v 14.70374037 -35.33735126 1.05887128
v 14.72379826 -35.32826528 1.26963330
v 14.77382425 -35.47692671 -0.11741025
v 14.78865463 -35.19142419 0.77838043
v 14.80380911 -35.20666435 1.11403852
v 14.81272466 -35.20862386 1.39014551
v 14.81597871 -35.34936532 0.54508203
v 14.83886875 -35.38879007 -0.12509052
v 14.85009864 -35.16656160 1.25967350
v 14.85991105 -35.58412194 0.09907717
v 14.89603240 -35.46451032 -0.00769384
v 14.90002871 -35.51422805 0.26191911
v 14.92948178 -35.51501781 0.11332171
v 14.93603922 -35.34417227 -0.11505306
v 14.97844327 -34.95261073 0.65558148
v 14.99331649 -35.43893993 0.10888012
v 15.00278059 -34.99972820 1.56994467
v 15.00982884 -35.38185358 -0.00258899
v 15.02422523 -35.26932746 -0.22862035
v 15.04984777 -35.36112607 0.21537281
v 15.07555321 -34.86514464 0.70544571
v 15.09048883 -34.92202982 1.43759628
v 15.09198081 -35.30512005 -0.07156959
v 15.10636229 -35.33802181 0.07646886
v 15.15391376 -34.87548977 1.57793215
v 15.26337862 -34.83063728 1.28806219
v 15.27413726 -34.67892110 0.67315303
v 15.35965316 -34.57371145 0.95084717
v 15.36755450 -34.74337980 1.38067733
v 15.39294235 -34.57634524 1.12529611
v 15.40852617 -34.61281955 1.62982871
v 15.43094777 -33.96872059 1.62607990
v 15.43464512 -35.08146852 -0.07155146
v 15.43765049 -34.60364044 1.29922072
v 15.44237975 -34.62501243 1.47547934
v 15.45031834 -34.32018682 1.53873290
v 15.46822302 -34.44666043 1.20220846
v 15.47505986 -34.43804756 1.01836445
v 15.47564846 -34.43940729 1.38894725
v 15.48850443 -34.12438557 1.51447579
v 15.52183460 -34.31930766 1.25531503
v 15.52409399 -34.24803168 1.38380262
v 15.53012989 -34.96942297 -0.20865200
v 15.56490455 -33.93293917 1.49895006
v 15.63881896 -34.07161310 1.35909219
v 15.68344980 -34.81916338 -0.17361877
v 15.73113166 -33.87805074 1.41095440
v 15.74861631 -34.55470875 0.07716367
v 15.80087282 -34.84431282 -0.62673126
v 15.81315324 -33.96179155 1.26425200
v 15.81960730 -34.74735469 -0.29410466
v 15.91761597 -34.35699642 -0.06839892
v 15.92844911 -34.68397632 -0.40441379
v 15.94855823 -34.27020833 0.37700427
v 16.04530588 -33.50940347 1.48043293
v 16.05510339 -34.29813683 -0.22299355
v 16.08044282 -34.61774811 -0.68311492
v 16.18306898 -34.18261185 -0.24954468
v 16.21096581 -34.26170349 -0.37811085
v 16.30999148 -33.98750722 0.43683802
v 16.32111147 -34.13879499 -0.38704459
v 16.37825742 -34.01170298 -0.30134319
v 16.51278883 -33.92045945 -0.26006834
v 16.53672382 -33.88103843 0.23641229
v 16.57638513 -33.32176432 0.78689196
v 16.59875922 -33.87541324 -0.12656540
v 16.64706692 -33.80376473 0.20842475
v 16.66686498 -34.37401354 -0.79143397
v 16.68605767 -34.11569446 -0.54217357
v 16.80538990 -33.48376602 0.45708372
v 16.84066281 -34.09389406 -0.58928714
v 16.86029322 -33.59976411 0.31604434
v 16.90889895 -33.71877968 -0.01618738
v 16.92088880 -33.51053596 0.33650294
v 16.92738384 -33.39228407 0.37719973
v 16.93840139 -33.57116133 0.22403605
v 16.96879789 -33.60055014 0.07499265
v 16.96899533 -33.88599679 -0.33968952
v 17.04916172 -33.63269567 -0.13951046
v -26.10218711 -30.48411757 1.50204857
v -26.00940317 -30.50624952 1.46342115
v -25.98971687 -30.51853925 1.59943814
v -25.87409690 -30.54314479 1.48203014
v -25.68252198 -30.49495257 1.24154217
v -25.65582469 -30.62095121 1.35141145
v -25.21368302 -30.49147874 -0.42818411
v -25.19829385 -31.61796555 1.68584776
v -25.15606768 -30.55982292 -0.61296031
v -25.14185570 -31.55891225 1.52348494
v -25.09532869 -30.55819124 -0.79017540
v -25.04896373 -31.39197454 0.99865277
v -25.03031865 -30.66589683 -0.64904237
v -25.00009909 -31.66475892 1.30325719
v -24.96507391 -31.77637979 1.38894492
v -24.90625158 -30.98735027 -0.10799764
v -24.81036633 -32.11149201 1.56539795
v -24.62366782 -32.33896196 1.63269090
v -24.50703271 -32.49390796 1.55328447
v -24.43091385 -32.68086538 1.53053610
v -24.40252341 -31.43301234 -0.57406054
v -24.38792586 -31.40425310 -0.79099229
v -24.38518219 -32.57789090 1.41114893
v -24.30803329 -32.73966908 1.41889055
v -24.30365048 -32.99477696 1.53324450
v -24.27303046 -32.07209334 0.45323855
v -24.26133491 -31.48725256 -0.64454076
v -24.25827272 -32.90654346 1.43447402
v -24.22189899 -33.04534033 1.45154435
v -24.15786870 -32.80816227 1.35609158
v -24.15047958 -32.13745356 0.34897745
v -24.12286028 -32.56099671 1.11991412
v -24.11088534 -32.10562840 0.21104632
v -24.06822890 -32.24563226 0.27050541
v -24.05972220 -32.00893104 0.01663609
v -24.05965514 -32.09308907 0.10316365
v -24.05356988 -32.31522068 0.47669723
v -24.04310182 -32.74402767 1.28633645
v -24.04210716 -32.40784630 0.57676953
v -24.02781136 -32.40788728 0.19458331
v -24.01774749 -32.52320737 0.70094172
v -24.01623502 -32.66572580 1.19180779
v -24.01103079 -32.23700076 0.12695372
v -24.00049567 -32.56305680 0.31312581
v -23.97088706 -31.77472204 -0.24913790
v -23.96324463 -32.13845193 0.03158209
v -23.95224385 -32.56369010 0.13319503
v -23.91877584 -32.67724067 0.20989892
v -23.91812205 -32.67171979 0.44152522
v -23.91094156 -32.71047771 0.31064698
v -23.91089685 -32.63969719 0.60886302
v -23.90422300 -32.80313686 1.20382209
v -23.81597273 -32.53030404 0.04869822
v -23.81514385 -32.66065568 0.13088394
v -23.78256433 -32.77394921 0.26030041
v -23.71721901 -32.84412622 0.44026595
v -23.66457880 -32.87029266 0.35407947
v -23.66068959 -31.66632727 -0.71121473
v -23.64720590 -32.48468041 -0.01203763
v -23.59429188 -32.82671049 0.25306761
v -23.57180417 -32.96685591 0.50578610
v -23.52826670 -32.93637186 0.33633847
v -23.45313504 -32.43627027 -0.12448229
v -23.43374491 -32.91372582 0.22796611
v -23.37203920 -32.28498250 -0.23981824
v -23.36866781 -31.94786981 -0.50051883
v -23.25228415 -32.73962811 0.01813101
v -23.24409410 -32.41771087 -0.21029745
v -23.06814305 -32.77048469 0.00290211
v -22.99299650 -32.92379901 0.05888654
v -22.76988886 -31.73977137 -0.51802146
v -22.63078839 -31.52257949 -0.77446050
v -22.57247455 -31.74751624 -0.51152072
v -22.47059345 -31.58736601 -0.73523750
v -22.45957218 -31.71090037 -0.63991977
v -22.43329026 -33.01333636 0.29300380
v -22.40568958 -31.82620555 -0.53549180
v -22.35576138 -31.69317171 -0.74495701
v -22.32473716 -32.14741126 -0.17284507
v -22.27004617 -31.55397251 -0.82110445
v -22.22920954 -31.77978471 -0.80449303
v -22.10578509 -32.00022876 -0.67192147
v -22.01334946 -32.85328299 0.29996742
v -21.95988037 -32.13488683 -0.42609437
v -21.95968479 -32.03065321 -0.70088502
v -21.85653150 -31.99881688 -0.78792352
v -21.82930894 -32.36768022 -0.04434611
v -21.58466913 -32.14683011 -0.37859537
v -21.52601816 -32.06107765 -0.51197177
v -21.48555405 -32.22311288 -0.27394498
v -21.43070847 -32.85064176 0.37604725
v -21.41670510 -33.04475918 0.46238370
v -21.39523625 -32.50688687 0.12541666
v -21.37303166 -32.76526183 0.31780155
v -21.37176134 -32.10563213 -0.54428785
v -21.32438309 -32.01998398 -0.68116869
v -21.31873555 -32.42159635 -0.02551432
v -21.30272426 -32.86090121 0.31867091
v -21.23428509 -32.53693134 0.19162556
v -21.23241499 -32.95653686 0.31953718
v -21.22298256 -32.18562528 -0.59318967
v -21.21030912 -32.49315917 0.06060800
v -21.12045698 -32.00131655 -0.72708330
v -21.10497467 -32.57648647 0.24384726
v -21.08070813 -32.50851110 0.13852904
v -21.06939629 -32.43703768 -0.22348511
v -21.04180865 -32.70362318 0.28160179
v -21.00786939 -32.41983056 -0.35061853
v -20.99461481 -32.48684481 -0.11009928
v -20.97375691 -32.51763806 0.19892723
v -20.96736617 -32.29702264 -0.59117645
v -20.95750161 -32.03316778 -0.70744590
v -20.93286999 -32.58909285 0.26903130
v -20.92365175 -32.16512129 -0.63833187
v -20.89522406 -32.42049739 -0.42895388
v -20.87129280 -32.71895647 0.32124732
v -20.85254714 -32.50894323 0.21865073
v -20.84796503 -32.42904693 -0.22507156
v -20.83559521 -31.92480281 -0.78273268
v -20.83225548 -32.04706311 -0.67327044
v -20.82503214 -32.87530318 0.36903156
v -20.79051360 -33.03798288 0.41681502
v -20.78192867 -32.35504031 -0.48349568
v -20.75785026 -32.39392489 -0.37244061
v -20.74565738 -32.57549927 0.30858553
v -20.72188631 -32.46022388 0.19699377
v -20.71425319 -32.73823857 0.40722571
v -20.70952766 -32.40351751 0.09197877
v -20.70120722 -32.90848061 0.47691946
v -20.68515867 -32.22074360 -0.50099840
v -20.64962313 -32.30140358 -0.39621821
v -20.62747255 -31.82868659 -0.75299956
v -20.61023004 -32.33175352 0.03402597
v -20.60381137 -32.95240179 0.60582970
v -20.57770453 -32.77109936 0.53047598
v -20.56458034 -32.61127695 0.41534653
v -20.53125948 -32.19596297 -0.42130437
v -20.51714994 -32.25249052 -0.30256022
v -20.50052024 -32.23829716 -0.01875024
v -20.45635320 -32.83590078 0.65582700
v -20.45176923 -33.04013237 0.90508856
v -20.41480504 -31.75723553 -0.77798666
v -20.38632333 -32.13800490 -0.46769349
v -20.38208023 -32.21607208 -0.34603188
v -20.37474886 -32.02570230 -0.57807605
v -20.37372440 -32.21694008 -0.06999820
v -20.37190273 -32.25110471 0.03580311
v -20.35534196 -32.91261941 0.78303256
v -20.31447180 -31.91208094 -0.67557016
v -20.21412365 -32.22033754 -0.40794825
v -20.20246722 -32.30084479 0.02788648
v -20.06243914 -31.94571659 -0.80092717
v -19.91440915 -32.01521933 -0.79029601
v -19.89820786 -32.36601874 0.13870759
v -19.76056769 -32.40106627 0.24908941
v -19.61301640 -32.36956522 -0.25777036
v -19.48318072 -32.99652413 1.52014708
v -19.38364469 -32.43295476 -0.14707218
v -19.34836060 -32.34130517 -0.30927965
v -19.32797767 -32.94893727 1.50190038
v -19.31047440 -33.07998180 1.68829085
v -19.15824786 -32.43581206 0.09027402
v -19.12134513 -32.47882053 0.19160156
v -19.01434548 -32.03652799 -0.46117112
v -18.99059117 -32.37986937 0.13232300
v -18.91531423 -32.88197890 1.28952332
v -18.86943914 -32.95160830 1.43437635
v -18.69329624 -32.12636337 -0.00567985
v -18.49569380 -32.74203092 1.38446910
v -18.43478717 -32.96916559 1.62910484
v -18.37536693 -32.64217451 1.31824065
v -18.35192181 -32.72253647 1.45445752
v -18.26267689 -33.01228583 1.63985509
v -18.25549826 -32.00572357 -0.15181323
v -18.24907400 -32.59810805 1.39763148
v -18.15799810 -32.49420598 1.35522918
v -18.11304875 -32.55727142 1.45061139
v -18.07950810 -31.98933601 -0.21671416
v -18.05123873 -32.67184645 1.52077223
v -18.04479957 -31.79576993 -0.41902362
v -18.02924462 -32.44588152 1.38346700
v -18.01242493 -31.67893365 -0.53179369
v -17.96687394 -32.53855929 1.46934728
v -17.91901886 -31.97890893 -0.28315838
v -17.90282503 -31.76380321 -0.43431771
v -17.89038815 -31.45749494 -0.76254481
v -17.87885465 -32.45357797 1.39705511
v -17.87647046 -31.60993755 -0.51617133
v -17.83903874 -32.56045282 1.45237730
v -17.77788252 -31.99652210 -0.20814553
v -17.77266152 -31.40400723 -0.70789020
v -17.76460558 -32.43202716 1.29352754
v -17.76433550 -32.51915425 1.39526953
v -17.74340309 -32.95926377 1.64446444
v -17.66850613 -32.82213211 1.57719536
v -17.65134931 -32.51926973 1.36096706
v -17.64246263 -31.34234250 -0.69326063
v -17.62769930 -32.01282769 -0.10544864
v -17.62258448 -32.43443370 1.27106032
v -17.61063002 -31.52656555 -0.42761475
v -17.60292239 -32.73971379 1.55916717
v -17.54658855 -31.63448721 -0.31059285
v -17.51873642 -31.22469783 -0.79040159
v -17.48961397 -32.06144646 0.01206909
v -17.44836196 -31.95248172 -0.13334323
v -17.42834225 -31.34347498 -0.68291742
v -17.42657460 -31.60452470 -0.25724055
v -17.31131412 -31.54852241 -0.26598212
v -17.30536856 -31.99884668 0.00012357
v -17.23583974 -32.20854327 0.85630821
v -17.23289117 -32.25512803 1.02414645
v -17.15880819 -31.46967664 -0.25621991
v -17.03808084 -31.60561621 0.05517878
v -16.99840650 -31.49583936 0.01266658
v -16.94455184 -31.55660629 0.14589632
v -16.90206304 -31.66815639 0.25280059
v -16.84482209 -31.74311668 0.37735110
v -16.80624671 -31.51855990 0.24748038
v -16.76702686 -31.62076697 0.37378346
v -16.66773669 -32.14218467 1.26695866
v -16.46940596 -31.42247722 0.28163873
v -16.46095328 -31.53119609 0.41632238
v -16.44284837 -31.64529055 0.53062633
v -16.33478329 -31.67080134 0.58158004
v -16.32195339 -32.01676905 1.12349505
v -16.30758122 -31.77457303 0.77789143
v -16.28234982 -31.59437329 0.46220786
v -16.27496071 -31.11349791 -0.82116196
v -16.27274044 -31.34605289 0.03224125
v -16.22170582 -31.23058751 -0.46717253
v -16.20176248 -31.14180639 -0.73582050
v -16.17127843 -31.95378557 1.13059685
v -16.13549888 -31.14514798 -0.61303971
v -16.11595973 -31.42160177 0.10064638
v -16.10038243 -31.33471683 -0.04068293
v -15.98927565 -31.81855008 0.82895701
v -15.95663279 -31.38158470 0.04392012
v -15.94809256 -31.50220960 0.17416336
v -15.89533687 -31.65891767 0.41034733
v -15.89355059 -31.84637800 0.97976392
v -15.86275548 -31.58286959 0.28326723
v -15.84569737 -31.83986247 0.85187453
v -15.84084518 -31.71518072 0.56446617
v -15.83435759 -31.39758855 0.12664053
v -15.80891944 -31.81469440 1.29617914
v -15.79358615 -31.78312257 0.73555997
v -15.79191722 -31.46637604 0.24612862
v -15.75840823 -31.54350445 0.38129781
v -15.74205421 -31.80113062 0.89466450
v -15.65720513 -31.34105727 0.37970752
v -15.61101340 -31.07612766 0.07152004
v -15.60196839 -31.71691671 0.85961161
v -15.56578092 -31.35184944 0.54510514
v -15.55444393 -31.45078942 0.62907761
v -15.50738141 -31.65994585 1.24143448
v -15.49875829 -31.63608909 0.90575009
v -15.48568904 -31.24679625 0.48038826
v -15.45763761 -31.59399703 0.80694060
v -15.44712111 -31.47401288 0.72130252
v -15.40655736 -30.56509979 -0.81957545
v -15.36364947 -31.65106103 1.30911171
v -15.08175954 -31.07020818 0.38048613
v -15.07097855 -30.96407652 0.23850640
v -15.03510308 -31.60619363 0.95695729
v -14.97090980 -31.41879663 0.68721164
v -14.89878073 -31.53834119 0.84848126
v -14.86410573 -31.36302158 0.67081169
v -14.84885439 -31.58714250 1.01388991
v -14.79844842 -31.62209690 1.18501531
v -14.58361093 -31.65144473 1.36576209
v -14.54008091 -31.81219101 1.57213665
v -14.52908106 -31.35616332 0.86805067
v -14.52794019 -30.74645065 0.08507755
v -14.40721098 -31.88045695 1.63779221
v -14.22415767 -31.39426932 0.95056579
v -13.99953198 -30.81480227 0.27484607
v -13.21637817 -31.07642196 0.48914709
v -13.20243999 -31.37912974 1.39015540
v -13.15251365 -30.69767542 0.10397108
v -13.05644959 -31.18477948 1.05648069
v -12.70785462 -31.59683943 1.69233838
v -12.19493803 -31.38586506 1.29169051
v -11.88218221 -30.63885123 0.07194803
v -11.84664760 -30.56537546 -0.08832447
v -11.73783559 -30.69485351 0.10246790
v -11.58287190 -30.75302206 0.09815612
v -11.52536552 -30.69210798 -0.09014497
v -11.35439333 -31.06200881 0.71402144
v -11.19172480 -30.54281697 -0.47234111
v -10.98161284 -31.16996028 1.04144856
v -10.93375497 -30.80904856 -0.08894943
v -10.89082658 -30.54382838 -0.61690161
v -10.75262669 -30.79369105 -0.01275181
v -10.71246807 -30.56189977 -0.57907921
v -10.69397572 -31.08254448 0.98881533
v -10.62107459 -31.68625385 1.56012923
v -10.62009763 -30.80458567 0.27127625
v -10.49557049 -30.69785051 -0.24594492
v -10.48758253 -30.84113821 0.37088597
v -10.46329085 -30.66903166 -0.38671427
v -10.33987664 -30.65474331 -0.29787692
v -10.28074790 -30.55268340 -0.49013103
v -10.27519256 -30.61638027 -0.39264909
v -10.21377463 -31.01783432 0.84312371
v -10.18330362 -30.55984154 -0.34666661
v -10.07691305 -31.61700442 1.35036081
v -9.98524390 -31.36030957 1.14588765
v -9.92843602 -31.22975305 1.03482732
v -9.87027679 -30.77053279 0.44550831
v -9.79393441 -31.32059425 1.13264110
v -9.68038291 -31.12632222 0.84278430
v -9.54936910 -30.48904985 0.25786107
v -9.47738346 -30.94604053 0.64261811
v -9.28791333 -32.91676566 1.44751661
v -9.27830394 -32.72012621 1.54603296
v -9.21556540 -32.54241124 1.62652810
v -9.17437859 -33.01104903 1.30133703
v -9.03615449 -32.17355162 1.57949282
v -9.02698934 -31.77218512 1.61570334
v -9.01066232 -32.05727041 1.61099108
v -8.98669474 -30.84454313 0.69016888
v -8.98516923 -31.94098920 1.64248922
v -8.89735296 -31.72417730 1.50804908
v -8.87186266 -32.51941502 1.00260100
v -8.86220951 -30.86623549 0.80901006
v -8.85090325 -30.73836118 0.64562255
v -8.78839660 -32.96249732 0.54770830
v -8.74977186 -30.53992800 0.51872904
v -8.74813180 -31.68452904 1.38655130
v -8.73079058 -30.93416616 0.90051838
v -8.72739498 -32.83188865 0.51988912
v -8.71510711 -30.81446700 0.75054565
v -8.67201108 -32.95585886 0.48307868
v -8.66307691 -31.51918575 1.29458518
v -8.64783768 -31.78766742 1.24915375
v -8.60830210 -32.55404532 0.40748890
v -8.59167986 -31.65003657 1.26053998
v -8.57708883 -32.84908831 0.41857079
v -8.56725127 -30.90780042 0.80389407
v -8.54693539 -32.69251809 0.33195989
v -8.53489526 -30.69641069 0.58536447
v -8.52523930 -31.53107688 1.20538927
v -8.50052293 -30.55611812 0.48717935
v -8.48992169 -32.50961378 0.23819765
v -8.48625414 -30.83519451 0.64948905
v -8.46043415 -31.30836412 1.07555778
v -8.45699385 -31.43531084 1.12828461
v -8.45192373 -32.94502571 0.37334760
v -8.43304768 -31.83062375 0.69494190
v -8.43173172 -30.97553365 0.72823977
v -8.40130821 -30.91537394 0.59472979
v -8.38833116 -32.44048357 0.03979170
v -8.38102587 -30.74678592 0.49901905
v -8.37886520 -31.39769658 0.99279557
v -8.35459772 -31.05399013 0.62975980
v -8.33163876 -30.95685691 0.48238653
v -8.31261370 -31.20440617 0.71671227
v -8.31058435 -31.35561943 0.82090322
v -8.30154307 -31.18773736 0.59645221
v -8.29588342 -31.34612739 0.63293776
v -8.29047058 -31.17106669 0.47619210
v -8.25104490 -31.00701608 0.35809499
v -8.23901687 -32.09412098 -0.42841650
v -8.23345967 -31.90980107 -0.36253312
v -8.23233183 -30.83940968 0.38009312
v -8.21286812 -31.12659976 0.27472168
v -8.20708554 -32.48824924 -0.48943126
v -8.20539426 -30.65640479 0.38935020
v -8.17813072 -32.41182491 -0.55383594
v -8.13326985 -32.24154562 -0.56266232
v -8.12664255 -32.41037205 -0.60550135
v -8.08488112 -30.73129430 0.31605255
v -8.07843730 -30.59699014 0.33221205
v -8.07764102 -32.57053345 -0.58416720
v -8.06612708 -31.46829084 -0.25795971
v -7.99196120 -32.45156631 -0.67592954
v -7.98904803 -30.62122129 0.27369210
v -7.95761868 -30.73862940 0.20485499
v -7.91954901 -32.55335242 -0.69329550
v -7.88498670 -30.56507558 0.17229911
v -7.82684982 -30.47649935 0.06059196
v -7.81581644 -30.70394695 0.10195576
v -7.77339796 -32.36830980 -0.76160976
v -7.76562328 -30.56622669 0.06667248
v -7.70947011 -30.66477366 -0.01708989
v -7.68126408 -32.69505873 -0.74266770
v -7.67846312 -31.41198307 -0.48053672
v -7.67791970 -32.58816898 -0.77793817
v -7.67449755 -30.79651482 -0.11317537
v -7.61391688 -30.64500354 -0.14680336
v -7.57767307 -30.50993942 -0.24079760
v -7.55979493 -30.82229756 -0.24145388
v -7.51204230 -30.64206801 -0.24048661
v -7.43779913 -30.73379025 -0.30316244
v -7.42793549 -30.55259772 -0.34483278
v -7.31710019 -30.52635491 -0.41641080
v -7.29158195 -30.48540466 -0.45070867
v -7.24450499 -31.67675436 -0.73120766
v -7.21680885 -31.26977384 -0.60210808
v -7.18030706 -30.56780063 -0.47851613
v -7.10771466 -31.76093474 -0.73975750
v -7.08822580 -31.37483820 -0.65747136
v -7.01565947 -32.13813901 -0.73449226
v -6.99964259 -31.47635236 -0.67097531
v -6.97082421 -32.82514215 -0.58948819
v -6.96081202 -31.31818771 -0.68336952
v -6.93899952 -31.76882118 -0.68019406
v -6.86790701 -31.43986315 -0.66750386
v -6.70800125 -32.37342834 -0.58493786
v -6.67861477 -31.41899407 -0.67222700
v -6.60893135 -32.21942112 -0.54233492
v -6.57501863 -30.49237095 -0.76093106
v -6.50292914 -32.05413744 -0.52626972
v -6.45762868 -32.23736584 -0.45153929
v -6.29000319 -30.86152673 -0.81419421
v -6.28493959 -31.20371141 -0.68005314
v -6.06602058 -32.49145299 -0.13549827
v -5.96130686 -32.80394524 -0.03402300
v -5.65496273 -32.16975182 -0.18151285
v -5.60273137 -33.02319720 0.04023714
v -5.56683028 -32.70088881 -0.07432903
v -5.47732459 -31.98041394 -0.29280869
v -5.46071073 -32.12749213 -0.19145834
v -5.23624523 -32.75075182 -0.06196127
v -5.22163277 -32.09153190 -0.17120710
v -5.16805192 -32.57676587 -0.08983155
v -5.07830968 -32.09181130 -0.17843700
v -5.06124645 -32.73253143 -0.09297173
v -4.95262956 -31.25091642 -0.79094595
v -4.79377573 -31.29892051 -0.73947606
v -4.67746053 -31.32969514 -0.69582503
v -4.60314937 -32.09925070 -0.24770212
v -4.57550678 -31.33276105 -0.71192248
v -4.49799979 -32.33510256 -0.23775944
v -4.48932825 -31.44087642 -0.68529550
v -4.42246906 -32.03047812 -0.29461534
v -4.40450897 -32.20430762 -0.23837823
v -4.25512064 -32.14869648 -0.23169199
v -4.22293320 -32.98746422 -0.20253156
v -4.13311133 -31.25033528 -0.76349190
v -4.04802337 -32.54681453 -0.20449028
v -4.02241712 -31.16246313 -0.78430236
v -3.75329610 -32.67588466 -0.13951663
v -3.72483442 -32.45369717 -0.16898835
v -3.68530117 -31.70765936 -0.56039850
v -3.54995555 -32.32488781 -0.22108578
v -3.40832141 -31.90573305 -0.57652162
v -3.29050119 -31.85774386 -0.61566464
v -3.27075063 -31.21339902 -0.74977748
v -3.16936709 -32.09828958 -0.48023750
v -3.10718385 -31.25102445 -0.71385934
v -2.69546709 -31.35989979 -0.59307186
v -2.43961462 -31.32684156 -0.61128248
v -2.34475895 -31.40354156 -0.59823022
v -2.33005453 -31.28048033 -0.62538299
v -2.20481982 -31.32375330 -0.64359617
v -2.08526035 -31.62300959 -0.72720833
v -1.99295254 -31.79233894 -0.71809639
v -1.96939567 -33.07996690 -0.09857377
v -1.93946797 -31.14245646 -0.81452599
v -1.73248129 -32.86845982 -0.20325446
v -1.60045922 -32.79194981 -0.32053184
v -1.55354966 -32.98963606 -0.30006544
v -1.54110475 -31.79869428 -0.72910677
v -1.53566781 -32.60677308 -0.40786670
v -1.51077670 -32.91243315 -0.36937374
v -1.49462628 -33.01661089 -0.44779677
v -1.47646212 -32.84018114 -0.80481556
v -1.47039641 -32.45263174 -0.47422465
v -1.45674311 -32.00564906 -0.64188003
v -1.44354242 -32.60577098 -0.54134941
v -1.43620418 -31.71453252 -0.76818652
v -1.42691866 -32.29464963 -0.56365452
v -1.41148129 -31.86555579 -0.71209529
v -1.38759729 -32.13697299 -0.65797777
v -1.34595495 -32.00184554 -0.71814121
v -1.33648783 -32.30331838 -0.72913535
v -1.26976497 -31.75221756 -0.77980908
v -1.23784645 -32.11606294 -0.81508677
v 15.95698297 -32.88765997 1.70597003
v 16.01355709 -32.75809437 1.70061318
v 16.27823152 -32.24477172 1.66008237
v 16.29620045 -32.61957318 1.43382035
v 16.35060273 -32.50777349 1.42578909
v 16.36215858 -31.71623871 1.66681840
v 16.38475433 -32.95286000 1.32466306
v 16.40599221 -32.58660808 1.28797058
v 16.47881418 -31.16756491 1.57175807
v 16.59795642 -32.37400576 1.00347062
v 16.62373915 -32.22927451 1.04463170
v 16.66264609 -31.44189343 1.29908381
v 16.66704193 -32.28178993 0.89377014
v 16.68043807 -32.81171620 0.91354200
v 16.69282466 -31.44741803 1.10229268
v 16.69409499 -31.71697259 0.61210053
v 16.69421233 -32.44742379 0.86799299
v 16.69627242 -31.72485903 1.23934879
v 16.69931971 -32.16760233 0.78947144
v 16.71230979 -31.59527481 0.56840898
v 16.71236195 -31.78448603 1.12187001
v 16.71707071 -31.55371547 1.18106534
v 16.77223295 -31.67661652 0.48514921
v 16.79872908 -32.96243399 0.80232584
v 16.83959737 -31.23714775 0.40757176
v 16.90457575 -31.12901188 0.26342139
v 16.91433229 -32.93558583 0.68886130
v 16.96089655 -31.03359975 0.10731378
v 17.07396656 -30.72127327 -0.55759237
v 17.14019291 -32.86243230 0.00277187
v 17.14736782 -31.71735629 0.15352506
v 17.24926382 -32.80224651 -0.14021607
v 17.34260470 -32.72058815 -0.28935206
v 17.35205390 -31.86315671 -0.33266671
v 17.38215052 -32.26161003 -0.42489491
v 17.39562117 -31.92334250 -0.48732542
v 17.40344428 -32.82048553 -0.44582650
v 17.42596738 -32.31950477 -0.59434568
v -27.24368684 -28.02095190 1.62914791
v -27.22279541 -28.45655382 1.23585341
v -27.20830217 -28.36989798 1.40920444
v -27.20758505 -28.26669067 1.27405534
v -27.19776705 -28.30400690 1.56927027
v -27.19637193 -28.17008644 1.47976622
v -27.16920152 -27.95839868 1.48964149
v -27.15925872 -28.60408649 1.24618062
v -27.15290338 -28.56113762 1.10523507
v -27.13753656 -28.08043733 1.33118918
v -27.12331340 -28.51034701 0.99512062
v -27.12063678 -27.98421867 0.37999955
v -27.11418644 -28.30854990 0.94944041
v -27.08488889 -28.16974558 0.96456072
v -27.07738988 -28.01554091 1.18917902
v -27.07315423 -27.94073150 0.23822916
v -27.06776373 -28.52514386 1.64109992
v -27.06639655 -28.46320346 0.89458079
v -27.05769613 -27.91378647 1.04398688
v -27.05664933 -28.27711217 0.84953097
v -27.05210261 -28.08086202 0.30265498
v -27.03909390 -28.02372165 0.60215808
v -27.03703009 -28.04300189 0.95191575
v -27.02204511 -28.72987092 1.18695281
v -27.01915242 -28.10620517 0.83272636
v -27.00911276 -28.02923322 0.72770077
v -27.00602077 -28.12427282 0.51244028
v -27.00335905 -28.64532731 0.97930955
v -26.96420252 -28.76451984 1.33087498
v -26.96387284 -28.18662487 0.67146251
v -26.96049586 -28.05905044 0.18836737
v -26.95803158 -28.67208235 1.60628778
v -26.95627138 -28.39533798 0.75615814
v -26.95577592 -28.81012671 1.26140937
v -26.95372887 -28.16641331 0.27350677
v -26.94406733 -27.89631486 0.11728476
v -26.94162354 -28.56159583 0.83523616
v -26.89745091 -28.24284695 0.50655520
v -26.84921399 -28.27009372 0.34652205
v -26.84914134 -28.81323732 1.63420115
v -26.84499882 -28.35907042 0.62731194
v -26.83305182 -28.18067186 0.20087570
v -26.82415210 -28.51518802 0.73221541
v -26.72434598 -28.97461876 1.63753657
v -26.71159245 -28.30242179 0.24293682
v -26.68284625 -28.63353677 0.75297983
v -26.67106688 -27.90264599 -0.57466031
v -26.66840889 -28.19340304 0.12141591
v -26.65271983 -27.91320719 -0.22733354
v -26.64192766 -29.12295051 1.27742812
v -26.62239596 -28.41341682 0.29317560
v -26.61227807 -28.09041366 0.01054400
v -26.59949102 -29.13972549 1.63113745
v -26.57594904 -27.97785029 -0.42641768
v -26.55681036 -28.35656889 0.13520558
v -26.52340382 -29.25713733 1.32704142
v -26.51404403 -28.69449556 0.35842948
v -26.50561929 -29.28092517 1.47351867
v -26.47114731 -29.30446528 1.15703326
v -26.42104775 -29.53579277 1.45702169
v -26.35832317 -29.92662415 1.47356291
v -26.32941119 -28.07944268 -0.74153405
v -26.31156892 -28.13960426 -0.60846988
v -26.29297227 -29.43157963 0.93223702
v -26.29202418 -30.03263101 1.20865216
v -26.28747001 -30.16871028 1.26824854
v -26.28078684 -28.93199213 -0.03628640
v -26.22823045 -30.28747626 1.25920109
v -26.22258663 -30.16417474 1.14304631
v -26.21489950 -30.38119152 1.35479041
v -26.19420178 -30.39227985 1.49397086
v -26.18928626 -29.96791340 1.01134030
v -26.18835866 -29.08436954 -0.30150017
v -26.18331648 -29.25187349 0.11043569
v -26.17388405 -30.30599654 1.67103240
v -26.14950761 -30.37988581 1.27367349
v -26.12454817 -28.63205411 -0.37716352
v -26.11586079 -30.43372370 1.58963690
v -26.11583471 -29.26316112 -0.64135640
v -26.10733174 -30.28025106 1.17834541
v -26.10692382 -30.45447171 1.38033566
v -26.08350664 -30.16503341 1.04217906
v -26.07148699 -30.42004257 1.68495404
v -25.94413981 -30.18940985 0.94579626
v -25.91808140 -30.27827851 1.12250668
v -25.87932348 -29.71901558 0.18503207
v -25.79769678 -30.26899509 0.98804920
v -25.73028393 -30.36503680 1.12131948
v -16.30684175 -27.96104737 0.96219254
v -16.10233262 -28.00975926 1.01138139
v -15.90479352 -28.07062864 1.08524342
v -15.67851566 -28.06751989 1.45268138
v -15.55510517 -28.10855024 1.61380030
v -15.50462656 -28.14706787 1.42922683
v -15.47264773 -28.18073705 1.25722343
v -15.36040287 -28.18452008 1.53655489
v -14.94760159 -28.23555470 1.35344546
v -14.73510079 -28.21696550 1.34865241
v -14.33405932 -27.88779512 0.48250775
v -14.17656802 -28.06677483 1.32765598
v -14.13047686 -30.21929599 -0.64586557
v -14.12000693 -27.87180431 0.49052824
v -14.04108200 -27.97298692 1.13896758
v -14.03053664 -30.23728915 -0.53078349
v -14.02791589 -28.16721983 1.47681613
v -13.95935472 -28.04483660 1.32109143
v -13.91501725 -27.94810198 0.93566702
v -13.89284059 -28.32449414 1.57958479
v -13.85230944 -27.99922973 1.16195157
v -13.72812595 -28.05147134 1.00263359
v -13.70743383 -28.11860666 1.19688048
v -13.59624974 -28.26991118 1.25690631
v -13.59057613 -27.95786038 0.00839864
v -13.56599946 -28.20994332 1.04992883
v -13.38729076 -30.01077659 -0.65487257
v -13.28441780 -28.42683159 1.19541364
v -13.11709546 -30.12203239 -0.63073507
v -13.05663865 -29.79705296 -0.77140459
v -13.02088518 -30.37918359 -0.44925834
v -12.88925204 -30.30984104 -0.54259819
v -12.74094079 -29.89616990 -0.75035560
v -12.72966713 -30.19264154 -0.61949465
v -12.57354114 -30.28741851 -0.53628150
v -12.45732699 -28.46758626 1.17460487
v -12.17512134 -28.54956128 1.18828029
v -12.03304902 -28.63948792 1.24640646
v -11.93066873 -30.35338596 -0.37987818
v -11.59744896 -30.07352352 -0.67556580
v -11.55995391 -30.25459684 -0.54312981
v -11.49445027 -28.39561179 0.51087968
v -11.48516871 -28.34150009 0.38566266
v -11.36595942 -28.80689874 1.42517057
[truncated: 9,540,059 more chars]
