# Supplementary material for: Mashes to Mashes, Crust to Crust. Presenting a novel microstructural marker for malting in the archaeological record
Source: PLoS One. 2020 May 7;15(5):e0231696. doi: 10.1371/journal.pone.0231696 (PMC7205394; doi:10.1371/journal.pone.0231696)
Supplement: S2 Model — Wavefront OBJ file [197]. Also accessible at https://sketchfab.com/models/db37ab7cae4c46288b5912c2ae7e49c6. (OBJ) [file pone.0231696.s002.obj]

# Wrap
g Polygonal_Model_1
# Number of geometric vertices: 125002
v 11.583308689 -10.811987333 -9.348434396
v 11.612576433 -11.013305746 -9.355508722
v 11.729546823 -11.181801558 -9.404654615
v 11.760324240 -11.083497666 -9.481732734
v 11.767718010 -10.926837102 -9.503701702
v 11.877309531 -11.043722741 -9.557022713
v 11.900577694 -11.230402626 -9.475409985
v 11.944673955 -10.868545622 -9.602067061
v 11.950007640 -10.640942492 -9.592309594
v 12.072899379 -10.743817315 -9.689011611
v 12.072948739 -11.096778326 -9.618495591
v 12.074318714 -10.566993617 -9.716932662
v 12.108553201 -9.831157513 -10.080928914
v 12.219822034 -10.377132334 -10.002704337
v 12.297694571 -10.716351680 -9.858728386
v 12.339724228 -10.583106428 -9.994859807
v 12.374537997 -10.448535904 -10.116628371
v 12.544370256 -11.560232379 -9.453049861
v 12.813461944 -10.479233228 -10.207261890
v 13.834127225 -12.114950456 -9.355092421
v 13.855474070 -11.527230032 -9.619153105
v 13.921082951 -9.822560474 -10.358209722
v 13.995019719 -10.265254416 -10.210980661
v 14.001787640 -12.129859999 -9.387044236
v 14.150956646 -12.261644006 -9.278442711
v 14.186024666 -12.128564529 -9.407564066
v 14.472539537 -10.214474984 -10.237554088
v 14.693067409 -10.091396980 -10.235589929
v 14.703470282 -10.851484723 -9.998193942
v 14.717392623 -10.600299574 -10.110487230
v 14.800367877 -10.368164629 -10.178201832
v 14.833827503 -10.996474884 -9.983964264
v 15.230435878 -10.165772401 -10.275023989
v 15.294268727 -9.973014705 -10.328757577
v 15.404311940 -9.810268879 -10.465630330
v 15.467680059 -12.527799234 -9.293391369
v 15.500957146 -9.902106598 -10.372536257
v 15.633676201 -11.572683230 -10.133145377
v 15.748610720 -11.451063678 -10.226741433
v 15.928568318 -11.320785619 -10.330849327
v 16.127686948 -11.160626076 -10.439324193
v 16.192680225 -10.151335038 -10.384330526
v 16.203597188 -11.365840212 -10.390250012
v 16.236240044 -9.812356904 -10.539348237
v 16.246045008 -10.792294517 -10.456961580
v 16.292644665 -10.996603407 -10.475219227
v 16.314789653 -11.541143991 -10.296943597
v 16.336791217 -10.004922748 -10.483109392
v 16.358163208 -11.191979051 -10.440841317
v 16.384661198 -10.642917827 -10.519665666
v 16.437601298 -10.832081549 -10.502259247
v 16.503849998 -9.831792675 -10.637368076
v 16.520580277 -10.517193936 -10.593974032
v 16.673563048 -10.424932465 -10.659766383
v 16.842685640 -10.349102318 -10.722914711
v 16.881264746 -10.168043897 -10.753457434
v 16.887774691 -9.949440137 -10.735419579
v 16.952872276 -10.297142901 -10.764131323
v 17.021680251 -11.805115268 -9.743871167
v 17.034148797 -10.856052861 -10.392732918
v 17.037365586 -11.514236219 -9.978896007
v 17.058180645 -10.240372270 -10.769629851
v 17.070738599 -9.875075892 -10.724075139
v 17.146965489 -11.310110800 -10.073957033
v 17.240937799 -11.894305237 -9.613173082
v 17.402933910 -11.021194048 -10.144672357
v 17.499731854 -9.948969819 -10.694756173
v 17.500272021 -11.481069960 -9.776261635
v 17.504263669 -10.316583328 -10.707752779
v 17.699027434 -11.755325831 -9.676543996
v 17.707988620 -11.573164724 -9.741225280
v 18.042223528 -10.007132776 -10.639118962
v 18.070282415 -10.194230825 -10.564488359
v 18.121194094 -11.004662141 -10.132587515
v 18.146866933 -10.805803351 -10.263429955
v 18.307169899 -10.917755775 -10.213540867
v 18.318649381 -10.746844113 -10.281732306
v 18.513558432 -10.139575228 -10.652530007
v 18.545860425 -9.995860979 -10.707205161
v 18.580500036 -11.536714621 -10.016487911
v 18.589619547 -10.261295363 -10.636814870
v 18.671095371 -10.122017004 -10.725104250
v 18.697913736 -11.336092837 -10.231557302
v 18.873734400 -11.305108666 -10.305253789
v 18.953874707 -10.739028454 -10.563822463
v 19.016854465 -10.595225729 -10.633633472
v 19.087728113 -12.278582901 -9.495473467
v 19.101198763 -11.091926135 -10.486179031
v 19.116276875 -10.441392660 -10.722774081
v 19.214564934 -10.607908480 -10.629889555
v 19.302193075 -12.318806723 -9.506369010
v 19.405296072 -12.173010036 -9.713104926
v 19.413398579 -12.443798594 -9.329895489
v 19.510217011 -11.627148837 -10.115981102
v 19.537592307 -12.278606184 -9.621769190
v 19.543141127 -11.252772063 -10.339295492
v 19.543230534 -12.341393158 -9.449007921
v 19.586639479 -10.255002417 -10.739370249
v 19.620483741 -12.199855410 -9.754746221
v 19.652368501 -11.685007252 -10.100403801
v 19.687339664 -9.989429265 -10.775739327
v 19.717128947 -10.168506764 -10.742308572
v 19.769702107 -12.196716852 -9.683008306
v 19.773010164 -12.117190287 -9.831795469
v 19.786808640 -12.025609612 -9.946773760
v 19.864758477 -10.052119382 -10.726833716
v 19.881289452 -12.070105411 -9.872377850
v 19.923333079 -12.250287458 -9.291389957
v 19.987704232 -11.708936654 -9.931744076
v 19.992908463 -11.993042193 -9.844257496
v 20.001720637 -9.906377643 -10.669620708
v 20.048296079 -12.100235559 -9.407568723
v 20.192189142 -9.811404161 -10.579794645
v 20.316164941 -10.830052197 -9.925807826
v 20.406121388 -9.911894798 -10.379124433
v 20.456556231 -10.083650239 -10.195099749
v 20.488265902 -10.362978093 -9.976979345
v 20.491076633 -9.975106455 -10.241409764
v 20.565979183 -9.835449047 -10.309671052
v 20.573554561 -10.020985268 -10.055354796
v 20.610786974 -9.897651151 -10.172877461
v 20.652733743 -10.642659850 -9.338586591
v 8.932476863 -7.119977847 -9.342098609
v 9.083458222 -6.949758623 -9.458916262
v 9.380239062 -6.947690621 -9.571022354
v 9.474231862 -6.959952414 -9.638031013
v 9.489436634 -7.119668182 -9.600393474
v 9.521800093 -6.982086692 -9.714962915
v 9.538698010 -7.381139789 -9.563568980
v 9.629986249 -7.275484502 -9.706714191
v 9.933808818 -8.006135002 -9.548449889
v 9.949993342 -7.508908398 -10.143514723
v 10.127377696 -7.835540920 -10.211685672
v 10.228715837 -8.067527786 -9.942190722
v 10.259034112 -7.878699340 -10.290173814
v 10.392600670 -7.896609604 -10.370991193
v 10.477481410 -7.906721905 -10.439492762
v 10.599826463 -7.900965400 -10.481229983
v 10.716040619 -7.027749438 -10.688197799
v 10.766049847 -7.953160442 -10.501910932
v 10.922817513 -8.023836650 -10.460609570
v 10.954719968 -6.997955032 -10.753390379
v 11.056317016 -7.628635969 -10.694178753
v 11.082996614 -7.132359780 -10.791406035
v 11.121466756 -8.021656424 -10.479158722
v 11.174924672 -6.953538861 -10.797784664
v 11.200331151 -8.299573325 -9.989881888
v 11.211190373 -8.614059538 -9.493974969
v 11.238666251 -8.741851896 -9.284170344
v 11.322431266 -8.045056835 -10.503929108
v 11.362751946 -8.792822249 -9.428963065
v 11.383857578 -8.177964948 -10.383473709
v 11.514442973 -7.326391991 -10.954469442
v 11.519105174 -8.138362318 -10.508325882
v 11.603443883 -9.388888255 -9.282634594
v 11.622778140 -7.479055785 -10.942591354
v 11.651414447 -8.058599196 -10.622131638
v 11.728555895 -7.325282320 -11.052198708
v 11.731035076 -8.261177689 -10.550470091
v 11.767959222 -8.777284063 -10.068976320
v 11.843552813 -8.920544758 -10.129028000
v 11.870563962 -9.358881041 -10.033079423
v 11.882591061 -9.506283328 -9.935262613
v 11.883967556 -8.774932474 -10.223410092
v 11.887731031 -9.241864085 -10.117299855
v 11.936341412 -9.160447866 -10.186624713
v 11.987806298 -9.676821530 -9.998536669
v 12.368746102 -8.960402571 -10.514148511
v 12.523033656 -7.412417326 -11.461391114
v 12.728228234 -9.481999092 -10.362655856
v 12.832017615 -9.238794446 -10.466284119
v 12.870777398 -7.026530802 -11.800699867
v 12.893088162 -9.369285777 -10.423615575
v 12.909945101 -7.234239019 -11.708739214
v 13.044244610 -8.768003434 -10.963955894
v 13.070017099 -7.098094560 -11.770538986
v 13.084840029 -9.209316224 -10.559986345
v 13.087102212 -7.303489372 -11.666666716
v 13.107688166 -7.469634991 -11.545185000
v 13.144196942 -8.624787442 -11.087623425
v 13.231064193 -8.808875456 -11.026814580
v 13.236581348 -6.940912921 -11.716231704
v 13.271434233 -7.178903557 -11.662421748
v 13.293758966 -7.685832679 -11.401484720
v 13.402826153 -9.404256009 -10.534525849
v 13.415973634 -8.850126527 -11.041386053
v 13.418064453 -6.999462843 -11.600734666
v 13.445218094 -9.609092958 -10.446087457
v 13.477861881 -7.165362593 -11.557495221
v 13.590816408 -7.023022044 -11.519610882
v 13.617449440 -9.447580203 -10.529197752
v 13.655114919 -7.158792112 -11.498914100
v 13.734535314 -7.041101344 -11.490549892
v 13.829033822 -7.145160343 -11.493107304
v 13.931945898 -8.531804197 -11.099517345
v 14.006604441 -8.957061917 -10.911392048
v 14.030706137 -7.120872382 -11.547812261
v 14.036618173 -9.322487749 -10.593302548
v 14.168520458 -8.822740056 -11.022975668
v 14.191163704 -8.311946876 -11.169120669
v 14.213022776 -7.035748567 -11.626405641
v 14.296402223 -8.737994358 -11.104683392
v 14.301720075 -9.132354520 -10.667774826
v 14.344281517 -8.311256766 -11.180093512
v 14.359999448 -6.980273873 -11.682583950
v 14.380955137 -7.168103009 -11.704777367
v 14.405940659 -7.363079581 -11.657123454
v 14.434175566 -8.976551704 -10.746621527
v 14.436615631 -8.729536086 -11.102341115
v 14.456900768 -8.483046666 -11.187021621
v 14.513955452 -7.005945779 -11.752518825
v 14.522131532 -9.146420285 -10.624832474
v 14.524283819 -7.712664548 -11.454316787
v 14.551815577 -7.133161183 -11.777578853
v 14.559023082 -8.646251634 -11.155379005
v 14.581224881 -8.328319527 -11.251335032
v 14.591200277 -7.298920304 -11.719520204
v 14.598706737 -8.774442598 -11.025743559
v 14.609783888 -8.991608396 -10.698391125
v 14.622235671 -9.516673163 -10.545011610
v 14.647604898 -8.531665429 -11.205725372
v 14.655407518 -8.020653389 -11.440432630
v 14.667462558 -7.822159678 -11.493815109
v 14.681612141 -8.204010315 -11.381115764
v 14.707276598 -8.676002733 -11.141140014
v 14.737484045 -9.681330062 -10.512404144
v 14.742255211 -7.065690588 -11.797633953
v 14.744649641 -9.135695174 -10.667964816
v 14.765701257 -7.282294799 -11.779271066
v 14.855531976 -8.705751039 -11.126898229
v 14.886363409 -8.565214463 -11.297401972
v 14.911836013 -8.892800659 -10.901041329
v 14.923312701 -7.244515233 -11.805540882
v 14.936132357 -9.704164229 -10.535644367
v 15.000635758 -8.659162559 -11.308183894
v 15.023703687 -7.064337842 -11.783082038
v 15.024828725 -8.170546032 -11.722116731
v 15.028024092 -7.985421456 -11.761897244
v 15.028260648 -7.413804065 -11.777778156
v 15.062977560 -9.638133459 -10.609623045
v 15.099739656 -7.590048481 -11.770986952
v 15.137961134 -7.806052919 -11.813235469
v 15.140538104 -7.242737338 -11.791639961
v 15.218987130 -9.543573484 -10.801362805
v 15.221628360 -7.428883575 -11.799556203
v 15.281539410 -7.615757175 -11.837090366
v 15.291430056 -7.048439700 -11.721835472
v 15.295648947 -9.678922594 -10.653654113
v 15.304100700 -8.242577314 -11.945459060
v 15.318042599 -8.399249054 -11.918785051
v 15.342527069 -9.587752633 -10.853396729
v 15.362832695 -8.104852401 -11.974412948
v 15.458437614 -9.636677802 -10.821193457
v 15.465187840 -8.700880222 -11.792135425
v 15.488998033 -8.463378064 -11.949133128
v 15.502428636 -9.512372315 -10.971883312
v 15.523393638 -9.025119245 -11.340719648
v 15.528652817 -6.915674545 -11.651541106
v 15.566351824 -8.598037995 -11.887627654
v 15.692859888 -9.151201695 -11.322502978
v 15.707621351 -6.980645936 -11.684611440
v 15.772743151 -8.947139606 -11.699326336
v 15.782510862 -7.138952613 -11.761792004
v 15.808235854 -9.113182314 -11.453744024
v 15.888229012 -9.036303498 -11.601213366
v 15.893923119 -9.257168509 -11.290528812
v 15.978304669 -7.048072759 -11.799804866
v 15.999238938 -9.140178561 -11.450491846
v 16.110839322 -9.007154033 -11.596051976
v 16.264451668 -7.451258134 -11.980875395
v 16.296893358 -8.888135664 -11.630658992
v 16.496982425 -9.622425772 -10.776417330
v 16.685087234 -9.392567910 -11.103748344
v 17.076510936 -7.861114107 -11.596610770
v 17.126129940 -7.173432037 -11.881404556
v 17.146222293 -7.377667353 -11.799684726
v 17.214331776 -9.296576492 -10.833551176
v 17.264453694 -7.017959375 -11.831158772
v 17.315821722 -7.221887354 -11.800367385
v 17.353836447 -7.414400112 -11.736886576
v 17.362317070 -9.267333895 -10.808735155
v 17.431821674 -7.789708208 -11.408854276
v 17.436912283 -7.063739002 -11.753305793
v 17.441293225 -8.492309600 -11.103590019
v 17.495527864 -8.938288316 -10.847835802
v 17.500331625 -6.914100610 -11.651536450
v 17.529128119 -9.225991555 -10.786330327
v 17.545696348 -7.286197040 -11.735940352
v 17.564553767 -7.652759086 -11.449728161
v 17.589235678 -9.052053094 -10.782986879
v 17.593765631 -7.813154720 -11.299698614
v 17.601499334 -7.076213602 -11.685787700
v 17.610160634 -7.490333635 -11.617914774
v 17.612073570 -7.984714583 -11.191925034
v 17.616814002 -8.632868528 -10.725114495
v 17.621017992 -8.858226240 -10.754958726
v 17.631441355 -8.401048370 -10.751298629
v 17.686478794 -9.182312526 -10.762274265
v 17.705699429 -8.560715243 -10.633038357
v 17.711291090 -7.559144869 -11.445938610
v 17.712654546 -7.666564081 -11.282377876
v 17.713772133 -7.196672261 -11.680315249
v 17.731850967 -7.053657435 -11.591400951
v 17.732055858 -7.334486581 -11.662834324
v 17.742713913 -8.230757900 -10.604990646
v 17.781598493 -8.748768829 -10.638136417
v 17.794584855 -8.488560095 -10.540963151
v 17.798252404 -7.420951501 -11.512528174
v 17.830455676 -9.469411336 -10.783998296
v 17.841491848 -7.004405838 -11.463318951
v 17.841920257 -7.214691956 -11.547229253
v 17.843393609 -9.261308238 -10.784875602
v 17.851252109 -8.100237697 -10.467903689
v 17.860390246 -8.282711729 -10.428854264
v 17.925744876 -7.943455130 -10.462593287
v 17.934426665 -8.412501775 -10.395206511
v 17.950030044 -7.125422824 -11.375064962
v 17.950983718 -8.673829958 -10.552594438
v 17.955249175 -8.047652431 -10.373381898
v 17.957275733 -6.934338715 -11.339898221
v 17.967410386 -8.162552491 -10.358345695
v 17.975229770 -8.837447502 -10.639614426
v 17.978988588 -8.307042532 -10.354414582
v 18.014332280 -8.542388678 -10.450683534
v 18.029157072 -7.639965508 -10.666417889
v 18.039323390 -9.387315251 -10.823618621
v 18.046224490 -7.057294250 -11.222301982
v 18.082039431 -8.407386951 -10.367276147
v 18.155289814 -6.936359685 -11.115904897
v 18.160521984 -8.003408089 -10.320190340
v 18.160661682 -7.744449656 -10.362414643
v 18.285710365 -7.913542911 -10.307505727
v 18.328109756 -7.595646661 -10.407779366
v 18.336517736 -8.019775152 -10.301326402
v 18.388357013 -7.634905633 -10.351692326
v 18.418163061 -6.918495055 -10.743632913
v 18.490571529 -7.511070464 -10.438186117
v 18.512511626 -8.036145940 -10.282461531
v 18.552422523 -9.349475615 -10.802612640
v 18.622562289 -9.553157724 -10.788584128
v 18.662894145 -8.240356110 -10.333527811
v 18.672589213 -7.854345255 -10.307714343
v 18.715756014 -9.192367084 -10.782599449
v 18.788015470 -8.524540812 -10.470191948
v 18.788266927 -8.066200651 -10.324079543
v 18.899934366 -9.244244546 -10.820158757
v 18.936214969 -7.896951400 -10.375900194
v 19.013149664 -7.550382987 -10.440376587
v 19.062303007 -9.165953845 -10.815390386
v 19.103538245 -7.725042757 -10.483605787
v 19.144807011 -7.955991663 -10.507455096
v 19.177686423 -9.239362553 -10.843779892
v 19.180634990 -7.509680465 -10.515726171
v 19.199019298 -8.124523796 -10.526430793
v 19.229335710 -7.376187481 -10.526382364
v 19.253356382 -8.385040797 -10.575889610
v 19.253682345 -8.678464219 -10.699869134
v 19.262505695 -7.846055552 -10.678553954
v 19.283227623 -8.050520904 -10.667241178
v 19.296886399 -7.281519473 -10.587560013
v 19.305940717 -8.487627842 -10.674614459
v 19.310975447 -8.240934461 -10.650938377
v 19.336629659 -8.366371505 -10.675158352
v 19.351631403 -7.084025070 -10.671431199
v 19.374886528 -7.728091441 -10.862922296
v 19.389625639 -7.989807986 -10.903055780
v 19.407490268 -7.279518060 -10.736834258
v 19.409086555 -9.201113135 -10.858095251
v 19.418487325 -8.596641943 -10.820334777
v 19.425179809 -7.481412496 -10.826464742
v 19.434912130 -8.347844705 -10.833991691
v 19.447451457 -8.923752233 -10.881720111
v 19.456954673 -7.807584479 -11.014060117
v 19.488727674 -8.180731907 -10.946712457
v 19.491471350 -7.905574515 -11.047717184
v 19.503843039 -9.096655063 -10.881989263
v 19.516779110 -7.624522317 -10.991748422
v 19.522648305 -7.294344250 -10.882375762
v 19.535351545 -7.130124606 -10.829691775
v 19.541352987 -8.284623735 -10.940867476
v 19.545409828 -8.744982071 -10.915025137
v 19.552852958 -6.953342352 -10.760472156
v 19.583335146 -8.021087386 -11.035803705
v 19.588433206 -8.533410728 -10.938160121
v 19.591201097 -8.368927985 -10.956855491
v 19.598480314 -7.411268074 -10.975117795
v 19.646227360 -8.931192569 -10.922676884
v 19.656341523 -8.235565387 -10.992781259
v 19.696250558 -7.212105673 -10.958300903
v 19.702224061 -9.438785724 -10.737015866
v 19.707834348 -7.552069146 -11.043809354
v 19.734963775 -7.025287487 -10.868325830
v 19.747279584 -8.428708650 -10.979393497
v 19.784893841 -7.352043875 -11.025529355
v 19.867151976 -8.977119811 -10.891447775
v 19.890155643 -9.195677005 -10.794182308
v 19.924236462 -9.550007060 -10.684440844
v 19.975017756 -6.959737744 -10.857533664
v 20.034458488 -9.730174206 -10.656116530
v 20.085157827 -9.054400958 -10.843209922
v 20.123371854 -8.258283138 -10.937471874
v 20.142653957 -9.441720322 -10.708850808
v 20.182559267 -9.627182037 -10.631040670
v 20.313048735 -9.671038948 -10.566299781
v 20.443538204 -9.714897722 -10.501561686
v 20.470837131 -8.569781668 -10.787076317
v 20.523676649 -8.419302292 -10.777278803
v 20.578131080 -9.712602012 -10.431657545
v 20.653387532 -8.320937864 -10.812954977
v 20.717583597 -9.007986635 -10.759275407
v 20.730039105 -9.794368409 -10.198079050
v 20.815066993 -8.210743777 -10.884287767
v 20.820599049 -7.684867363 -11.055327021
v 20.840406418 -9.469156154 -9.525369853
v 20.846735686 -9.570728987 -10.410369374
v 20.854337141 -9.457327425 -9.616969153
v 20.857244730 -9.567810223 -9.769502096
v 20.866338164 -8.400605060 -10.826507583
v 20.871846005 -7.107261568 -10.792215355
v 20.884362981 -7.905414328 -11.001690291
v 20.900761709 -9.451951832 -9.343896993
v 20.910508931 -9.635661729 -9.971137159
v 20.919786766 -9.634703398 -10.199480690
v 20.919838920 -8.828247897 -10.774159804
v 20.963652059 -8.991579525 -10.676573962
v 20.977066830 -9.392562322 -9.695815854
v 21.014610305 -7.194028236 -10.761138052
v 21.023809910 -9.480282664 -9.881766513
v 21.047035232 -9.535969235 -10.042363778
v 21.075138822 -8.491023444 -10.814275593
v 21.079661325 -8.249374107 -10.854722932
v 21.085927263 -8.690902032 -10.772857815
v 21.104268730 -8.857307956 -10.694058612
v 21.132037044 -9.273253381 -9.589591995
v 21.141687408 -7.100604940 -10.675572790
v 21.147346124 -7.826277986 -10.919575579
v 21.151827648 -6.962295156 -10.579980910
v 21.151933819 -9.337018244 -9.794804268
v 21.157391369 -9.392330423 -9.982140735
v 21.240703762 -7.072723005 -10.579382069
v 21.242115647 -8.574417792 -10.746710002
v 21.242659539 -8.733848110 -10.669539683
v 21.253369749 -9.248703718 -9.903947823
v 21.260472015 -8.397425525 -10.781385005
v 21.277775988 -9.184929542 -9.703255259
v 21.300660446 -7.145454641 -10.541819967
v 21.314458922 -7.282583509 -10.570627637
v 21.320717409 -9.046587162 -10.141558945
v 21.326186135 -8.225542493 -10.779335164
v 21.338213235 -8.820658550 -10.419289581
v 21.342806518 -7.820812985 -10.785038583
v 21.363470703 -8.941822685 -10.100206360
v 21.380573511 -6.977397017 -10.187701322
v 21.551057696 -8.304120973 -10.520297103
v 21.620346233 -8.167306893 -10.462288745
v 21.707927808 -8.022244088 -10.329186916
v 21.749062464 -7.602418773 -10.030444711
v 21.770048887 -7.888919674 -10.177104734
v 21.803297102 -7.842284627 -9.856660850
v -5.038785283 -4.035919439 -10.225701146
v -5.022774450 -4.031830002 -10.392086580
v -4.959416576 -4.197639879 -10.124899447
v -4.921548069 -4.176815040 -10.318470187
v -4.906807095 -4.048916046 -10.484763421
v -4.864531104 -4.307723138 -10.189266875
v -4.861415830 -4.340122920 -10.038288310
v -4.824260715 -4.372871015 -9.857682511
v -4.767992534 -4.394751508 -10.125777684
v -4.725438077 -4.457583651 -9.969042614
v -4.700095858 -4.328398034 -10.290113278
v -4.690387286 -4.562041257 -9.744569659
v -4.565177485 -4.220340867 -10.496423580
v -4.547241610 -4.578526132 -9.945953265
v -4.472061060 -4.391700961 -10.343383066
v -4.403524566 -4.552728962 -10.164697655
v -4.352521151 -5.281812977 -9.372179396
v -4.347121343 -4.334771074 -10.497461073
v -4.336270038 -5.133013241 -9.654099122
v -4.303121008 -5.258403718 -9.525372647
v -4.196190741 -5.119392183 -9.791371413
v -4.153676797 -5.241984501 -9.611341171
v -4.147517029 -5.339137744 -9.427945130
v -3.110043705 -4.744634498 -10.621740483
v -3.064053832 -4.390758928 -10.940114968
v -2.963488456 -4.549033940 -10.830420069
v -2.886934206 -4.717981908 -10.681590065
v -2.876269398 -5.164573435 -9.795811959
v -2.752216766 -4.534726031 -10.778172873
v -2.681138925 -4.915683530 -10.399418883
v -2.679994795 -5.149981938 -9.749206714
v -2.468077932 -4.860402085 -10.375786573
v -2.320274478 -4.889717791 -10.243871249
v -2.273923485 -4.735959694 -10.406966321
v -1.252824557 -5.062381737 -9.335509501
v -1.109817531 -4.916145932 -9.777269326
v -1.080714399 -5.035711452 -9.457461536
v -0.905856607 -4.968147725 -9.569668211
v -0.880956126 -5.057804286 -9.396116249
v -0.689507637 -5.086384714 -9.321622550
v 8.652301505 -6.545890123 -9.285870939
v 8.785870858 -6.571753882 -9.418915957
v 8.796490729 -6.689194590 -9.462540038
v 8.885996416 -6.784684956 -9.464074858
v 8.913639002 -6.619386375 -9.487981908
v 8.970667608 -6.410954054 -9.455933236
v 9.056344628 -6.552885752 -9.517557919
v 9.067269973 -6.714398041 -9.507257491
v 9.075704962 -5.933952052 -9.304516949
v 9.126796387 -6.441035308 -9.552381933
v 9.202916175 -6.582003087 -9.594165720
v 9.250900708 -6.382573862 -9.649257176
v 9.256750345 -6.802202202 -9.565303102
v 9.285452776 -5.597201642 -9.521126747
v 9.291180409 -5.402329843 -9.408421814
v 9.321272373 -6.670382805 -9.693020023
v 9.399563074 -6.632584613 -9.846554138
v 9.421814233 -5.484871566 -9.671392851
v 9.432300925 -6.831113715 -9.725672193
v 9.497677907 -6.578851957 -10.004023090
v 9.535264224 -6.804169621 -9.969918057
v 9.535456076 -5.506195128 -9.814178571
v 9.651520289 -5.054321140 -9.445749223
v 9.655489586 -5.524459761 -9.943132289
v 9.715479799 -5.111398175 -9.622628801
v 9.746703319 -4.948493559 -9.494647384
v 9.778684005 -4.977032542 -9.583085775
v 9.833119810 -6.455456372 -10.268976912
v 9.841889143 -4.842663184 -9.543539956
v 9.881438687 -5.713040009 -10.131991468
v 9.899874218 -5.028582178 -9.714547545
v 9.926678613 -5.806944333 -10.190173984
v 9.958290495 -4.202048294 -9.474926628
v 9.960955009 -6.084153894 -10.288834572
v 10.011580773 -4.342607688 -9.541992098
v 10.018423200 -4.035347607 -9.386451915
v 10.060301982 -4.873942118 -9.684989229
v 10.075098835 -4.701768048 -9.602717124
v 10.092676617 -6.109303795 -10.400925763
v 10.098837316 -5.940025672 -10.315258056
v 10.154343210 -4.153355025 -9.519699961
v 10.291228071 -6.500373594 -10.607125238
v 10.353666730 -4.228888545 -9.574792348
v 10.369334370 -4.057148471 -9.474379942
v 10.731861927 -4.080083687 -9.316276759
v 10.751951486 -6.156732794 -10.593428276
v 10.841568001 -5.081142299 -9.999143891
v 10.922532529 -4.100490827 -9.302218445
v 10.961248539 -5.449015182 -10.074731894
v 10.982650332 -6.130039692 -10.615946725
v 10.992742144 -4.847548436 -9.910492226
v 11.087590829 -6.375509780 -10.682061315
v 11.094436981 -5.031826440 -9.927545674
v 11.191044003 -5.199823063 -9.928872809
v 11.229933240 -6.761412136 -10.732740164
v 11.248000897 -6.129947957 -10.654583573
v 11.257186532 -4.354936071 -9.582602419
v 11.263494380 -5.322011653 -9.989357553
v 11.263563298 -4.235501867 -9.478611872
v 11.275332421 -6.549320649 -10.703578591
v 11.277826503 -4.489802290 -9.647948667
v 11.316489428 -5.015674047 -9.791843593
v 11.360285804 -6.331601180 -10.714625940
v 11.377871037 -6.862474605 -10.848381557
v 11.380367912 -5.192423239 -9.876475669
v 11.414247565 -4.154816270 -9.394244291
v 11.426620185 -6.665130612 -10.783112608
v 11.438354850 -5.921172909 -10.582390241
v 11.454183608 -4.384356551 -9.485811926
v 11.457516812 -6.486610975 -10.754157789
v 11.483514681 -4.918474704 -9.617081843
v 11.494750157 -6.128096487 -10.708257556
v 11.535912752 -5.073563196 -9.742263705
v 11.545717716 -4.042427056 -9.340124205
v 11.595142074 -6.532952655 -10.866391473
v 11.599796824 -4.766056314 -9.441932663
v 11.601485312 -4.229754210 -9.362341836
v 11.622131802 -6.868893281 -11.037410237
v 11.644335464 -5.955595057 -10.711110197
v 11.650809087 -4.389171489 -9.359355085
v 11.678372510 -5.805879366 -10.594647378
v 11.684755795 -6.118969526 -10.799095966
v 11.739266105 -4.118057899 -9.330046363
v 11.751621030 -4.654933698 -9.281040169
v 11.780899949 -4.495324567 -9.276433848
v 11.780899949 -4.311093129 -9.300514124
v 11.782350950 -5.110017490 -9.739799425
v 11.786986142 -5.836562719 -10.720076971
v 11.920996010 -5.777903367 -10.812700726
v 11.948496103 -4.208838101 -9.300133213
v 12.006347068 -4.952699877 -9.307804517
v 12.046951801 -5.629729014 -10.783945210
v 12.055347674 -5.037196912 -9.443955496
v 12.098157778 -5.354016554 -10.162567720
v 12.178382836 -6.274142768 -11.366936378
v 12.203569524 -4.990994930 -9.316538461
v 12.235510163 -5.737076513 -11.245524511
v 12.289186940 -6.112775300 -11.486493982
v 12.295259163 -5.567748565 -11.109404266
v 12.328343466 -5.808690563 -11.438537389
v 12.399745174 -5.943370517 -11.577156372
v 12.408873066 -5.347372964 -10.323811322
v 12.453146279 -5.611335859 -11.321061291
v 12.453302741 -6.122720893 -11.593267322
v 12.483926490 -5.040443037 -9.552338161
v 12.515888549 -5.462179892 -11.073788628
v 12.521855533 -5.759651307 -11.550626718
v 12.541381642 -6.599893328 -11.582284234
v 12.592335232 -4.951457493 -9.390678257
v 12.597125024 -6.396431476 -11.614319868
v 12.609453872 -4.039669875 -9.390416555
v 12.625510804 -4.309139680 -9.277689271
v 12.649445795 -4.460258875 -9.272567928
v 12.662285939 -5.610254593 -11.432804167
v 12.665574439 -5.982107949 -11.650946923
v 12.673381716 -4.611381330 -9.267443791
v 12.695236132 -4.986241460 -9.607940912
v 12.724736705 -5.749402568 -11.568970047
v 12.743478641 -6.264629308 -11.668501422
v 12.743647210 -4.826257937 -9.425338358
v 12.754348107 -6.538391579 -11.696063913
v 12.765517458 -5.239726976 -10.048792697
v 12.772593647 -4.632939119 -9.384920821
v 12.775525451 -5.289296154 -10.406721383
v 12.786488980 -5.294587463 -10.231786408
v 12.798605487 -6.054020487 -11.624808423
v 12.802934274 -4.177599680 -9.347361512
v 12.871585786 -4.831724335 -9.629263543
v 12.871806510 -4.654497374 -9.502398781
v 12.903685682 -5.249829497 -10.237821378
v 12.969948351 -4.099067766 -9.407590143
v 12.974075973 -6.364647765 -11.641629972
v 13.007366098 -5.168794654 -10.147099383
v 13.038059697 -6.858441047 -11.803711765
v 13.079278171 -6.024671718 -11.503677815
v 13.096029870 -5.865459796 -11.437014677
v 13.125162572 -5.191951524 -10.379693471
v 13.174355030 -5.118594039 -10.273824446
v 13.215834275 -6.706070155 -11.693012901
v 13.219238259 -5.199455190 -10.420584120
v 13.304434717 -4.942343105 -10.199548677
v 13.390128501 -5.232244264 -10.467828251
v 13.400491327 -6.592955440 -11.545054615
v 13.431082480 -5.371596664 -10.616903193
v 13.499957509 -4.924676381 -10.312044993
v 13.552985154 -5.112901330 -10.386692360
v 13.554885052 -6.712588947 -11.481530033
v 13.578376733 -4.743422847 -10.301388800
v 13.612087816 -5.281858146 -10.469069704
v 13.637803495 -4.612002987 -10.263780132
v 13.683587313 -4.979083780 -10.370294563
v 13.703620993 -5.981525406 -11.210092343
v 13.703986071 -5.471820943 -10.592659935
v 13.722680509 -6.710747723 -11.423222721
v 13.731035404 -4.752280191 -10.363700800
v 13.759740628 -6.127331872 -11.279307306
v 13.761569746 -5.151870195 -10.377123021
v 13.779846020 -4.542364273 -10.332823731
v 13.786421157 -5.894064438 -11.098610237
v 13.833624311 -5.341005046 -10.427542962
v 13.866647147 -5.762898363 -10.805130936
v 13.875832781 -4.254935775 -10.230526328
v 13.884895481 -4.760646261 -10.362714529
v 13.885819353 -6.006848533 -11.188852601
v 13.889626600 -4.976233467 -10.347949341
v 13.923833147 -5.838868208 -10.945002548
v 13.935205527 -6.361755077 -11.355574243
v 13.951978646 -4.554757848 -10.379550979
v 14.001592062 -5.742792971 -10.622070171
v 14.018148184 -5.224919878 -10.309888981
v 14.038752764 -4.769013729 -10.361728258
v 14.065173455 -4.016802646 -10.214516893
v 14.070323668 -6.906704511 -11.528757401
v 14.093446545 -4.313010257 -10.326239280
v 14.093494043 -6.011799444 -11.175688356
v 14.096640982 -5.839703605 -10.785681196
v 14.141567983 -5.001706537 -10.270367377
v 14.161826111 -5.825336091 -10.597235523
v 14.178520069 -5.647439975 -10.435768403
v 14.198241755 -4.574872088 -10.352265090
v 14.218037948 -6.178084761 -11.304193176
v 14.228947461 -5.864452571 -10.693681426
v 14.232692309 -4.103365354 -10.263595730
v 14.295408502 -5.991941784 -11.125145480
v 14.316118322 -5.813668016 -10.601622052
v 14.330043457 -5.869419780 -10.863604955
v 14.459988102 -5.716375541 -10.465578176
v 14.462156221 -5.301643163 -10.180904530
v 14.506864361 -5.971014034 -11.075060815
v 14.525445178 -5.770504940 -10.684705339
v 14.587762766 -5.075087305 -10.130859911
v 14.607699588 -4.168254789 -10.292254388
v 14.617749490 -5.829431582 -10.899309069
v 14.625314623 -5.616704933 -10.346323252
v 14.678946696 -5.197473802 -10.133089498
v 14.719743282 -5.351360422 -10.186348110
v 14.736606739 -5.947440863 -11.065080762
v 14.739912003 -4.246842582 -10.271340609
v 14.752973802 -5.496650934 -10.266765021
v 14.772824943 -5.047786515 -10.114975274
v 14.815536328 -5.544655956 -10.411887430
v 14.848915860 -4.879069980 -10.119276121
v 14.850938693 -6.085825153 -11.183193885
v 14.853145927 -5.177634303 -10.171182454
v 14.865479432 -5.764034111 -10.934513994
v 14.920932241 -5.592385307 -10.789542459
v 14.950148761 -5.002286751 -10.135919787
v 14.951283112 -5.921449978 -11.080541648
v 14.951385558 -5.317022093 -10.322068818
v 14.955978841 -6.224665325 -11.276023462
v 15.010971576 -5.113426596 -10.216213763
v 15.028635971 -4.815169610 -10.157724842
v 15.048499219 -4.427331965 -10.201470926
v 15.051042661 -5.500203464 -10.817019269
v 15.053721145 -6.666622125 -11.588173918
v 15.105668455 -4.954137374 -10.212200694
v 15.120718628 -4.604380112 -10.184092447
v 15.138372779 -5.373976193 -10.794383474
v 15.194743872 -4.770645406 -10.241941549
v 15.245661139 -5.228439812 -10.765505955
v 15.316536650 -4.588498734 -10.284916498
v 15.330381691 -6.095751189 -11.250152253
v 15.332482755 -5.102674477 -10.706392117
v 15.351809561 -4.765269812 -10.412670672
v 15.412470326 -4.829773679 -10.550551116
v 15.487483703 -5.032575689 -10.726694018
v 15.515261330 -4.878836684 -10.645314120
v 15.519223176 -4.582021385 -10.405728593
v 15.534110367 -4.735297058 -10.532097891
v 15.535140410 -6.713534705 -11.583782732
v 15.558988787 -6.528868340 -11.500339024
v 15.574020334 -4.227556288 -10.456551798
v 15.590240248 -5.964642391 -11.307905428
v 15.632499009 -4.041025881 -10.592395440
v 15.729831532 -4.405541345 -10.412837379
v 15.729933977 -6.592431571 -11.594072916
v 16.065973788 -4.318632651 -10.483565740
v 16.100054607 -4.444621038 -10.496296920
v 16.113761812 -4.819973372 -10.727968998
v 16.164984554 -5.252404604 -11.025950313
v 16.225626692 -4.921584856 -10.850038379
v 16.228439286 -4.350366537 -10.516820475
v 16.232509166 -4.567208234 -10.605844669
v 16.254462302 -4.176605027 -10.524163954
v 16.287986189 -5.083900876 -10.971776210
v 16.342246905 -6.306097377 -11.862234212
v 16.400657594 -4.241900053 -10.513222776
v 16.409583390 -4.398086574 -10.568897240
v 16.453547403 -4.040295258 -10.564042255
v 16.462797299 -5.931741092 -11.725510471
v 16.507901251 -4.312133417 -10.546059348
v 16.556622460 -4.369744565 -10.661005042
v 16.576863825 -4.208992235 -10.582521558
v 16.599867493 -5.437939428 -11.393995024
v 16.638094559 -5.779515486 -11.734158732
v 16.705688089 -4.251406994 -10.751441121
v 16.717992723 -5.485170055 -11.536205187
v 16.771188006 -5.582511891 -11.673046276
v 16.795517877 -5.661268719 -11.766740121
v 16.809722409 -5.819405429 -11.809562333
v 16.869891435 -4.084515851 -10.836388916
v 17.009736970 -6.114377175 -11.878979392
v 17.065795138 -5.517850164 -11.815108359
v 17.093829811 -4.898737185 -11.582698673
v 17.159536481 -6.336339749 -11.887949891
v 17.204204574 -5.650220439 -11.865270324
v 17.256021500 -5.449901335 -11.893896386
v 17.280606553 -6.474968512 -11.803394184
v 17.297923565 -6.339055486 -11.818422936
v 17.337460071 -6.204989739 -11.819581501
v 17.352716997 -5.791134201 -11.839454994
v 17.358956859 -6.868874654 -11.741741560
v 17.397467047 -6.527673453 -11.646881700
v 17.399862409 -6.335351150 -11.731003411
v 17.404677346 -5.379338283 -11.940558441
v 17.407352105 -4.702888895 -11.781582609
v 17.424633726 -5.557117052 -11.870150454
v 17.426375300 -6.729654036 -11.616882868
v 17.442146316 -5.096268840 -11.966172606
v 17.469119281 -4.900889006 -11.887318455
v 17.477663234 -4.429946188 -11.721432209
v 17.506139353 -5.251371767 -11.975917965
v 17.513636500 -5.893661641 -11.800940149
v 17.535543069 -4.748714156 -11.813527904
v 17.561988905 -6.099320482 -11.709457263
v 17.562797293 -5.713259801 -11.745658703
v 17.568457872 -6.797773298 -11.531381868
v 17.573747784 -4.243098199 -11.751674116
v 17.594644800 -4.093355499 -11.744172312
v 17.600556836 -5.098123569 -11.965068057
v 17.637399957 -4.601685796 -11.736688204
v 17.648862675 -4.821042530 -11.799227446
v 17.658371478 -4.970860668 -11.885046959
v 17.664814368 -4.362316802 -11.747103184
v 17.689960077 -5.780811422 -11.608202942
v 17.716595903 -6.208847277 -11.594136246
v 17.719505355 -5.296990275 -11.880823411
v 17.732245848 -4.169504624 -11.732090265
v 17.743201926 -5.097232293 -11.883165687
v 17.799707130 -4.957363941 -11.763171293
v 17.800401896 -6.012918893 -11.577088386
v 17.815662548 -5.736106541 -11.518763378
v 17.837766558 -6.814600434 -11.400396936
v 17.864271998 -5.156490952 -11.758988723
v 17.929786816 -4.386924673 -11.601019651
v 17.948469147 -6.114118267 -11.471656151
v 17.992692068 -4.041739274 -11.530875228
v 17.999423668 -4.735323135 -11.602495797
v 18.038844690 -5.397411995 -11.468000710
v 18.056059256 -4.889978096 -11.547492817
v 18.057297915 -5.050019827 -11.494547129
v 18.080726266 -4.246651195 -11.502611451
v 18.167167902 -4.909648094 -11.422148906
v 18.177734688 -4.754719790 -11.514061131
v 18.241621554 -4.454608541 -11.503519490
v 18.248077482 -4.948879592 -11.259564199
v 18.261542544 -6.837624125 -11.006156914
v 18.261900172 -4.260050599 -11.404576711
v 18.276611343 -4.628923722 -11.506243609
v 18.283165991 -4.086347762 -11.235535145
v 18.291242421 -6.912953220 -10.853412561
v 18.292099237 -5.659288261 -11.268068105
v 18.326014280 -4.723655991 -11.374474503
v 18.334250897 -6.660050713 -11.052115820
v 18.342379481 -5.825950764 -11.203764006
v 18.344379961 -4.577643704 -11.464329436
v 18.346933648 -5.176691338 -11.046455242
v 18.347632140 -4.371941090 -11.417300440
v 18.380062655 -4.314113874 -11.300917715
v 18.384018913 -5.667228717 -11.193444021
v 18.392784521 -6.774485577 -10.890151374
v 18.395630643 -4.496648442 -11.370124295
v 18.411694095 -4.280252848 -11.105710641
v 18.436193466 -4.615104757 -11.184381321
v 18.440278247 -4.050604068 -10.899037123
v 18.441949040 -4.725062288 -10.998794809
v 18.450191244 -4.434935283 -11.193432845
v 18.455045298 -4.865524359 -10.863582604
v 18.465701491 -5.679669790 -11.043029837
v 18.489176407 -4.479247611 -10.953804478
v 18.507203087 -6.613072939 -10.943794623
v 18.509030342 -5.915538408 -11.017388664
v 18.535185605 -4.325393587 -10.788259096
v 18.535375595 -5.568444729 -10.836252011
v 18.540836871 -4.148385953 -10.766914114
v 18.565097824 -5.231470335 -10.708650574
v 18.598094583 -6.787198130 -10.793751106
v 18.603865057 -4.554245621 -10.490166023
v 18.611345440 -5.056705792 -10.610578582
v 18.618507311 -4.687322769 -10.492861271
v 18.624087796 -6.465905812 -10.957937688
v 18.625723198 -5.427956115 -10.693672113
v 18.627652898 -5.767709576 -10.843124241
v 18.632370979 -4.273641389 -10.625950992
v 18.656950444 -4.376580473 -10.502997786
v 18.664393574 -5.602290854 -10.722272098
v 18.688585609 -5.998644978 -10.871819220
v 18.710136414 -6.620282307 -10.880327784
v 18.712121993 -5.332287867 -10.613926686
v 18.754130229 -4.594095983 -10.340307839
v 18.755314872 -4.417766817 -10.405046865
v 18.790559843 -4.745695740 -10.281417519
v 18.791418523 -4.908216186 -10.303878225
v 18.801186234 -5.496852566 -10.643566027
v 18.818862736 -5.709590856 -10.702636093
v 18.850872293 -4.100133199 -10.564270429
v 18.893042579 -4.821917042 -10.217804462
v 18.901254982 -6.410663947 -10.864309967
v 18.946353346 -5.425704177 -10.612298734
v 18.991498277 -4.032764118 -10.553075001
v 19.039213657 -4.851204343 -10.158829391
v 19.052652642 -6.475238595 -10.783835314
v 19.061295316 -5.479164887 -10.624856688
v 19.082734361 -4.968726542 -10.166439228
v 19.109651446 -6.725435145 -10.715897195
v 19.135279581 -4.747849889 -10.117963888
v 19.141636789 -4.163929727 -10.418927297
v 19.154237583 -6.350223906 -10.647214018
v 19.187713042 -5.368108395 -10.426880792
v 19.202752039 -5.590269808 -10.570116341
v 19.220909104 -6.507297046 -10.698169470
v 19.221285358 -5.163910333 -10.185764171
v 19.243378192 -6.909432355 -10.655315593
v 19.254533574 -4.968351219 -10.083200410
v 19.347818568 -6.618010812 -10.661675595
v 19.347973168 -6.448370405 -10.603303090
v 19.377229735 -4.979216494 -10.001949035
v 19.433422014 -6.104216445 -10.541803204
v 19.441304728 -4.812982865 -9.981631301
v 19.473690540 -6.321970373 -10.561977513
v 19.499924034 -4.990081303 -9.920697659
v 19.536957145 -6.512476131 -10.623291135
v 19.561061636 -5.894538946 -10.480604135
v 19.602052867 -5.172031466 -9.896333329
v 19.621403888 -4.841300659 -9.893399663
v 19.645798951 -6.060648710 -10.504747741
v 19.664108753 -6.673673168 -10.662448592
v 19.665271044 -5.760488566 -10.337356478
v 19.677108154 -4.123689607 -10.370254517
v 19.714826718 -5.017580464 -9.789636359
v 19.764954224 -4.296176601 -10.218722746
v 19.768888131 -5.927341059 -10.436659679
v 19.773650914 -5.259795580 -9.785783477
v 19.845496863 -6.127392873 -10.533130728
v 19.873766229 -6.660584360 -10.681592859
v 19.891303033 -5.126199685 -9.659593925
v 19.894750789 -5.537086632 -9.890088812
v 19.940529019 -5.346099380 -9.674446657
v 19.983688369 -6.491593085 -10.666080751
v 20.018279552 -6.220088806 -10.565827601
v 20.063823089 -5.426248070 -9.565924294
v 20.073654130 -5.336518865 -9.500269778
v 20.081020892 -6.629259791 -10.703369044
v 20.083572716 -6.356937345 -10.599184781
v 20.087696612 -5.195557140 -9.513233788
v 20.116182044 -5.373444874 -9.437598288
v 20.131036639 -5.657749251 -9.672057815
v 20.185407251 -5.278850906 -9.361999109
v 20.265072584 -4.436939955 -9.684463032
v 20.278608426 -5.845178384 -9.662140161
v 20.415563136 -5.887208506 -9.540640749
v 20.422477275 -6.004005205 -9.767145850
v 20.541330799 -6.889217999 -10.818499140
v 20.558053628 -4.121433944 -9.468950331
v 20.582577214 -5.986021366 -9.554424323
v 20.632904023 -4.167458974 -9.367482737
v 20.656879991 -6.117175333 -9.669495746
v 20.787905902 -5.841362290 -9.292808361
v 21.034078673 -6.169423927 -9.474916384
v 21.174576133 -6.610800046 -10.181464255
v -5.654920358 -1.890266431 -9.451095946
v -5.649667233 -1.776915160 -9.357841685
v -5.617892370 -1.939890673 -9.329048917
v -5.586103071 -2.049078234 -9.502083994
v -5.557259079 -2.025663154 -9.714205749
v -5.552375223 -1.455330057 -9.684269316
v -5.485464353 -1.886586775 -9.864851832
v -5.481021479 -2.166220220 -9.750662372
v -5.472394172 -2.197351307 -9.623087943
v -5.404369440 -1.954779960 -9.955931455
v -5.399344489 -2.108462621 -9.875867516
v -5.366626661 -2.293407219 -9.577301331
v -5.357847549 -2.247342840 -9.737716988
v -5.356471986 -1.778231817 -9.981051087
v -5.260855425 -2.389461733 -9.531514719
v -5.215732846 -2.394689480 -9.289422072
v -5.155588035 -2.509748330 -9.705013596
v -5.093495827 -2.028936753 -10.120710358
v -5.085522775 -2.657959936 -9.786031209
v -5.077747628 -2.459485317 -9.879076853
v -5.069633015 -3.663756419 -10.344536044
v -5.066457670 -3.882032586 -10.356161743
v -5.051983986 -1.422734931 -10.107432492
v -5.014386028 -3.907405306 -9.637643583
v -5.003724247 -3.928802907 -10.486082174
v -5.000191741 -2.617696067 -9.997514077
v -4.998423625 -3.518631216 -10.542687029
v -4.997868557 -2.187959617 -10.178446770
v -4.988142289 -3.097490640 -10.665695183
v -4.975337069 -2.033785917 -10.221806355
v -4.947123118 -3.312738845 -10.691819713
v -4.946044646 -2.290843520 -10.231080465
v -4.943714011 -2.922168933 -10.779890232
v -4.929294344 -2.121868543 -10.342204943
v -4.928336013 -1.947242767 -10.291285813
v -4.919961561 -1.579003059 -10.258184746
v -4.914500285 -2.386157634 -10.690405965
v -4.914317280 -1.791655668 -10.306493379
v -4.884571768 -2.731207991 -10.837612674
v -4.880474415 -1.922050840 -10.413344949
v -4.878825042 -3.130881116 -10.834945366
v -4.866435193 -3.859300166 -10.597587563
v -4.791338928 -1.714086509 -10.455844924
v -4.662829917 -1.995994942 -10.943599977
v -4.591337871 -2.299404237 -11.096734554
v -4.552218132 -1.827674219 -11.058556847
v -4.462039564 -2.191283042 -11.254533194
v -4.168070387 -1.795409829 -11.707189493
v -4.150894005 -1.468167175 -11.714564636
v -4.092107993 -1.628361526 -11.797596700
v -4.024786409 -1.803645864 -11.817236431
v -4.024190828 -1.137141488 -11.666683480
v -3.889928805 -1.629608101 -11.879073456
v -3.767229384 -1.824365463 -11.909169145
v -3.693528241 -1.976835774 -11.928891763
v -3.653478110 -1.655060914 -11.892515235
v -3.575578099 -1.853657188 -11.927942745
v -3.529327456 -2.059291350 -11.945581995
v -3.338039620 -2.430062974 -11.917319149
v -3.332165303 -3.374400083 -11.361993849
v -3.165982664 -2.585350536 -11.886692606
v -3.137415741 -3.313310910 -11.461327784
v -3.115678672 -3.542934079 -11.311306618
v -3.062259173 -2.719020005 -11.847605929
v -3.025034210 -3.059544368 -11.704416014
v -2.937410492 -2.779224422 -11.818541214
v -2.920871368 -3.389041172 -11.426388286
v -2.895608544 -2.927311463 -11.757112108
v -2.886506263 -2.569475211 -11.827304028
v -2.856919775 -3.993969876 -11.083084159
v -2.836558968 -3.588790540 -11.285099201
v -2.775535686 -2.776212525 -11.760446243
v -2.753152046 -1.897176262 -11.637508869
v -2.735606162 -3.781540785 -11.136191897
v -2.707279986 -3.403670853 -11.360635981
v -2.646734705 -2.633641008 -11.717575602
v -2.590796677 -2.362800064 -11.648246087
v -2.563382033 -1.540018362 -11.563234963
v -2.558452310 -1.774363802 -11.560095474
v -2.545589581 -2.041842788 -11.556303129
v -2.545290627 -2.519394737 -11.666611768
v -2.521469025 -3.765573958 -11.038789526
v -2.432111884 -2.646481385 -11.605783366
v -2.398039680 -2.458753064 -11.608685367
v -2.367982175 -1.626964309 -11.530796997
v -2.222322160 -2.542412374 -11.546462774
v -2.042639768 -2.433568705 -11.510325596
v -2.042418346 -2.611379372 -11.437223293
v -1.885287114 -2.310873475 -11.478911154
v -1.716549625 -3.224313958 -10.991169140
v -1.706363750 -2.997993026 -11.065168306
v -1.699105604 -3.446745919 -10.930567980
v -1.674464787 -3.651239211 -10.861734860
v -1.591134118 -2.524042968 -11.292374693
v -1.567686792 -2.111129696 -11.385144666
v -1.493554446 -2.914725570 -11.103819124
v -1.429791795 -2.723079640 -11.172422208
v -1.372934203 -1.982350601 -11.354665272
v -1.324356068 -2.869163873 -11.157189496
v -1.262643957 -3.683546092 -10.897167958
v -1.209221315 -2.734774956 -11.173353530
v -1.160659362 -2.943280153 -11.207154021
v -1.154004014 -1.862109290 -11.385437101
v -1.134714112 -3.158934647 -11.198174208
v -1.104377792 -3.377841553 -11.134894565
v -1.072491403 -3.574701725 -11.030578986
v -1.048107632 -2.544639632 -11.178242974
v -0.993081951 -2.801928436 -11.213891208
v -0.954602787 -3.032400506 -11.242693290
v -0.771252788 -2.887825016 -11.243389919
v -0.669878616 -1.924363547 -11.396311224
v -0.588334689 -3.624664852 -10.959278792
v -0.553391175 -1.654477906 -11.423702352
v -0.313442317 -3.230689326 -11.147717945
v -0.224333126 -2.532783430 -11.420975439
v -0.166567610 -1.417065971 -11.454422027
v -0.138286196 -1.872328809 -11.468736455
v -0.033215620 -1.632818254 -11.431407183
v -0.022878918 -3.765186993 -10.823634453
v -0.003803767 -2.552292310 -11.415562592
v 0.058048114 -3.493523225 -11.050274596
v 0.083302853 -3.619691590 -10.957677849
v 0.101298989 -1.388369361 -11.395538226
v 0.130090659 -3.070120467 -11.218447238
v 0.193436834 -2.613506746 -11.370494030
v 0.275801314 -4.003815819 -10.304355994
v 0.386274565 -3.889058484 -10.427819565
v 0.395364856 -2.493218519 -11.365549639
v 0.476035784 -3.876252333 -10.272185318
v 0.483843818 -3.201995511 -11.000561528
v 0.584937981 -2.602148103 -11.253757402
v 0.589031610 -2.363253618 -11.326897889
v 0.595752383 -1.581874792 -11.220556684
v 0.719883654 -3.926079255 -9.499948472
v 0.761511154 -1.678646659 -11.173182167
v 0.872982317 -3.209755756 -10.689087212
v 0.892706623 -3.406706965 -10.347422212
v 0.945121225 -1.679163543 -11.095356196
v 1.225111308 -3.074385924 -10.518554598
v 1.241740538 -3.214058699 -9.913071990
v 1.336980611 -2.523727482 -10.846923105
v 1.515373471 -2.405628096 -10.750146583
v 1.540088677 -2.874281723 -9.896573611
v 1.802258543 -2.390414011 -10.532510467
v 1.872421475 -2.436552895 -10.405120440
v 2.016285667 -2.286752919 -10.437699966
v 2.159425290 -2.311477438 -10.241525248
v 2.173722954 -2.228706377 -10.370264761
v 2.182562137 -2.114013536 -10.425572284
v 2.245902084 -1.778740087 -10.435425676
v 2.274077153 -2.157716546 -10.280409828
v 2.308882773 -1.419372042 -10.424969718
v 2.367010573 -1.647099620 -10.358268395
v 2.400519326 -1.852801535 -10.270744562
v 2.402175684 -2.477564150 -9.584000334
v 2.492323751 -2.319974359 -9.659362957
v 2.515058499 -1.452825731 -10.295809247
v 2.525137505 -1.661354559 -10.200702585
v 2.542841248 -1.823573839 -10.070426390
v 2.544496907 -1.932882704 -9.942597710
v 2.563961316 -2.402530750 -9.535426274
v 2.622854197 -1.990298042 -9.797217324
v 2.687486820 -1.464009634 -10.144021362
v 2.693224000 -1.642621006 -10.021199472
v 2.696141601 -1.272393623 -10.261266492
v 2.713415306 -1.816721051 -9.881170467
v 2.735142596 -2.091822447 -9.682340547
v 2.824499970 -1.947690966 -9.751003236
v 2.859871136 -1.471482101 -9.998129681
v 2.874040976 -1.292306813 -10.124656372
v 2.886353992 -1.642059302 -9.894164279
v 3.052971326 -1.343092299 -10.009222664
v 3.093890147 -1.132544596 -10.144365020
v 3.642953234 -2.236031229 -9.623077698
v 3.838882083 -2.323056571 -9.601057507
v 3.895244095 -1.159926294 -10.030663572
v 4.016963299 -1.787602552 -9.724692442
v 4.046670627 -1.334473374 -9.915940464
v 4.255855456 -1.714150887 -9.642895311
v 4.419588484 -1.606790116 -9.532706812
v 4.474391695 -1.458313316 -9.558241814
v 4.504287150 -1.562657882 -9.480420500
v 4.595178179 -1.473628101 -9.490855969
v 4.783481825 -1.546263462 -9.397176094
v 8.982564323 -1.733663375 -9.300761856
v 9.165788069 -2.193554072 -9.361938573
v 9.336086921 -1.723557012 -9.366760030
v 9.577114135 -1.129669254 -9.551172145
v 9.635915980 -3.026699414 -9.304349311
v 9.736214764 -2.473312430 -9.431531653
v 9.766475298 -3.138640895 -9.350952692
v 9.877632372 -3.138598986 -9.361508302
v 9.879411198 -3.009529551 -9.375326335
v 10.169740766 -1.232756185 -9.693852626
v 10.228835978 -3.940110095 -9.374572895
v 10.404434055 -1.262426493 -9.698698297
v 10.506373830 -1.689271303 -9.658955038
v 10.587255470 -1.302631339 -9.694869630
v 10.791920125 -1.266477862 -9.670728818
v 11.022020131 -1.752065844 -9.516827762
v 11.022094637 -1.260305289 -9.628281929
v 11.136142537 -1.431652578 -9.547568858
v 11.140272021 -1.667369041 -9.550963528
v 11.183138937 -2.451854059 -9.470272809
v 11.185470037 -3.942149691 -9.279426187
v 11.205049232 -2.282515168 -9.493187070
v 11.217984371 -1.305872691 -9.598407894
v 11.222833768 -2.001515822 -9.535694495
v 11.271630414 -3.071609419 -9.302391671
v 11.294650845 -1.889604144 -9.608904831
v 11.327739805 -1.195391640 -9.658330120
v 11.328147724 -2.407219727 -9.475706145
v 11.360733770 -3.978468012 -9.327138774
v 11.368085630 -1.362702809 -9.632507339
v 11.374268681 -2.151349094 -9.570567869
v 11.386763304 -2.911514835 -9.313874878
v 11.437489651 -1.960947178 -9.692753665
v 11.462314054 -1.726377406 -9.710254148
v 11.487620883 -3.337332048 -9.395212866
v 11.498039588 -1.460569445 -9.691569954
v 11.510034092 -1.190282172 -9.712342173
v 11.528892443 -2.061326988 -9.693443775
v 11.597821489 -2.851526719 -9.268491529
v 11.628082953 -2.185074845 -9.626805782
v 11.629961431 -1.374411862 -9.728505276
v 11.661885306 -2.027742798 -9.719593450
v 11.679831892 -3.916685469 -9.374700487
v 11.707413010 -2.731195884 -9.289724752
v 11.716385372 -1.232226612 -9.831992909
v 11.735168286 -1.469785697 -9.766754694
v 11.780845001 -2.901750384 -9.337645955
v 11.782185175 -1.848449931 -9.752762504
v 11.813513003 -1.419228618 -9.856054559
v 11.830235831 -1.606460777 -9.791814722
v 11.832547374 -1.130596735 -10.209890082
v 11.892113835 -2.532012528 -9.337177500
v 11.925860308 -1.513683586 -9.898968041
v 11.956311762 -1.740949461 -9.802669287
v 11.976375245 -2.709238790 -9.305095300
v 12.011962943 -1.442591078 -10.043106973
v 12.079897337 -1.621984295 -9.908590466
v 12.093044817 -1.424082555 -10.704734363
v 12.098005041 -3.279558616 -9.515197948
v 12.109198608 -2.528018318 -9.331646375
v 12.113885023 -1.819848665 -9.809758514
v 12.125823647 -1.508855843 -10.464457795
v 12.148525566 -1.287835068 -11.015276425
v 12.150363065 -3.029419342 -9.441584349
v 12.193986215 -1.447725575 -10.876090266
v 12.224229053 -1.732038916 -9.896308184
v 12.256295420 -1.228720299 -11.215453036
v 12.277802452 -1.933914726 -9.767378680
v 12.288338505 -3.704737173 -9.507347830
v 12.288365513 -1.438536448 -11.086468585
v 12.293657288 -1.654045307 -10.151767172
v 12.299919501 -1.636622124 -10.316386819
v 12.307189405 -3.476327285 -9.559282102
v 12.321544811 -1.800096827 -9.876403026
v 12.325688265 -1.720939414 -9.993376210
v 12.332051061 -2.506344579 -9.358581156
v 12.332418934 -3.949740436 -9.439261630
v 12.367927469 -2.281648805 -9.472839534
v 12.369599193 -2.109766239 -9.617356583
v 12.387047522 -1.576179522 -10.877617635
v 12.432203628 -1.868017949 -9.891932830
v 12.442695908 -1.654211781 -10.385303758
v 12.455346994 -3.609122708 -9.559312835
v 12.468100525 -1.570673543 -11.143535376
v 12.487329543 -1.745012705 -10.129301809
v 12.488875538 -2.701685065 -9.372192435
v 12.525204569 -2.221030882 -9.601864032
v 12.529622763 -3.443916095 -9.578260593
v 12.536523864 -2.449805150 -9.444391355
v 12.564479373 -1.539890305 -11.337683536
v 12.590194121 -1.915905857 -9.936137125
v 12.614165433 -1.685027150 -10.344272479
v 12.618801557 -2.791682025 -9.412806481
v 12.651462108 -1.657667686 -11.199692264
v 12.652856298 -2.137495903 -9.815761819
v 12.676751241 -1.845411258 -10.039324872
v 12.680799700 -1.461001113 -11.471641250
v 12.717198581 -2.915237565 -9.471314028
v 12.718719430 -1.762758242 -10.183861479
v 12.724539265 -1.593156485 -11.365218088
v 12.727922760 -3.473893972 -9.530287236
v 12.749935500 -1.978620654 -9.955342859
v 12.765242718 -1.165133552 -11.651831679
v 12.774361297 -1.723216847 -11.018599384
v 12.776058167 -1.354689593 -11.577804573
v 12.827952392 -1.868897583 -10.065753944
v 12.837275863 -1.651334926 -11.219174601
v 12.852943502 -3.967872821 -9.402150288
v 12.871298939 -2.153549111 -9.905593470
v 12.904117815 -1.749330782 -10.819363408
v 12.904882431 -3.755715908 -9.421424940
v 12.922223657 -2.815495012 -9.517097846
v 12.923201546 -1.479287166 -11.421463452
v 12.923935428 -3.058915026 -9.498907253
v 12.926018797 -1.272109337 -11.623488739
v 12.929368764 -1.764523797 -10.229056701
v 12.934491038 -3.271340858 -9.495334700
v 13.001851737 -1.892744331 -10.053966194
v 13.021406718 -1.737392158 -10.588557459
v 13.022670522 -1.722732210 -10.382330045
v 13.047416694 -3.897882765 -9.464222006
v 13.053281233 -2.528913552 -9.727984667
v 13.078389689 -3.669600002 -9.459556080
v 13.084650971 -2.722098492 -9.617572650
v 13.084856793 -1.136178500 -11.616672389
v 13.108055107 -3.434839193 -9.469849057
v 13.119465671 -3.202080959 -9.499024600
v 13.126512989 -1.380819012 -11.367979459
v 13.146030717 -2.958810888 -9.556848556
v 13.167377561 -1.717654057 -10.405219160
v 13.195036910 -1.917404123 -10.038330220
v 13.203145936 -1.687618555 -10.599897243
v 13.259211555 -3.601492383 -9.535167366
v 13.275999576 -2.780755050 -9.593989700
v 13.316740282 -3.973182756 -9.677556343
v 13.318236917 -1.778812963 -10.210519657
v 13.321922161 -1.685555559 -10.422078893
v 13.370477594 -1.958806766 -10.044275783
v 13.374814764 -1.481484273 -10.788953863
v 13.383013196 -2.957632765 -9.585568681
v 13.389792293 -1.593098976 -10.578895919
v 13.426637277 -3.529977985 -9.590549394
v 13.441178016 -3.325640457 -9.570719674
v 13.458511792 -2.786365105 -9.578948840
v 13.478219509 -1.929571852 -10.108649731
v 13.523907401 -1.728784060 -10.310336947
v 13.565737754 -1.472713426 -10.620924644
v 13.576241210 -1.608408638 -10.456468910
v 13.605304062 -3.460775129 -9.648218751
v 13.623940758 -2.925651381 -9.617717005
v 13.627658598 -3.206352936 -9.633541107
v 13.642760925 -2.002421999 -10.155640543
v 13.711553998 -1.195236342 -10.889873840
v 13.745776378 -1.774821780 -10.391167365
v 13.750158250 -2.755444031 -9.644920938
v 13.752288185 -3.305679653 -9.698823094
v 13.760724105 -1.549239038 -10.533905588
v 13.796676882 -2.378311940 -9.874364361
v 13.800125569 -2.841599053 -9.692298248
v 13.804758899 -3.065643832 -9.751761332
v 13.820663095 -1.994307386 -10.365558788
v 13.855342753 -2.617443446 -9.786576964
v 13.871940784 -3.307357663 -9.815883823
v 13.876229525 -2.848824253 -9.774684906
v 13.879995793 -3.540146165 -9.871331044
v 13.887125999 -2.415760886 -9.913762100
v 13.918909244 -1.942023518 -10.496977717
v 13.932637870 -3.120494308 -9.939578362
v 13.934021816 -1.724386006 -10.560032912
v 13.947401196 -1.514997566 -10.645071976
v 13.949799351 -2.918650629 -10.249762796
v 13.953726739 -2.544658259 -9.977675043
v 13.964049518 -2.970466390 -10.330491699
v 13.968759216 -2.665554173 -9.929914959
v 13.975374401 -3.666078206 -10.010198690
v 13.985422440 -3.855144372 -10.092952289
v 13.991419226 -3.124232637 -10.201283731
v 13.991499320 -2.804506803 -10.382309556
v 14.000720344 -1.204830245 -10.898045264
v 14.012224972 -3.490548115 -10.001985356
v 14.043605886 -3.014268354 -10.429426096
v 14.100152068 -3.369705752 -10.272176936
v 14.104048721 -3.538757563 -10.117630474
v 14.107866213 -1.709197299 -10.743844323
v 14.118628576 -3.706419608 -10.095135309
v 14.121801592 -1.319654169 -10.895346291
v 14.127828181 -3.852140624 -10.144940577
v 14.134770259 -2.145462204 -10.771588422
v 14.194085263 -1.422507106 -10.902651586
v 14.217227697 -1.293262932 -10.958125815
v 14.217396267 -3.647689708 -10.158898309
v 14.238070697 -1.597345807 -10.899942368
v 14.258431271 -2.155537019 -10.995799676
v 14.270231128 -3.849136410 -10.196931660
v 14.356231317 -1.213640324 -11.028747074
v 14.369335026 -2.230621409 -11.235196143
v 14.410487376 -1.473836135 -11.073042639
v 14.461528510 -2.913659206 -11.002856307
v 14.471316710 -3.983483650 -10.255322792
v 14.472839423 -2.258545486 -11.445334181
v 14.535300434 -2.108861692 -11.502700858
v 14.554213732 -2.913736273 -11.156092398
v 14.558167197 -2.417230047 -11.494020000
v 14.575764537 -3.105948446 -11.018244550
v 14.607697725 -3.942595329 -10.345426388
v 14.624739997 -2.817450790 -11.329118162
v 14.648088254 -2.258799039 -11.602596380
v 14.693907462 -2.987371059 -11.239830405
v 14.714050107 -2.491871594 -11.592146941
v 14.740088023 -2.722225385 -11.518431827
v 14.755946584 -2.157879528 -11.638943106
v 14.758891426 -3.277633339 -10.950069875
v 14.769065194 -4.001474474 -10.369492695
v 14.786735177 -2.902466571 -11.430899613
v 14.820129611 -3.118087072 -11.127700098
v 14.827497303 -2.257367596 -11.671476997
v 14.880011790 -3.024227684 -11.323303916
v 14.881836250 -2.105482155 -11.630047113
v 14.889425598 -2.618755214 -11.644049548
v 14.909804799 -2.822445938 -11.582615785
v 14.949705452 -2.974621020 -11.486247182
v 14.967747033 -3.249478061 -11.016903445
v 14.994611964 -3.049723804 -11.393969879
v 15.065209940 -3.104025731 -11.243031360
v 15.068842098 -2.249554498 -11.687946506
v 15.069892630 -2.917343983 -11.584167369
v 15.093438327 -2.708672779 -11.638862081
v 15.103330836 -3.038009861 -11.468271725
v 15.159305185 -3.243072657 -11.044604704
v 15.179023147 -2.977295779 -11.547911912
v 15.179535374 -3.055006964 -11.373288929
v 15.229579993 -2.849729266 -11.563088745
v 15.321024694 -2.989001805 -11.434481479
v 15.336835757 -3.901339602 -10.541778058
v 15.422024764 -3.569778986 -10.770096444
v 15.450632200 -3.767168615 -10.664603673
v 15.553030185 -3.059313167 -11.348337866
v 15.569652431 -2.897723811 -11.420488358
v 15.592195094 -3.632404841 -10.749497451
v 15.643587336 -3.423381597 -10.883916169
v 15.697650611 -3.282808233 -11.118851602
v 15.721008182 -3.174641170 -11.294703931
v 15.788055956 -3.577589989 -10.750377551
v 15.881480649 -3.339511575 -11.013645679
v 15.882531181 -3.411874641 -10.830874555
v 15.889581293 -3.115005558 -11.309764348
v 15.898244455 -3.267146647 -11.221486144
v 15.944713727 -2.712485613 -11.327119544
v 15.950340778 -1.386248623 -11.408473365
v 16.035756096 -3.375509754 -10.910265148
v 16.057183966 -3.526313696 -10.748752393
v 16.059005633 -3.178061685 -11.250520125
v 16.122620553 -3.315813839 -11.116784997
v 16.213104129 -3.389326157 -10.924164206
v 16.220916063 -3.177952487 -11.206279509
v 16.220927238 -1.461268403 -11.363491416
v 16.233917326 -3.652805462 -10.681773536
v 16.277851537 -1.710513723 -11.372805573
v 16.308538616 -3.504990367 -10.800120421
v 16.329841688 -3.238608595 -11.122709140
v 16.377087682 -3.020079574 -11.167139746
v 16.387736425 -1.278432086 -11.366819963
v 16.486333683 -3.524271073 -10.820459574
v 16.490062699 -3.147342242 -11.096284725
v 16.495445743 -1.535199932 -11.323227547
v 16.613213345 -3.651931882 -10.764795355
v 16.619127244 -1.308937790 -11.408514343
v 16.666188836 -3.469319316 -10.846938007
v 16.675293446 -3.160144435 -11.060813442
v 16.690015793 -1.720174216 -11.276882142
v 16.691461205 -4.014585633 -10.682972148
v 16.703758389 -1.134104445 -11.530794203
v 16.850847751 -3.620244563 -10.807207786
v 16.868742183 -3.889742075 -10.789299384
v 16.889935359 -3.202166641 -11.050829664
v 16.983337700 -3.748816438 -10.847906582
v 17.004864290 -3.625356592 -10.848896578
v 17.024049535 -1.298533636 -11.661970057
v 17.024105415 -1.152188051 -11.767230928
v 17.047528177 -3.266886575 -11.043406092
v 17.091318965 -3.640102688 -10.935784318
v 17.112435773 -3.389396705 -11.005826294
v 17.145758495 -3.528118832 -11.005846784
v 17.184302211 -1.429826953 -11.626945809
v 17.205607146 -3.671548096 -11.132668704
v 17.236053944 -1.210496877 -11.780261062
v 17.248019576 -3.445893293 -11.095069349
v 17.279336229 -1.553313923 -11.572442949
v 17.354980111 -3.501552856 -11.235451326
v 17.371630296 -2.934222575 -11.151851155
v 17.422735691 -3.120927373 -11.122803204
v 17.496054992 -1.560628647 -11.573027819
v 17.506608739 -3.763377201 -11.609831825
v 17.555000260 -3.934626933 -11.698714457
v 17.615983263 -2.939617960 -11.206733063
v 17.636805773 -3.805832239 -11.698515154
v 17.670469359 -2.697581425 -11.231552809
v 17.717992887 -3.958745394 -11.728815734
v 17.718611285 -3.677038243 -11.698317714
v 17.742760479 -3.096755361 -11.329527944
v 17.754191533 -2.277924679 -11.271951720
v 17.780819908 -3.459924599 -11.687181890
v 17.809746787 -3.351761727 -11.621941812
v 17.815705389 -3.217412857 -11.496593244
v 17.857646570 -3.386593191 -11.666962877
v 17.868548632 -2.689920599 -11.343018152
v 17.871910706 -3.026726888 -11.423703283
v 17.872206867 -1.891132211 -11.433702894
v 17.892561853 -3.476630896 -11.661820114
v 17.943829298 -2.208621707 -11.306403205
v 17.964301631 -3.284186590 -11.568231508
v 17.968298867 -3.647445701 -11.593188159
v 17.988774925 -3.072744934 -11.498553678
v 17.992267385 -2.852000995 -11.442850344
v 18.019257113 -2.383704530 -11.349447072
v 18.081238493 -2.109084278 -11.332370341
v 18.114263192 -3.128412412 -11.491691694
v 18.115092069 -1.944871037 -11.364186183
v 18.132200465 -2.249529120 -11.334190145
v 18.185542896 -2.756757196 -11.457301676
v 18.192602322 -2.424721606 -11.386627331
v 18.213750795 -3.841407830 -11.315155774
v 18.232513219 -2.110067056 -11.318129487
v 18.255220726 -2.593589947 -11.429964565
v 18.311403692 -2.284977352 -11.325186118
v 18.324755132 -3.847322194 -11.133292690
v 18.353018910 -3.988128155 -11.035527103
v 18.378749490 -3.175845603 -11.354872957
v 18.427686766 -1.776350080 -11.265134439
v 18.457692116 -3.822848899 -10.929170996
v 18.530862406 -1.352819381 -11.552786455
v 18.627788872 -1.774387551 -11.224024929
v 18.641039729 -2.880557207 -11.321913451
v 18.723417073 -2.375953598 -11.217431165
v 18.736727536 -1.963316929 -11.158918031
v 18.739007413 -1.389421057 -11.478947476
v 18.763808534 -3.044685116 -11.150216684
v 18.764231354 -2.837850479 -11.254679412
v 18.830290064 -2.168352483 -11.128328741
v 18.852870911 -1.791168703 -11.212025769
v 18.880339339 -2.825785195 -11.154991575
v 18.913591281 -2.363397740 -11.089607142
v 18.945749849 -1.463055145 -11.398415081
v 18.972018734 -2.916444791 -11.048206128
v 18.992701545 -1.987209544 -11.107003316
v 18.994152546 -3.053379012 -10.981620289
v 18.995758146 -2.198136179 -11.043261737
v 19.104540348 -2.367299050 -10.973442346
v 19.130595028 -3.084304975 -10.907823220
v 19.132127985 -3.965392243 -10.541879572
v 19.148232415 -3.753009019 -10.613252409
v 19.155547023 -2.609635936 -10.931697674
v 19.192226231 -2.888309537 -10.914532468
v 19.264897332 -2.291458659 -10.974306613
v 19.273351878 -3.791586729 -10.609123856
v 19.277233630 -2.031788696 -11.118838564
v 19.286064431 -3.557220567 -10.641004890
v 19.301448017 -2.455191687 -10.908225551
v 19.358798862 -2.657062141 -10.874240659
v 19.417945296 -1.870796317 -11.163980700
v 19.429115579 -2.081321785 -11.143152602
v 19.438931718 -3.773431294 -10.581355542
v 19.451916218 -2.817367902 -10.847776197
v 19.517069682 -2.505080774 -10.907120071
v 19.724337384 -3.816873999 -10.433571413
v 19.737690687 -2.277953783 -11.049047112
v 19.761798903 -1.571080065 -11.109362356
v 19.773237407 -3.676679684 -10.438128375
v 19.834795967 -2.066477435 -11.094484478
v 19.944803789 -1.851930982 -11.087612249
v 19.949082285 -1.514257863 -11.051050387
v 20.026734099 -3.079499584 -10.586498305
v 20.059285685 -2.061495557 -11.035120115
v 20.107422024 -3.278698307 -10.529583320
v 20.159943029 -1.887607970 -11.029361747
v 20.230038092 -3.049365012 -10.518207215
v 20.258886740 -1.405489515 -10.979320854
v 20.263122395 -2.040662570 -10.948069394
v 20.283000544 -2.576447325 -10.619163513
v 20.324971527 -2.812177874 -10.476217605
v 20.342355594 -1.811439870 -10.925234295
v 20.444903523 -2.008138690 -10.831120424
v 20.459560677 -2.783956472 -10.319375433
v 20.464701578 -1.314194640 -10.894728824
v 20.529320464 -2.950124908 -10.237605311
v 20.577630028 -3.115389962 -10.163476691
v 20.584713668 -2.767526777 -10.201340541
v 20.734896883 -2.882547909 -10.096598417
v 20.871834829 -2.909483854 -9.937234223
v 20.924299955 -2.770834137 -9.998876601
v 20.994586870 -2.615539590 -10.045895353
v 21.002521738 -3.195934463 -9.591665119
v 21.038709208 -1.129429555 -10.522964410
v 21.060682833 -2.444912679 -10.072893463
v 21.146446466 -2.733790781 -9.585835040
v 21.223183721 -1.138558611 -10.384039953
v -5.678803660 -0.087643588 -9.287229739
v -5.658036564 0.029424702 -9.534490295
v -5.647751037 -0.174099594 -9.527848102
v -5.624274258 -0.353333890 -9.520464577
v -5.615258124 -0.084246996 -9.660536423
v -5.599548109 0.242203590 -9.572636336
v -5.598743446 0.425076374 -9.437297471
v -5.583011080 0.611996278 -9.298484772
v -5.576937459 -0.697004492 -9.475726634
v -5.573248025 0.075866861 -9.697752073
v -5.532688927 -0.070118731 -9.762307629
v -5.509685725 -0.281582063 -9.691661224
v -5.468446296 -0.515865453 -9.670003317
v -5.431262311 -0.124720871 -9.810959920
v -5.404566415 0.077180011 -9.836617857
v -5.374933127 -0.439984753 -9.735000320
v -5.355804693 -0.227982557 -9.797916748
v -5.340150092 -1.062234864 -9.850315750
v -5.335324910 -0.335502496 -9.763312526
v -5.260007456 -0.100071462 -9.850335307
v -5.248377565 0.640057318 -9.751097299
v -5.232430995 -0.449988554 -9.782782756
v -5.194054451 -0.286718569 -9.799433872
v -5.165884271 -0.999097130 -9.924448095
v -5.143340211 0.475445733 -9.923568927
v -5.085555837 0.640288577 -9.845164604
v -5.084887613 0.309902505 -9.951121174
v -5.049419124 -0.437971670 -9.793303907
v -5.022066180 0.819408393 -9.775920771
v -5.004430190 0.502504292 -9.919235483
v -4.911876284 0.413211557 -9.929819964
v -4.880671855 -0.376177486 -9.782712907
v -4.880455323 -0.635783595 -9.871874936
v -4.866608884 0.282022957 -9.912420996
v -4.859299865 1.490789466 -9.315217845
v -4.812725820 0.823028269 -9.754246101
v -4.793573637 1.449478557 -9.464610368
v -4.780193325 -0.302799745 -9.787911549
v -4.762754776 0.116881376 -9.859503247
v -4.750115331 1.094103674 -9.696946479
v -4.736450966 1.688270830 -9.304956533
v -4.735899158 -0.420132186 -9.828715585
v -4.719697870 -0.885956571 -10.174266063
v -4.695566371 1.338183531 -9.604182094
v -4.682803061 -0.699974829 -10.071909055
v -4.670557566 -0.255660358 -9.854642674
v -4.657760728 0.704908220 -9.746609256
v -4.645319190 -0.044493128 -9.868012741
v -4.625129513 0.624014996 -9.763910435
v -4.601654131 0.994864036 -9.713511914
v -4.597957712 1.768086222 -9.403355420
v -4.597063642 0.825447321 -9.710336104
v -4.595731385 -0.985189457 -10.454433970
v -4.594118800 0.537290121 -9.770213626
v -4.565659910 0.156969865 -9.870735928
v -4.559115041 -0.521001173 -10.170294903
v -4.544062540 1.212184434 -9.709320962
v -4.511129111 -0.761266041 -10.899588466
v -4.490908701 0.023568089 -9.997817688
v -4.476510920 -0.618422229 -10.973392054
v -4.471022170 0.317410799 -9.847169742
v -4.460368305 0.476230955 -9.790220298
v -4.460170865 0.696017116 -9.755572304
v -4.431022797 -0.743992859 -11.061165482
v -4.430604167 1.094209263 -9.776747786
v -4.426072352 0.220235816 -9.962501004
v -4.375513177 -0.080181519 -10.867587291
v -4.357005470 0.057221667 -10.799886659
v -4.348336253 0.573794765 -9.816682898
v -4.341640510 -0.086847227 -10.973532684
v -4.335499834 -0.882051885 -11.210093275
v -4.333327059 0.438194984 -9.942322038
v -4.328147043 0.663368031 -9.825955145
v -4.296693951 0.196064866 -10.792727582
v -4.266471136 0.628705777 -9.925094433
v -4.245009273 0.070012982 -10.957684368
v -4.176363815 1.556930598 -9.807670489
v -4.170115106 -0.464925834 -11.264052242
v -4.109881353 0.601085660 -10.605666786
v -3.982422873 0.630975002 -10.763932019
v -3.905902850 0.322306034 -11.039822362
v -3.886643797 0.824278395 -10.723454878
v -3.872131230 0.570449280 -10.886073112
v -3.862129292 1.025202218 -10.379913263
v -3.807102330 0.763840682 -10.853611864
v -3.699776251 -0.080548809 -11.343908496
v -3.694711253 0.653170864 -10.950099677
v -3.685787553 1.278866781 -10.659920983
v -3.630841849 -0.847588177 -11.722713709
v -3.603475168 -1.059230301 -11.783287860
v -2.708388260 0.070456816 -11.384004727
v -2.607714618 1.610325766 -11.112471111
v -2.364946529 0.691946887 -11.254604906
v -2.325664740 -0.827468524 -11.611381546
v -2.299751155 0.899536768 -11.234461330
v -2.139302669 0.753032451 -11.318422854
v -2.111464040 -0.806335884 -11.654245667
v -2.046301262 -1.055707689 -11.611728929
v -1.942736330 -0.653201365 -11.718709022
v -1.922761672 1.403873088 -11.156521738
v -1.881263219 -0.890798634 -11.668279767
v -1.862129779 1.655731816 -11.106302962
v -1.783881802 -0.501755450 -11.799874716
v -1.719404943 -0.731753360 -11.753802188
v -1.688207616 1.516295713 -11.180866510
v -1.655439148 -0.355352968 -11.881383136
v -1.552814851 -0.555613486 -11.857068166
v -1.480455510 -0.342267274 -11.940624565
v -1.382533810 -0.106105384 -11.946219020
v -1.203141990 0.553072430 -11.853473261
v -1.098286244 0.270399003 -11.991424486
v -1.010814914 0.667136279 -11.870911345
v -1.010527019 0.431279157 -11.950793676
v -0.866590301 1.198883867 -11.612357572
v -0.800385664 0.566219620 -11.928752065
v -0.604376604 1.200060709 -11.653020978
v -0.349845563 0.782912015 -11.846369132
v -0.341359904 1.249034423 -11.651540175
v -0.300827029 1.494952012 -11.631538160
v -0.234603038 -0.175261041 -11.853101663
v -0.180383082 1.106662443 -11.674852110
v -0.128334184 0.612648088 -11.831190437
v -0.099192883 0.891249336 -11.737815104
v -0.022349319 -0.308838644 -11.828918010
v 0.297735067 -0.177236987 -11.867167428
v 0.335704768 -0.361018378 -11.817899533
v 0.344146945 -0.724523794 -11.636117473
v 0.725653954 1.321180374 -11.698183604
v 0.821827503 -0.017167711 -11.699685827
v 1.181326690 1.161898021 -11.644469574
v 1.187628135 0.165653328 -11.538197286
v 1.375020831 0.511989580 -11.546792462
v 1.397327753 -0.185463025 -11.206712574
v 1.405530609 0.284788315 -11.481381953
v 1.722995657 1.658876892 -11.761686765
v 1.938662492 1.717029023 -11.753495783
v 2.071344061 1.592744840 -11.687429622
v 2.075395314 1.043436001 -11.469406076
v 2.201179042 1.232501236 -11.523189023
v 2.262297086 -0.359693659 -10.841988958
v 2.336300444 1.420963672 -11.552838609
v 2.363764914 0.595073740 -11.347399093
v 2.369961236 -0.970004709 -10.612405837
v 2.827645512 0.323030807 -10.997029953
v 2.875113394 1.140405890 -11.470405385
v 2.895411337 -0.024206001 -10.625108145
v 2.925769426 0.145682745 -10.714504868
v 2.929060487 -0.462432101 -10.489901528
v 2.968435874 0.255065184 -10.863366537
v 3.012440633 1.009507338 -11.411741376
v 3.030401887 0.368225999 -11.010008864
v 3.038799623 -0.948878878 -10.272365995
v 3.048485378 -0.094283801 -10.525298305
v 3.086254233 0.208667916 -10.739558376
v 3.113165265 0.495191431 -11.133760214
v 3.126722760 -0.776856323 -10.259595700
v 3.144709393 0.087199420 -10.572893545
v 3.177406965 0.271300232 -10.892405175
v 3.188972594 1.087565441 -11.407780461
v 3.196569625 0.837087398 -11.343808845
v 3.215763718 -0.926925160 -10.197225027
v 3.218990518 0.203964752 -10.727251880
v 3.307189094 0.171487583 -10.653167032
v 3.310736734 -0.691969995 -10.172134265
v 3.339600982 0.113068665 -10.543031618
v 3.361471463 1.012720633 -11.355916038
v 3.372992855 0.204887387 -10.831345804
v 3.392800689 -0.927879999 -10.157983750
v 3.404553514 -0.435943541 -10.141367093
v 3.454176942 0.146234219 -10.663032532
v 3.531758208 0.253016915 -10.982732289
v 3.551784437 0.161487318 -10.825296864
v 3.561054356 -0.213748717 -10.178152472
v 3.576447722 -0.430649729 -10.070211254
v 3.583189100 0.574774807 -11.226097122
v 3.638150403 0.137139417 -10.674014688
v 3.677139757 0.378050434 -11.092278175
v 3.705807729 -0.345419394 -10.070949793
v 3.716289997 -0.508765748 -10.052921250
v 3.737758379 0.217545938 -10.893104598
v 3.800308798 0.546901603 -11.157370172
v 3.882056568 0.379671226 -11.025317013
v 3.936948720 0.009821408 -10.330886580
v 3.970107995 0.274897931 -10.828295723
v 3.979942296 -0.151882065 -10.187243111
v 4.030641634 0.213240186 -10.601222515
v 4.060070962 0.452050939 -10.938238353
v 4.068046343 0.127246691 -10.396363214
v 4.087051377 0.012961439 -10.261540301
v 4.172353074 0.378995115 -10.712273419
v 4.190516192 -0.062136874 -10.164299980
v 4.191814456 0.801910530 -10.906592011
v 4.209936131 0.587937830 -10.846590623
v 4.249110818 0.156802678 -10.214069858
v 4.297135398 0.003933069 -10.124986060
v 4.300497938 0.368485868 -10.336678475
v 4.310620017 -0.400407065 -10.087626055
v 4.328498151 0.947672292 -10.843751021
v 4.336802289 0.557176478 -10.659878142
v 4.350366071 0.751721847 -10.763362981
v 4.380553495 0.381043617 -10.140753351
v 4.388681613 0.065282729 -10.059969500
v 4.402395803 0.234542356 -10.048577562
v 4.485331941 0.929623493 -10.699996725
v 4.492741078 0.735891284 -10.550425388
v 4.537107889 0.556618907 -10.119704530
v 4.540190101 0.149487692 -9.982440621
v 4.550858866 0.370297465 -9.990048595
v 4.650928546 0.953932467 -10.524801910
v 4.653991200 0.693459297 -10.211596265
v 4.662189633 0.800879847 -10.358911939
v 4.668032750 0.528186327 -9.981024079
v 4.735112190 -1.004717778 -9.760116227
v 4.738325719 0.647320761 -10.074242949
v 4.742859863 0.406327075 -9.946840815
v 4.836279899 0.949947920 -10.365486145
v 4.847651813 0.781854615 -10.204708204
v 4.872285761 0.533492712 -9.987084195
v 4.924025852 -0.948845642 -9.687254205
v 5.037377123 1.037787995 -10.389024392
v 5.041040480 -1.069245627 -9.531047195
v 5.078104790 -0.851503515 -9.795004502
v 5.088066682 -0.418509240 -10.021813214
v 5.092608742 -0.932295108 -9.636736475
v 5.100952927 0.462208438 -9.993337095
v 5.153967999 -0.629564514 -9.988448583
v 5.216042511 0.596968282 -10.067777708
v 5.257388577 -0.770472281 -9.893587790
v 5.262249149 0.925839529 -10.285892524
v 5.277953111 0.368886802 -10.001029819
v 5.379625130 0.479991460 -10.015708394
v 5.413731560 1.148948330 -10.349486023
v 5.443714559 0.979534583 -10.270426981
v 5.470551085 -0.764104887 -9.894501418
v 5.537572782 -0.892952317 -9.746676311
v 5.564072635 0.378004479 -9.994829074
v 5.614938214 0.716930605 -10.004317388
v 5.653649569 -0.742731208 -9.854354896
v 5.691263359 -0.286968716 -9.973870590
v 5.706468131 -0.925233064 -9.583586827
v 5.752972793 -0.522366085 -9.893623181
v 5.760459695 -0.122597965 -10.007923469
v 5.775963888 0.887929113 -10.068852454
v 5.794110242 -0.710885157 -9.809661657
v 5.855422001 0.001831816 -10.040846653
v 5.861216225 0.443394820 -9.966310114
v 5.862375256 0.703762285 -9.983207099
v 5.882733967 -0.969735149 -9.396515787
v 5.885075778 -0.655949232 -9.785443544
v 5.894381553 1.695077401 -10.316962376
v 5.897014868 1.247066772 -10.166208260
v 5.918317940 1.423479640 -10.180739686
v 5.946548190 1.537715783 -10.212286375
v 5.968449172 0.023421284 -10.023266077
v 6.038091145 0.130986024 -10.008741170
v 6.052071694 1.062012976 -10.122557171
v 6.072886288 1.655149274 -10.215894319
v 6.107220426 -0.031461641 -9.953163564
v 6.130256224 1.494435943 -10.214356706
v 6.186434533 0.139016469 -9.955905378
v 6.233044900 1.441273955 -10.253560729
v 6.258395035 0.357990735 -9.939773940
v 6.259556394 0.593384786 -9.965120815
v 6.259907037 1.641017501 -10.202179663
v 6.301878486 1.285663224 -10.276442394
v 6.395296194 1.483195578 -10.247098282
v 6.445581559 1.702980022 -10.141905397
v 6.466925144 -0.469452702 -9.545904584
v 6.524615455 -0.730372733 -9.267203510
v 6.534541957 1.272636699 -10.261124000
v 6.543740164 0.267617404 -9.944085963
v 6.567842327 1.031492138 -10.249965824
v 6.594588049 1.530361711 -10.149827227
v 6.719142664 0.686512562 -10.147571564
v 6.725065876 0.227836848 -9.874342009
v 6.738880184 1.128312084 -10.244782083
v 6.740024313 0.936549215 -10.237001814
v 6.742305588 -0.436972623 -9.394242428
v 6.760655437 0.519209541 -10.098410770
v 6.765527651 1.343161915 -10.157866403
v 6.803794764 1.572826412 -10.002072901
v 6.807383150 0.363891595 -10.006012395
v 6.967343856 0.459506118 -10.025120340
v 6.972903386 -0.463346834 -9.274200536
v 6.991048809 -0.345593813 -9.417823516
v 7.004827727 1.379840076 -10.029720142
v 7.008879911 0.877502782 -10.188898072
v 7.022277452 1.631062129 -9.899049066
v 7.043645717 0.053524622 -9.654854424
v 7.106462028 1.161920605 -10.102616623
v 7.144137751 0.403505343 -9.911276400
v 7.153630722 0.543799018 -10.022551753
v 7.202903274 0.938572397 -10.112602264
v 7.218929008 1.507058390 -9.928989224
v 7.221079897 1.724550384 -9.866624139
v 7.222520187 1.301760320 -10.028155521
v 7.234275341 0.336098485 -9.836147539
v 7.388688158 1.082036761 -10.081029497
v 7.392995991 0.418621144 -9.915926494
v 7.467386313 1.647560508 -9.901674464
v 7.539415266 0.189407074 -9.840494953
v 7.554794196 1.251197886 -10.070139542
v 7.561136968 1.015205053 -10.060413741
v 7.663118187 0.492250314 -9.929125197
v 7.719541900 1.269955304 -10.080537759
v 7.723068353 1.437569503 -10.027147830
v 7.727416698 1.130814082 -10.048163123
v 7.848858833 1.271575573 -10.026708245
v 7.880160585 0.033897366 -9.866192006
v 7.959958166 1.461872715 -9.996973909
v 8.013926446 1.689409837 -10.006640106
v 8.070695214 -0.072966810 -9.847417474
v 8.110100403 -0.283492875 -9.750414640
v 8.128642105 1.557056792 -9.961619042
v 8.223784156 1.742109773 -9.985979646
v 8.468872868 1.063038479 -9.662572294
v 8.534072898 0.057095120 -9.693946689
v 8.548634127 -0.363447354 -9.601823054
v 8.568575606 1.241292222 -9.660621174
v 8.645705879 -0.100760997 -9.619151242
v 8.693560958 0.455886882 -9.625928476
v 8.714592084 -0.782757590 -9.334718809
v 8.749795146 -0.982326339 -9.267486632
v 8.755034767 1.329628401 -9.690773673
v 8.763811551 1.039145049 -9.651470929
v 8.786844090 0.150827880 -9.612321854
v 8.814461529 -0.398621749 -9.535868652
v 8.876427077 -0.594887068 -9.436512366
v 8.904237300 0.442608231 -9.650043212
v 8.934814483 -0.770528452 -9.360894561
v 8.952169679 1.387495897 -9.748184122
v 8.961093612 -0.232582577 -9.579757228
v 9.047287516 -1.010133768 -9.377560578
v 9.058882482 -0.685849693 -9.481691755
v 9.077840485 -0.443035766 -9.579988196
v 9.109900333 1.187553862 -9.738231078
v 9.127452038 -0.219470385 -9.599428624
v 9.136675857 1.350853010 -9.755309671
v 9.150507860 -0.879292027 -9.482673369
v 9.235758334 0.974277442 -9.806725197
v 9.237652645 -0.672705064 -9.603572078
v 9.307362139 1.232108916 -9.759555571
v 9.340566583 1.469564391 -9.797595441
v 9.390369058 0.788986508 -9.924248792
v 9.406070225 -0.905911962 -9.572437964
v 9.441115893 -0.672662864 -9.655563161
v 9.481047280 0.940475147 -9.923336096
v 9.489740245 1.112746773 -9.820118546
v 9.502932429 1.664050855 -9.845244698
v 9.514202364 -0.510842947 -9.705732577
v 9.571298957 0.814544619 -10.000338778
v 9.644023143 -0.365464337 -9.760998189
v 9.687373415 1.609524130 -9.838995524
v 9.731664322 1.222082414 -9.858237579
v 9.753960185 0.715941307 -10.028527118
v 9.771388024 1.439013751 -9.834153578
v 9.847068228 1.610074542 -9.915236384
v 9.859042242 -0.458560971 -9.779897518
v 9.881652892 1.738000545 -10.058854707
v 9.898750111 1.253178692 -9.952990338
v 9.939158335 1.420245157 -9.951163083
v 9.943900630 1.121526235 -10.054358281
v 9.955035523 0.597091159 -10.026093572
v 9.965823032 -0.816676416 -9.667667560
v 9.975422174 1.770897768 -10.486357845
v 9.987773374 0.880331092 -10.105861351
v 9.996108711 0.168001759 -9.870206937
v 10.008133948 1.274393871 -10.093629360
v 10.020333342 -0.384569925 -9.842971340
v 10.031110607 -0.619809143 -9.785084985
v 10.032727383 1.421522000 -10.113897733
v 10.042128153 1.614275272 -10.527157225
v 10.066816583 -1.030700165 -9.700696915
v 10.069718584 1.118330285 -10.216145776
v 10.082067922 1.321796095 -10.297122411
v 10.099318810 1.713400241 -10.645218194
v 10.137409903 -0.853839156 -9.800264612
v 10.142320767 1.520021935 -10.610051453
v 10.143943131 -0.509642123 -9.875897318
v 10.145949200 0.639756850 -10.088910349
v 10.169127956 1.341471099 -10.517955758
v 10.180587880 -0.337905105 -9.886018001
v 10.190359317 1.165838796 -10.402312502
v 10.199992917 -0.684071856 -9.897229262
v 10.200958699 0.977862510 -10.294255801
v 10.250691324 0.783568888 -10.200096294
v 10.271104053 -1.061617862 -9.777867235
v 10.271422565 1.633988693 -10.705471039
v 10.289816186 -0.516671280 -9.942972101
v 10.299298912 -0.859495718 -9.900896810
v 10.303384624 1.430415548 -10.640672408
v 10.328024626 -0.703182421 -9.968597442
v 10.332975537 1.247309730 -10.535612702
v 10.356144048 1.068145386 -10.428463109
v 10.385321453 0.890271447 -10.333685204
v 10.435232893 -0.608753879 -10.005227290
v 10.440377519 1.768963411 -10.727523826
v 10.459350422 -0.798967143 -9.957714006
v 10.495354421 -0.105252737 -9.923576377
v 10.598177090 -0.692031230 -10.016039945
v 10.636070743 -1.105483505 -9.745100513
v 10.843765922 -1.073139836 -9.759073146
v 10.859339498 -0.560411485 -10.043754242
v 10.912433267 -0.724041194 -10.011379607
v 10.935923085 0.760041759 -10.220292956
v 10.945046321 -0.112797461 -9.968693368
v 11.018701829 -0.608721224 -10.021529160
v 11.071257293 0.642242841 -10.174154304
v 11.113079265 -0.833306112 -9.950391948
v 11.115123518 -0.238172797 -10.028106160
v 11.118219234 0.840101624 -10.229768232
v 11.126210913 -0.668591354 -10.028884746
v 11.145028286 -0.501069182 -10.066944174
v 11.226385832 -0.706933322 -10.052849539
v 11.245843954 1.135831582 -10.324167088
v 11.277498677 0.701977697 -10.195975192
v 11.277820915 -0.386847212 -10.177441873
v 11.307442561 -0.136136281 -10.144067928
v 11.309506372 -0.592406082 -10.174673982
v 11.310848407 1.406248426 -10.482152924
v 11.319633573 -0.742684817 -10.086153634
v 11.366868392 -0.862031709 -9.951143526
v 11.388300918 -0.372701179 -10.266732424
v 11.396110989 0.346991699 -10.200403631
v 11.406648904 -0.770259066 -10.111393407
v 11.414426379 0.555600622 -10.227247141
v 11.437657289 -0.561393041 -10.294505395
v 11.458621360 1.372183557 -10.439682752
v 11.477707885 -0.720679411 -10.229727253
v 11.481144466 -0.455103611 -10.369072668
v 11.484220624 -0.983300735 -9.804961272
v 11.503136717 0.287724426 -10.288478807
v 11.508884840 0.748353894 -10.205968283
v 11.510216631 0.449181389 -10.323201306
v 11.530989781 -0.916812103 -9.891648777
v 11.574827135 -0.626117282 -10.389254428
v 11.591108516 -0.891785952 -10.050422512
v 11.593507603 1.091449754 -10.233693756
v 11.610070243 0.492692518 -10.461619124
v 11.611999944 -1.019022195 -9.841168299
v 11.613373645 0.612846576 -10.329752229
v 11.613619514 -0.805289776 -10.261188261
v 11.655665003 0.910598785 -10.178401135
v 11.678279378 0.206186000 -10.627132840
v 11.704620905 -0.823857903 -10.378930718
v 11.706603691 -1.051821630 -9.935688227
v 11.717911810 0.383356935 -10.613497347
v 11.724334210 -0.947530032 -10.224931873
v 11.728564277 0.245070958 -10.704867542
v 11.738100089 0.756133057 -10.240998119
v 11.739833280 0.572919147 -10.499130934
v 11.755481362 -1.062450581 -10.064129718
v 11.782399379 -0.853679318 -10.486045852
v 11.800850742 -1.016061637 -10.395948775
v 11.819502339 1.049806480 -10.174296796
v 11.834426783 -0.959241705 -10.540279560
v 11.855735444 0.241164831 -10.742342100
v 11.863086373 -0.773357053 -10.603948496
v 11.883272789 0.536132720 -10.582300834
v 11.888343841 0.051098981 -10.787650943
v 11.891145259 0.764926022 -10.309243575
v 11.902704835 0.882901717 -10.219335556
v 11.904903688 -0.956358621 -10.639576241
v 11.916303076 -0.151890054 -10.773677379
v 11.974129826 -1.043380820 -10.754444636
v 11.974851601 -0.821081165 -10.747934692
v 12.000790797 0.152736029 -10.801070370
v 12.012661435 -0.276720850 -10.885664262
v 12.016756460 0.661171041 -10.486085899
v 12.088467367 -0.112440364 -11.002206244
v 12.140130624 1.475536148 -10.114800185
v 12.196186930 1.340115443 -10.072445497
v 12.198360637 -0.017115408 -11.180115864
v 12.200791389 0.209844176 -10.861943476
v 12.222686782 0.786146207 -10.435721837
v 12.262435630 0.180758463 -11.057847179
v 12.277312577 0.594693120 -10.542547330
v 12.283781543 0.316255668 -10.773058049
v 12.289728038 0.422319194 -10.659210384
v 12.323836796 1.558005461 -10.094822384
v 12.332150713 0.155552741 -11.298528872
v 12.359909713 0.319964107 -10.914552025
v 12.378295884 1.373232226 -10.110019706
v 12.397657149 0.952325761 -10.356379673
v 12.406487949 1.710506389 -10.130695999
v 12.406860478 0.400953199 -10.767621920
v 12.433473952 0.051755003 -11.479490437
v 12.441395782 0.378034107 -11.161741801
v 12.472032569 0.737306720 -10.493087582
v 12.490750290 0.556653889 -10.665173642
v 12.495611794 1.565126819 -10.121296160
v 12.496289797 0.299377367 -11.441748589
v 12.506821193 0.480449817 -10.899600573
v 12.562608346 1.702041249 -10.128175840
v 12.575011700 -0.129474836 -11.577237397
v 12.582479976 1.449374948 -10.185120627
v 12.595730834 1.284811879 -10.250860825
v 12.602909468 0.621112704 -11.099459603
v 12.637068518 0.681066769 -10.835602880
v 12.649859302 0.894735102 -10.457671247
v 12.654786929 0.752172200 -10.611246340
v 12.664885260 1.640381408 -10.235103779
v 12.665715069 0.141174663 -11.605258100
v 12.669684365 0.291463046 -11.590953916
v 12.673657387 0.441753538 -11.576646939
v 12.689350173 0.776688219 -11.298397556
v 12.697573751 -0.300450745 -11.678178795
v 12.700096704 1.439340529 -10.336478241
v 12.717660517 0.874005258 -11.023555882
v 12.719565071 0.710497203 -11.539821513
v 12.751598842 -0.983392936 -11.709619313
v 12.755577452 0.914176635 -11.457262561
v 12.755841017 0.908425543 -10.577728972
v 12.761069462 1.066043158 -10.855849832
v 12.774182484 1.049574115 -10.489253327
v 12.784427963 -0.111159512 -11.670186184
v 12.787833810 0.879655418 -11.599973775
v 12.800737284 1.178013976 -10.577500798
v 12.807377614 -0.860344211 -11.773072183
v 12.821061537 1.556738745 -10.725828819
v 12.855429202 1.368728932 -11.323037557
v 12.860469520 0.567318872 -11.654124595
v 12.864773162 1.026919694 -11.578984559
v 12.869074941 0.914665754 -11.660430580
v 12.869559228 0.785822456 -11.662229896
v 12.874044478 1.201276085 -11.454369873
v 12.876302935 0.316760124 -11.666378006
v 12.876613997 1.582416706 -11.370515451
v 12.915681116 -1.030537765 -11.726420373
v 12.936359271 1.174956327 -11.594090611
v 12.941122986 0.058198941 -11.688346043
v 12.961731292 1.080515678 -11.655234732
v 12.965607457 -0.789522717 -11.785916053
v 12.982564978 -0.172827582 -11.735261418
v 13.026947156 1.179117709 -11.699302122
v 13.036556542 0.945310283 -11.716963723
v 13.037034310 1.610050211 -11.776104569
v 13.113535941 1.362776966 -11.783719063
v 13.121129945 -0.922176754 -11.683595367
v 13.125589117 -0.316266145 -11.777220294
v 13.175014406 -0.700893812 -11.739770882
v 13.187554665 1.144666225 -11.802058667
v 13.220204972 1.560899080 -11.877957731
v 13.236633502 -0.490434526 -11.760866269
v 13.329067267 -0.301085442 -11.739215814
v 13.330440968 1.321388292 -11.854698882
v 13.358651660 1.749924384 -11.909361929
v 13.443093747 1.532623777 -11.874175631
v 13.502966613 -0.511226070 -11.599622667
v 13.520626351 -0.862900342 -11.333614588
v 13.640452176 0.374196534 -11.715283617
v 13.658095151 -0.614756369 -11.436523870
v 13.896592893 -0.021908823 -11.651169509
v 13.923053630 0.877606799 -11.899334379
v 13.940183446 -0.532830076 -11.399558745
v 13.957020827 1.102761715 -11.896767654
v 14.004964381 0.186910896 -11.693106964
v 14.010378160 -0.993476599 -11.024761014
v 14.036097564 0.733927300 -11.921769939
v 14.066327363 -0.786153309 -11.134294793
v 14.074337669 -0.609518785 -11.271958239
v 14.093697071 0.380158308 -11.783052236
v 14.123563655 1.005359343 -11.874022894
v 14.128114097 0.026568239 -11.596264318
v 14.129046351 -0.434105430 -11.348171160
v 14.135316014 0.813347695 -11.906892061
v 14.135869220 0.601746491 -11.876008473
v 14.167219400 -0.249022763 -11.409866624
v 14.203280210 -0.916918740 -11.027691886
v 14.204353094 -1.100210357 -10.978406295
v 14.260610566 0.456300419 -11.792047881
v 14.267671853 0.911143026 -11.807397008
v 14.283178374 0.263013295 -11.643232778
v 14.300001785 -0.285516056 -11.206983589
v 14.312128536 0.600254571 -11.797799729
v 14.314864762 -0.730280182 -11.052854359
v 14.328677207 1.121114357 -11.737338267
v 14.340665191 -0.471934211 -11.071433313
v 14.379310422 -0.305707421 -11.048011482
v 14.393924735 0.923622632 -11.674812064
v 14.428112656 -0.111549023 -11.219353415
v 14.451973140 -0.350972608 -10.996573605
v 14.471798204 -0.447863596 -10.999886319
v 14.473981224 0.015821959 -11.333835311
v 14.485320076 -0.574952632 -11.012899689
v 14.486357570 0.191851781 -11.445451528
v 14.510675333 -0.200789887 -11.060550809
v 14.530306682 0.878559076 -11.548839509
v 14.533085749 1.040344243 -11.599646881
v 14.585229568 -0.045159530 -11.184639297
v 14.595268294 0.659398793 -11.444263160
v 14.653599821 -0.104965889 -11.092168279
v 14.698083512 0.128485335 -11.273556389
v 14.758536592 -0.040257415 -11.146881618
v 14.807120897 -0.538767083 -11.036130600
v 14.909982681 0.042407697 -11.186847463
v 14.929968864 0.211740713 -11.221035384
v 15.075704083 -0.058383790 -11.167166755
v 15.132574365 -0.257251988 -11.163004674
v 15.154281631 0.482915028 -11.166563258
v 15.154805034 -0.489915430 -11.205958202
v 15.217253007 0.078305027 -11.203369126
v 15.223943628 -0.714998052 -11.310418136
v 15.270525590 1.297121635 -11.483366601
v 15.279307030 1.556928037 -11.504809372
v 15.279917046 -0.994493836 -11.386502534
v 15.292409807 -0.102489183 -11.207866482
v 15.324321575 0.371148984 -11.163824238
v 15.327124856 0.551250763 -11.147786863
v 15.357465483 1.003111131 -11.280392297
v 15.399828553 1.178801409 -11.348297819
v 15.432094224 1.390778925 -11.359096505
v 15.464513563 0.881018175 -11.212217622
v 15.482801013 1.627261518 -11.314028874
v 15.508824028 1.054889522 -11.245284230
v 15.537388623 1.244762680 -11.224804446
v 15.573961660 1.469119219 -11.170559563
v 15.604828484 -0.630113878 -11.359891854
v 15.622211620 0.910943432 -11.231355369
v 15.662401915 1.723228721 -11.140447110
v 15.664517879 1.093294821 -11.175387539
v 15.679199249 0.776970643 -11.248284020
v 15.682356432 1.302710851 -11.064228602
v 15.741834417 1.540327794 -11.008632369
v 15.787560493 -0.493236177 -11.373653077
v 15.829881653 1.153532532 -11.049340479
v 15.838170424 0.903494481 -11.228897609
v 15.884540975 1.366022858 -10.938778520
v 15.959445387 1.222605468 -10.961219668
v 16.008727252 -0.095794348 -11.405041441
v 16.009589657 0.788042496 -11.323181912
v 16.020851210 1.472722739 -10.901593603
v 16.022872180 -0.369165762 -11.416028254
v 16.025099903 1.101727248 -11.047547683
v 16.126681119 0.952702831 -11.190422811
v 16.198916361 0.811435340 -11.312073097
v 16.207948327 0.643795298 -11.365512386
v 16.223771498 -0.184727978 -11.484305374
v 16.261998564 1.132011763 -11.041138321
v 16.314238310 -1.059459639 -11.391801760
v 16.362842172 1.305501442 -11.010496877
v 16.371758655 1.525920001 -11.003275402
v 16.381137073 -0.259917229 -11.521906592
v 16.383582726 0.772897911 -11.355431750
v 16.384884715 0.493784843 -11.401837692
v 16.406653449 1.006986713 -11.214494705
v 16.443362460 1.198610407 -11.087330058
v 16.512222588 -1.105179661 -11.441418901
v 16.557104886 1.380781177 -11.115645058
v 16.642596573 -0.435572147 -11.584073305
v 16.823640093 1.736137317 -11.154278181
v 16.855366528 -0.447247323 -11.713880114
v 16.863739118 1.134969876 -11.400066316
v 16.941351816 -0.598269980 -11.795958504
v 16.951518133 -0.172822023 -11.662255973
v 16.992915422 -0.309373718 -11.705307290
v 17.053080723 -0.445027341 -11.785050854
v 17.061043531 1.297874260 -11.493189260
v 17.062362283 1.089022611 -11.480095796
v 17.080394551 1.526071108 -11.494049802
v 17.234966159 1.419943874 -11.619975790
v 17.239473760 1.641927403 -11.644928716
v 17.286662012 -1.010101172 -11.875537224
v 17.307920381 -0.056844023 -11.637591757
v 17.500787973 0.152566252 -11.618088931
v 17.504880205 -0.651086739 -11.886690743
v 17.521943897 -0.027918266 -11.672454886
v 17.527192831 0.666471256 -11.548338458
v 17.561884597 0.479063223 -11.564034037
v 17.587032169 -0.800675421 -11.878722347
v 17.612712458 -0.099033801 -11.771519668
v 17.641700804 -0.294964382 -11.874315329
v 17.659880221 1.201807638 -11.766171083
v 17.676213756 0.074285032 -11.736916378
v 17.691265792 -0.925626548 -11.834206060
v 17.698613927 -0.637944788 -11.922406033
v 17.752459273 0.391669775 -11.647971347
v 17.851412296 1.183255459 -11.887938716
v 17.870683223 -0.337967736 -11.996911839
v 17.905808985 -0.519805704 -11.992579326
v 17.948083580 1.341360970 -11.916314252
v 17.949396744 1.176365768 -11.959887110
v 17.976626754 -0.172324435 -12.050655670
v 18.008060753 0.021940534 -12.065869756
v 18.028998747 -0.644855667 -11.944410391
v 18.036924303 1.187784248 -11.997450143
v 18.111340702 -0.384659041 -12.006108649
v 18.145741895 0.805646938 -12.007030658
v 18.159404397 -0.101226433 -12.071453035
v 18.181519583 1.100116642 -12.038791552
v 18.187128007 0.650918751 -11.974770576
v 18.239311874 1.557584852 -11.974604800
v 18.321786076 0.735723414 -12.025950477
v 18.331043422 0.453980349 -12.011029758
v 18.352415413 0.001146155 -12.078547850
v 18.370598555 0.214422078 -12.077496387
v 18.965493888 1.401804504 -12.000098825
v 19.166450948 0.787691737 -11.907860637
v 19.742771983 1.112526865 -11.817191727
v 20.054407418 -0.643572013 -11.497685686
v 20.410111174 -0.182321251 -11.405705474
v 20.764127374 0.652172195 -11.538848281
v 20.961146802 0.655778858 -11.451607570
v 20.971765742 -0.398925680 -10.899997316
v 21.036291495 -0.926162291 -10.630744509
v 21.044850349 0.491818646 -11.350406334
v 21.055141464 1.203088555 -11.248271912
v 21.310834214 -0.726488186 -10.597473010
v 21.415412426 -0.625115703 -10.503309779
v 21.436255425 -0.442130869 -10.556887835
v 22.141091526 0.120362602 -9.990431368
v 22.212585434 1.694306382 -10.678377002
v 22.281788290 1.582825207 -10.642305948
v 22.311871871 1.481359010 -10.560949333
v 22.372480482 1.702381065 -10.569511913
v 22.495388985 -0.211605889 -9.719782509
v 22.710064426 0.851548743 -9.585409425
v 22.744137794 1.053882181 -9.570029564
v 22.796332836 0.572454708 -9.602083825
v 22.827221081 0.955685857 -9.460145608
v 22.845068946 -0.014127857 -9.575922973
v 22.852551192 0.722660683 -9.498196654
v 22.890439257 1.326033846 -9.386651218
v 23.095116019 -0.029127505 -9.307416156
v -4.899358377 4.652123898 -9.410605766
v -4.720453639 3.621596610 -9.315577336
v -4.701019730 3.742809407 -9.403665550
v -4.670859780 3.177677281 -9.268903174
v -4.639798310 2.779852599 -9.280391969
v -4.601445515 3.396407934 -9.356974624
v -4.567418713 2.986627631 -9.330637753
v -4.551813472 3.611190477 -9.500377811
v -4.528436810 2.656439552 -9.366756305
v -4.525163677 1.963414717 -9.399068542
v -4.519530106 4.607093055 -9.861792438
v -4.512058571 2.494404558 -9.404058568
v -4.483004101 2.338416409 -9.433690459
v -4.429501016 1.794176991 -9.491886012
v -4.386465065 3.389736637 -9.520798922
v -4.360996652 2.809237922 -9.488712996
v -4.315610975 3.167455550 -9.511452168
v -4.241758958 3.267266555 -9.658923373
v -4.139339551 2.035984304 -9.775207378
v -4.131594207 1.802173909 -9.732550941
v -4.086769186 3.549705725 -10.014779866
v -4.080487881 2.369096503 -10.014613159
v -4.076966085 3.355973400 -10.054389946
v -4.059115890 1.896651811 -9.839470498
v -4.037960432 2.873458900 -10.286866687
v -4.013772588 1.971245743 -10.010751896
v -4.008405842 2.724424237 -10.359284468
v -3.979523201 3.264552448 -10.233941488
v -3.957044799 3.506114474 -10.173456743
v -3.920803778 2.860350767 -10.467219166
v -3.806846449 3.661592724 -10.282407515
v -3.794990480 3.441319568 -10.314996354
v -3.719954984 2.508620033 -10.646411218
v -3.708816366 2.719091484 -10.672629811
v -3.689455800 1.950639649 -10.544154793
v -3.607311053 4.111972172 -10.643346235
v -3.604525933 1.804220839 -10.608822107
v -3.510314506 4.433799069 -10.825035162
v -3.509226954 2.914241981 -10.752109811
v -3.392259125 4.587864038 -10.902938433
v -3.390032798 2.692812821 -10.831668973
v -3.387856530 3.145447467 -10.731728747
v -3.351754975 4.384625703 -10.930301622
v -3.260362893 3.308216576 -10.760396719
v -3.224729095 4.024231806 -11.001505889
v -3.089631675 4.177938215 -11.090356857
v -2.984438324 3.933469299 -11.101751588
v -2.896579914 3.387939883 -10.978767648
v -2.667909488 2.826454351 -10.983975604
v -2.569507109 2.956660464 -11.024750769
v -2.542373491 3.145084018 -11.074521579
v -2.517537214 1.922919531 -11.155706830
v -2.401129343 2.948275767 -11.061587371
v -2.152747242 2.127470449 -11.166858487
v -2.139610238 2.908545081 -11.114832014
v -2.098843921 3.111855127 -11.119016446
v -1.854221686 4.198411945 -11.161806062
v -1.844153856 3.944919445 -11.211536825
v -1.654573716 4.113768227 -11.199716479
v -1.649431419 4.346415401 -11.111312546
v -1.479373081 4.267494660 -11.182156391
v -1.466865535 4.043491092 -11.236027814
v -1.443361980 4.463563673 -11.069202796
v -1.322292723 4.207294900 -11.248175986
v -1.314437250 4.388968460 -11.174581014
v -1.165140769 4.169870168 -11.318273842
v -1.038415357 4.325528163 -11.345973238
v -0.935783377 2.956754994 -11.569160037
v -0.913131575 4.468600731 -11.359776370
v -0.817565422 3.605738515 -11.374525726
v -0.767940539 4.606986884 -11.381828226
v -0.618244696 1.918482711 -11.618019082
v -0.481735304 3.681819886 -11.455244385
v -0.220426213 2.009523800 -11.690479703
v 0.035338795 3.256015945 -11.688735336
v 0.111506553 1.847701496 -11.676458642
v 0.202358919 3.639359260 -11.680226773
v 0.245704374 3.373965388 -11.692546308
v 0.385944208 3.559767734 -11.646632105
v 0.397593627 3.175209044 -11.756065302
v 0.460840121 3.368740669 -11.655330658
v 0.556621933 2.994932467 -11.830767617
v 0.589106174 3.225868568 -11.719849892
v 0.610459480 3.369288752 -11.616094969
v 0.707073952 3.468585666 -11.568461545
v 0.750000239 3.307766980 -11.659232900
v 0.758408511 3.134291852 -11.801704764
v 0.761786883 2.920201980 -11.873446405
v 0.815331412 3.588015912 -11.523104273
v 0.870681484 3.418109613 -11.576241814
v 0.933866948 3.044287208 -11.859977618
v 0.961508660 3.522184677 -11.512754485
v 1.080604387 2.913995879 -11.893777177
v 1.133900252 3.112123813 -11.831786484
v 1.151053002 3.932619467 -11.545244604
v 1.240218407 3.795034252 -11.516749859
v 1.319502364 2.954543335 -11.894789524
v 1.330245868 3.897894640 -11.512349360
v 1.337742317 2.721067751 -11.943751015
v 1.523458865 2.782899654 -11.919815093
v 1.560011413 3.016621107 -11.880215257
v 1.560905715 3.785264213 -11.457265355
v 1.746003749 2.859322354 -11.881730519
v 1.748241601 3.139923094 -11.823081411
v 1.753963879 3.672972554 -11.461350136
v 1.755023259 1.912961481 -11.810439639
v 1.861213590 4.255075008 -11.339184828
v 1.909084036 4.661646672 -11.213083751
v 1.933917170 3.777191509 -11.394091882
v 1.963166287 3.545583226 -11.487448588
v 1.967958640 2.953222021 -11.825482361
v 2.091369592 4.656024277 -11.196354404
v 2.097943565 2.265600022 -11.683616787
v 2.157226903 3.400017507 -11.495161802
v 2.159432508 2.794386121 -11.750930920
v 2.164069330 3.020658856 -11.726231314
v 2.180644078 3.645802848 -11.391547509
v 2.261262853 4.615243524 -11.240703054
v 2.336680423 2.402366372 -11.577139609
v 2.340332139 2.889225958 -11.660778895
v 2.522919793 2.797092078 -11.592105031
v 2.549210563 2.268591896 -11.438287795
v 2.724855905 2.777489601 -11.534541845
v 2.819965361 3.011344466 -11.455905624
v 2.829289297 2.597902203 -11.454840191
v 2.928679110 2.460297663 -11.352970265
v 2.930169925 2.776751295 -11.481101625
v 2.988044405 4.077414982 -11.317298748
v 3.055101028 2.596961334 -11.406397447
v 3.119699890 2.355500590 -11.314413510
v 3.184905974 3.367489669 -11.248395778
v 3.216633806 2.684496343 -11.430502869
v 3.313427325 3.229873255 -11.297835037
v 3.386838827 2.666732995 -11.424119584
v 3.402689705 3.424085444 -11.227200739
v 3.520231927 3.226224566 -11.271649972
v 3.616584931 3.412813647 -11.263476685
v 3.635421861 3.006948391 -11.332733557
v 3.639814910 4.518881440 -11.663897894
v 3.687286517 2.024835907 -11.265061796
v 3.697037464 3.748544259 -11.392180808
v 3.726989264 3.235537326 -11.298584752
v 3.843128914 2.559909830 -11.339545250
v 3.858870361 2.908868250 -11.354758404
v 3.897284623 1.921648858 -11.154658161
v 3.950241487 2.147173742 -11.212500744
v 4.029077478 2.695611911 -11.365275830
v 4.129442386 3.924942110 -11.708866805
v 4.189805128 2.805373166 -11.419489048
v 4.343452398 2.591925440 -11.354482733
v 4.554654937 3.406695323 -11.736518703
v 4.558815621 3.185452195 -11.650350876
v 5.044103600 3.238945967 -11.618498713
v 5.060583819 1.851242152 -10.897450149
v 5.140872672 3.624439472 -11.790601537
v 5.144339055 2.927054651 -11.391951703
v 5.184473004 4.274017178 -12.007317506
v 5.279185716 3.767059185 -11.869727634
v 5.339984316 3.992955200 -11.964350939
v 5.355661269 3.052763641 -11.355101131
v 5.407938268 4.275350831 -12.011601590
v 5.430962890 3.245163476 -11.512153782
v 5.500033498 3.376088105 -11.688691564
v 5.501034670 3.748976393 -11.934961192
v 5.534016527 4.079270642 -11.995848268
v 5.540683400 3.538998310 -11.840739287
v 5.563002545 3.267061664 -11.367504485
v 5.569076631 3.162012901 -11.231252924
v 5.623325240 3.324900987 -11.534456164
v 5.694999360 3.549768357 -11.918416247
v 5.702668335 3.347513964 -11.222247966
v 5.711676087 3.325561993 -11.685061269
v 5.730065983 3.391359700 -11.830374599
v 5.755838007 3.461820539 -11.395015754
v 5.779148545 3.364152042 -11.580541730
v 5.814445671 3.537266050 -11.230343953
v 5.848077126 3.364905016 -11.853624135
v 5.853180308 3.624201519 -11.302679777
v 5.864465144 3.374531399 -11.742502451
v 5.873962305 3.511172021 -11.879756115
v 5.885085557 3.432540456 -11.118174531
v 5.919968709 3.739998443 -11.936233379
v 6.001484115 3.681106959 -11.216511950
v 6.010824349 3.576336894 -11.700414121
v 6.021759938 2.345166868 -10.280768387
v 6.021950394 3.666935489 -11.848318391
v 6.062438712 3.801606363 -11.895521544
v 6.128182169 2.939346945 -10.543973185
v 6.131470669 3.730734810 -11.594765820
v 6.146626081 4.170303233 -11.967131868
v 6.159860641 3.803957719 -11.222343892
v 6.166985258 3.797451733 -11.385940015
v 6.170416251 2.717576688 -10.276867077
v 6.188394502 2.889005467 -10.354785249
v 6.190649699 3.940956201 -11.939756572
v 6.197157316 3.749471856 -11.798855849
v 6.209392101 2.100840444 -10.177346878
v 6.226404104 3.074312117 -10.640019551
v 6.238439586 3.711787285 -11.147258803
v 6.264542229 3.031346016 -10.457605124
v 6.289342418 3.371742321 -10.957545601
v 6.294783670 3.798408899 -11.253963225
v 6.344431546 3.569435095 -11.072427966
v 6.347930059 3.771431744 -11.625711806
v 6.362427957 3.220848273 -10.774468072
v 6.367315073 3.832799383 -11.909279041
v 6.378472783 2.771907952 -10.239523835
v 6.406082306 2.996471478 -10.343306698
v 6.411873735 3.768678522 -11.814539321
v 6.412508897 4.433087539 -12.027977966
v 6.413107738 3.782120068 -11.406066827
v 6.446242332 3.129840828 -10.552597232
v 6.504615303 3.342943965 -10.900302790
v 6.515461486 3.696412779 -11.235089973
v 6.526359823 3.775753314 -11.742413044
v 6.560010836 3.761521075 -11.408080347
v 6.577207241 2.045073779 -10.043828748
v 6.594324019 3.852749942 -11.903084815
v 6.595795043 4.269530997 -12.098285370
v 6.599015091 4.036241677 -12.054641731
v 6.604906172 2.900105668 -10.266288184
v 6.607527845 3.780607134 -11.580321938
v 6.617709529 3.070417792 -10.399102233
v 6.635644007 1.793107484 -10.019725189
v 6.649850868 3.794258460 -11.730577797
v 6.658434868 3.833023831 -11.431835592
v 6.688464433 3.155638929 -10.584889911
v 6.703060586 3.875433002 -11.538597755
v 6.707491819 2.378931502 -10.161223821
v 6.707709283 3.868791740 -11.624104343
v 6.713537034 3.975763917 -12.017347850
v 6.722297519 2.182040596 -10.092657991
v 6.733740680 3.781768959 -11.350315064
v 6.735138595 4.235659260 -12.138972990
v 6.741093472 3.086452838 -10.457236320
v 6.759370212 3.988833632 -11.900314130
v 6.763115060 2.800222253 -10.238738731
v 6.779788993 4.123862367 -12.073275633
v 6.785594393 3.219592618 -10.771642439
v 6.797078066 4.323118366 -12.111906894
v 6.798714865 2.686708467 -10.212568566
v 6.819999777 2.951233881 -10.382623412
v 6.848237477 2.526011784 -10.225977749
v 6.863086950 3.906351980 -11.541167274
v 6.863110699 1.794119016 -9.919553995
v 6.864708848 4.669094924 -12.083031237
v 6.889731623 2.292723395 -10.166998953
v 6.897319108 2.729862696 -10.299362242
v 6.904619746 4.218828864 -12.010647915
v 6.907337811 4.455740098 -12.081601657
v 6.944534834 4.632048309 -12.045568787
v 6.954637822 4.331763368 -12.029736303
v 6.997325458 3.001767211 -10.576432571
v 7.000090089 3.275895957 -10.999087244
v 7.020296529 3.382316791 -11.158527806
v 7.033742964 4.464758094 -11.976603419
v 7.034834009 4.270264879 -11.860780418
v 7.041200530 2.806039061 -10.474049486
v 7.056210656 2.582835499 -10.381046683
v 7.056599483 4.040219821 -11.598736048
v 7.059476804 2.384460997 -10.265995748
v 7.074587047 2.205803525 -10.141840205
v 7.077954710 1.851957059 -9.901623242
v 7.082133554 3.196290927 -10.928308591
v 7.108526770 4.176409449 -11.667877436
v 7.109849714 4.663651343 -11.926491745
v 7.173654158 4.491250962 -11.828077026
v 7.185477763 3.180657979 -11.064761318
v 7.197972387 3.264719620 -11.245440692
v 7.205179427 3.487023991 -11.338457465
v 7.207898889 4.334730096 -11.699846014
v 7.227422670 3.099549096 -10.924162343
v 7.250120398 2.300665015 -10.211785324
v 7.255174685 2.463608282 -10.380649939
v 7.268127985 2.665960928 -10.559695773
v 7.315011229 3.100008704 -11.231554672
v 7.345712278 4.502746277 -11.706313118
v 7.364511956 3.235428361 -11.334955692
v 7.391343825 2.061854349 -9.958048351
v 7.423620671 2.239997732 -10.095759295
v 7.451247890 2.384701511 -10.287037119
v 7.457844447 3.105898155 -11.320746504
v 7.458099630 3.440382890 -11.389279738
v 7.467477117 2.511515049 -10.499907658
v 7.483578287 2.618172439 -10.726572946
v 7.524985354 1.930887229 -9.890205227
v 7.539493032 4.650990479 -11.695791967
v 7.551178802 2.976369578 -11.306543835
v 7.598712109 2.149660373 -9.981947951
v 7.609706838 4.228263162 -11.595988646
v 7.621244993 2.321959008 -10.150515474
v 7.642490324 2.565681469 -10.919913650
v 7.651835680 2.491491148 -10.670407675
v 7.669235580 1.808850095 -9.896989912
v 7.680916693 2.872499404 -11.291890405
v 7.693713065 1.989128999 -9.920037352
v 7.758175023 2.254315885 -10.056647472
v 7.801632863 2.110391157 -9.988862090
v 7.810652722 2.768632257 -11.277240701
v 7.816975005 2.574706450 -11.086553335
v 7.823624648 2.473714529 -10.848478414
v 7.835717872 3.008757485 -11.380859651
v 7.885695435 1.890683197 -9.973165579
v 7.908186875 3.526573535 -11.444618925
v 7.992134430 3.399683861 -11.417318135
v 8.012209088 2.544319723 -10.955291800
v 8.029752411 2.469339175 -10.719317012
v 8.041593246 2.907608869 -11.278146878
v 8.055435494 1.834977535 -10.015707463
v 8.067196235 2.350139664 -10.218049400
v 8.076707833 4.661968909 -11.426130310
v 8.130406030 3.600194817 -11.385841295
v 8.156893775 2.422452206 -10.388631374
v 8.234460838 2.504846547 -10.659793392
v 8.252881467 2.316977130 -10.256596841
v 8.297298104 2.102796221 -10.159828700
v 8.402519859 4.580467008 -11.213269085
v 8.412449621 2.429695567 -10.394830257
v 8.424221538 2.274536528 -10.272366926
v 8.448463865 3.980119713 -11.263886467
v 8.485724218 3.751026234 -11.235095561
v 8.488205262 3.053433029 -11.027778499
v 8.556352928 2.003145404 -10.170985013
v 8.588084951 2.361842897 -10.291478597
v 8.599535562 4.570252262 -11.169183068
v 8.601683192 2.498958958 -10.363283567
v 8.667183109 3.882078454 -11.224820279
v 8.703825064 3.080569440 -10.907310992
v 8.731927723 2.487852471 -10.281656869
v 8.774746209 3.387264442 -11.089644395
v 8.821167983 2.841980429 -10.523990728
v 8.826260455 4.524997436 -11.189443059
v 8.837535977 2.927226247 -10.555220768
v 8.840169758 3.018633928 -10.621389374
v 8.848251775 3.790715709 -11.210998520
v 8.856465109 3.141050460 -10.776224546
v 8.861894719 2.469086554 -10.226530954
v 8.868621662 3.989177756 -11.221645400
v 8.905580267 4.241682589 -11.204048991
v 8.939280175 1.924866810 -10.016066022
v 8.961745538 3.114840947 -10.638114065
v 9.013450705 2.924141241 -10.513113812
v 9.016404860 2.686198801 -10.362727568
v 9.023664519 3.890470369 -11.196565814
v 9.034046903 3.325011116 -10.891908780
v 9.057666175 4.057566170 -11.240596883
v 9.144145995 3.128021257 -10.677353479
v 9.156098589 3.964257892 -11.186638847
v 9.179561399 2.560161985 -10.302153416
v 9.230511263 2.187828999 -10.069044307
v 9.230790660 4.068760667 -11.254223064
v 9.234040976 3.324776655 -10.806030594
v 9.261447005 3.493671305 -10.850389488
v 9.342743084 4.185881000 -11.357944459
v 9.403144009 2.060879720 -9.993929416
v 9.407369420 3.769141389 -10.960149579
v 9.414678439 3.665585304 -10.922784917
v 9.430835955 3.510954324 -10.868236423
v 9.469113313 4.530937877 -11.486248113
v 9.473260492 2.419988159 -10.222346522
v 9.475151077 3.915958572 -11.062445119
v 9.491289966 4.311145749 -11.442289688
v 9.498147294 2.232456580 -10.095293634
v 9.529969655 4.158311523 -11.343799531
v 9.562363848 3.182166722 -10.816600174
v 9.578897618 3.710387042 -10.989364237
v 9.600625373 3.352133324 -10.881723836
v 9.602024220 2.023220994 -10.006210767
v 9.606779553 2.495897235 -10.368878953
v 9.633244015 3.511424875 -10.950468481
v 9.640555829 2.325670794 -10.273504071
v 9.661588818 4.635272548 -11.569649912
v 9.664515965 4.427339416 -11.488599703
v 9.671547450 4.253093619 -11.408410035
v 9.676200338 3.073331900 -10.830883868
v 9.682415053 3.908416722 -11.114114895
v 9.691639803 1.795595046 -9.927632287
v 9.707220830 2.134218812 -10.196301155
v 9.718202055 3.202402266 -10.925033130
v 9.756858461 3.751499346 -11.125915684
v 9.758914821 2.553612692 -10.511469096
v 9.766550735 2.767161001 -10.640416294
v 9.767816402 4.055306315 -11.221873574
v 9.788335301 1.925823744 -10.120217688
v 9.789878502 2.229460049 -10.411561467
v 9.819117375 4.180286545 -11.331412010
v 9.844277054 3.046824131 -10.902122594
v 9.869362228 1.990183024 -10.392912664
v 9.875159711 3.227026435 -11.051787063
v 9.878118522 3.887958359 -11.219228618
v 9.884828702 3.666397650 -11.230850592
v 9.911353700 1.787306275 -10.266125202
v 9.920213372 4.063264467 -11.277862824
v 9.925377555 2.560898894 -10.675294325
v 9.937982075 2.156766830 -10.601503775
v 9.995558299 2.751463791 -10.777745396
v 10.022385046 1.927794889 -10.632060468
v 10.024182498 2.340127015 -10.736228898
v 10.032632388 3.107929835 -10.993984528
v 10.033188388 2.932959469 -10.880940594
v 10.064574890 3.278420540 -11.106004938
v 10.106366128 3.969294019 -11.292864569
v 10.115723126 2.112187678 -10.761397891
v 10.120885447 2.545445459 -10.822414421
v 10.227150284 2.319335705 -10.844592936
v 10.234436020 2.783610951 -10.877763852
v 10.234785266 1.878302777 -10.745664127
v 10.333943181 2.107953420 -10.804173537
v 10.352651589 2.534865402 -10.891520418
v 10.432736017 2.964810468 -10.904000141
v 10.494013317 2.737125847 -10.897509754
v 10.645196773 2.906616079 -10.862999596
v 10.800500400 4.578580149 -11.445880868
v 10.846317746 4.344610963 -11.364925653
v 10.871938430 4.145221785 -11.249938980
v 10.872278363 2.671055496 -10.747538880
v 11.048794724 4.542404320 -11.325186118
v 11.163409799 2.542375820 -10.674099438
v 11.382225901 3.467608476 -10.808131658
v 11.551890522 4.504790064 -11.028639041
v 11.624544859 4.335852806 -10.990988463
v 11.639256962 3.438763088 -10.710493661
v 11.689160019 4.159356002 -10.956016369
v 11.731652543 4.508087877 -10.954122059
v 11.736814864 3.231948242 -10.641866364
v 11.739813723 3.955518827 -10.890396312
v 11.770158075 3.610074753 -10.764562525
v 11.804657057 4.311269149 -10.983419605
v 11.814939789 2.219761256 -10.564256459
v 11.863352731 4.110403825 -10.987345129
v 11.883953586 3.404088551 -10.680612177
v 11.918768287 3.217263380 -10.626647621
v 11.921908706 4.467529245 -10.905649513
v 12.016606517 3.117077518 -10.625196621
v 12.017090805 4.251706414 -10.985026136
v 12.027705088 2.320607426 -10.516668670
v 12.038425542 4.016612656 -11.030398309
v 12.053155340 4.587982781 -10.798296891
v 12.093737721 4.425179679 -10.843872093
v 12.211103924 4.622913897 -10.722193867
v 12.212162837 2.931184135 -10.550487787
v 12.213235721 3.900388256 -11.052666232
v 12.276650406 3.692893079 -11.028553359
v 12.291814201 3.372101346 -10.828059167
v 12.338349596 3.199646249 -10.711085051
v 12.344183400 3.521890147 -10.969319381
v 12.403469533 4.573053215 -10.666728951
v 12.423716486 1.878312789 -10.190270841
v 12.446290813 4.333510064 -10.754601099
v 12.490384281 3.441195237 -10.905038565
v 12.491567060 3.633251879 -10.984802619
v 12.514572591 3.292798530 -10.757891461
v 12.546645477 1.813162817 -10.127445683
v 12.574450113 4.127405118 -10.821731761
v 12.629173696 4.491857253 -10.610872880
v 12.631577440 1.981555484 -10.170574300
v 12.636169791 3.529654816 -10.877355933
v 12.645808980 1.791998628 -10.147919878
v 12.648100965 2.217324218 -10.152095929
v 12.651798315 3.184651723 -10.614402592
v 12.683317997 3.941166680 -10.841739364
v 12.695781887 2.991280053 -10.544720106
v 12.703552842 4.280375317 -10.704007000
v 12.712885626 3.710389836 -10.843053460
v 12.718728743 1.827370259 -10.227142833
v 12.765441090 2.536552725 -10.279204696
v 12.772864662 2.351732925 -10.194049217
v 12.773968279 4.100088030 -10.783700272
v 12.783465907 1.958828652 -10.299276561
v 12.806267478 2.164132660 -10.224675760
v 12.817652896 3.990931902 -10.802408680
v 12.823584490 3.506758949 -10.727436282
v 12.828168459 1.919449307 -10.448123328
v 12.868932448 4.426940810 -10.588776320
v 12.869797647 3.314534202 -10.623592883
v 12.871909887 2.744372236 -10.497746058
v 12.890677899 3.876004368 -10.794801638
v 12.892104685 2.098198980 -10.399783030
v 12.903765775 3.084178548 -10.615423322
v 12.912507169 3.694214392 -10.734049603
v 12.928179465 4.046781454 -10.804552585
v 12.930862606 2.374671865 -10.354124010
v 12.942810543 4.230668768 -10.732946917
v 12.981456704 2.565636300 -10.509796441
v 13.003669679 1.861470751 -11.749386787
v 13.012632728 2.076822799 -11.637899093
v 13.028119691 3.594972193 -10.679163039
v 13.036432676 2.952291397 -10.699719191
v 13.036995195 4.585319199 -10.540688410
v 13.052581809 3.432389349 -10.643968359
v 13.053426519 3.261244623 -10.630853474
v 13.056780212 4.133218899 -10.856301524
v 13.093056157 4.410233349 -10.649850592
v 13.093978167 3.968215082 -10.900530964
v 13.118748553 2.064536558 -11.844281107
v 13.126353733 3.122480121 -10.709851049
v 13.133754022 2.218089998 -11.767735705
v 13.134683482 2.391246613 -11.528772302
v 13.144505210 1.807690947 -11.896685697
v 13.163746335 4.285387695 -10.840309784
v 13.165407814 2.567611868 -11.493995786
v 13.182616793 2.958819270 -10.858357884
v 13.195265085 2.805315889 -11.007693596
v 13.196607120 3.544459352 -10.722175241
v 13.199415989 2.660634462 -11.660021730
v 13.199839741 4.037183709 -11.024181731
v 13.214509003 4.556174856 -10.609896854
v 13.221083209 2.497172216 -11.749685742
v 13.228052296 3.324977588 -10.732735507
v 13.258485124 3.934878856 -11.031099595
v 13.262429275 3.151006298 -10.838095099
v 13.293408789 2.622697735 -11.808176525
v 13.294300996 3.659140551 -10.873372667
v 13.299135491 2.224113327 -11.873163283
v 13.309041038 4.459643271 -10.761446320
v 13.311443850 1.985562732 -11.921916157
v 13.312626630 2.837298904 -11.750821956
v 13.322341256 4.094007425 -11.082326062
v 13.342379592 2.433370100 -11.844054796
v 13.364791870 3.279350000 -10.957586579
v 13.367017731 3.474995494 -10.872375220
v 13.370774686 3.783949185 -11.016003788
v 13.386282139 4.649250302 -10.673413053
v 13.431063853 3.950225655 -11.115414090
v 13.435778208 2.970615635 -11.791183613
v 13.441777788 2.584629692 -11.853815988
v 13.472664170 3.620019415 -11.004916392
v 13.486274518 3.212428186 -11.511713266
v 13.489611447 3.080335446 -11.754037812
v 13.490791433 3.438104643 -11.083022691
v 13.505574316 2.795186592 -11.831378564
v 13.509139419 4.145223182 -11.159608141
v 13.532077894 3.786657471 -11.128044687
v 13.548800722 4.556353204 -10.822763667
v 13.574673794 3.615916241 -11.188356206
v 13.581830077 3.025524551 -11.788713746
v 13.601307757 3.227674169 -11.673847213
v 13.604153879 3.982848953 -11.242759414
v 13.613590039 3.627727507 -11.406402104
v 13.619062491 3.788463306 -11.302000843
v 13.686370105 3.770928364 -11.467205361
v 13.714623637 3.916285001 -11.404315010
v 13.717018999 3.639432369 -11.571738869
v 13.734434731 4.068703856 -11.360881850
v 13.771658763 3.106047167 -11.734396219
v 13.782699592 3.459957195 -11.670854874
v 13.831127435 3.274030983 -11.708323844
v 13.852361590 3.622736782 -11.650989763
v 13.858136721 4.509832244 -11.196264997
v 13.878389262 4.347026814 -11.327195913
v 13.893880881 3.809386166 -11.548724957
v 13.982039876 4.651310388 -11.038124561
v 14.004035853 3.608603030 -11.666222475
v 14.021472074 4.021198023 -11.474367231
v 14.041540213 4.485225771 -11.242792010
v 14.072820544 3.004442900 -11.726623401
v 14.082783833 4.352231976 -11.332575232
v 14.153929427 3.697563661 -11.590340175
v 14.158616774 3.866884625 -11.482395232
v 14.181063510 4.027511459 -11.413107626
v 14.193473384 4.544541240 -11.101394892
v 14.207538217 3.530019196 -11.683562770
v 14.251663350 4.098931793 -11.311280541
v 14.254577458 4.293681122 -11.211350560
v 14.307152480 3.356720554 -11.759717949
v 14.339571819 3.709653625 -11.476441287
v 14.365984127 3.890688531 -11.327162385
v 14.425430447 3.179970430 -11.819273233
v 14.473081566 1.961269183 -11.795423925
v 14.539235272 3.655796405 -11.349474080
v 14.574191533 2.147192834 -11.824772693
v 14.583498240 3.783492371 -11.223164387
v 14.650061727 2.758464077 -11.844108813
v 14.661620371 3.133549821 -11.829332449
v 14.680130407 2.407595515 -11.882987805
v 14.681515284 3.640060546 -11.249605566
v 14.696341008 4.551482853 -10.822356679
v 14.702071436 3.244781401 -11.772643775
v 14.723601751 3.888604231 -11.116109788
v 14.728025533 3.311579349 -11.650930159
v 14.730107039 4.148631822 -11.012525298
v 14.773369767 3.098545829 -11.811351404
v 14.799804427 2.964354353 -11.799349450
v 14.819493517 3.161052475 -11.742800474
v 14.865923673 3.287153319 -11.606276967
v 14.876399189 4.664172884 -10.757247917
v 14.912484214 4.473494831 -10.871603154
v 14.943078160 4.261110909 -10.965113528
v 14.975052327 2.998755779 -11.720955372
v 14.981003478 3.335293382 -11.568636633
v 14.989471063 3.187379101 -11.671700515
v 14.993929304 3.480369458 -11.322431266
v 14.997186139 3.578572068 -11.236913502
v 15.108896419 3.398650326 -11.556148529
v 15.119396150 4.627966322 -10.853690095
v 15.126642771 4.404579289 -10.961486027
v 15.130786225 2.761388663 -11.693652719
v 15.138941817 3.524681088 -11.320432648
v 15.140592121 3.261415754 -11.655491777
v 15.148243867 3.052369226 -11.685424484
v 15.223041177 3.469651332 -11.470532976
v 15.251258388 3.689033678 -11.215480976
v 15.288556926 3.354690503 -11.609015986
v 15.304188244 4.518619739 -10.983157903
v 15.312915668 3.552289912 -11.356728151
v 15.320952050 3.156297840 -11.670557782
v 15.328162350 2.928041620 -11.645911261
v 15.328952111 2.322223969 -11.578771286
v 15.390856192 1.780751045 -11.424006894
v 15.437458642 3.454056801 -11.479511857
v 15.453948639 4.411746748 -11.032812297
v 15.481633134 3.251373302 -11.598827317
v 15.482103452 4.565902986 -10.996509343
v 15.495036729 2.210187027 -11.483548209
v 15.501755290 3.030303167 -11.622950435
v 15.557219274 1.849617809 -11.281639338
v 15.610979870 3.487977432 -11.400652118
v 15.629235655 4.465243779 -11.015609838
v 15.631364658 3.327509854 -11.473328806
v 15.659352764 3.116093343 -11.532181874
v 15.672966838 3.889116924 -11.127352715
v 15.675771981 2.296477323 -11.462286115
v 15.739582479 1.947123208 -11.211066507
v 15.775641426 3.414315172 -11.373599991
v 15.821289271 2.972006332 -11.444349773
v 15.821298584 3.209666815 -11.407623067
v 15.828233212 4.484957550 -10.948967189
v 15.836719424 2.400218043 -11.413858272
v 15.854761004 4.078436643 -11.021138169
v 15.968630090 3.860829165 -11.084329337
v 15.991669148 2.863255795 -11.378111318
v 16.110656783 4.034094512 -10.947939940
v 16.118079424 2.437964547 -11.200836860
v 16.164282337 3.515646560 -11.336662807
v 16.164315864 2.797821071 -11.331273243
v 16.220074147 3.662866307 -11.266125366
v 16.303269193 2.897573169 -11.366090737
v 16.331424937 3.371386789 -11.398646049
v 16.355853528 3.584381426 -11.365449987
v 16.357915476 4.040903877 -10.881790891
v 16.361439601 2.746055136 -11.274687946
v 16.387891024 3.711774945 -11.253843084
v 16.423931345 3.160037799 -11.420018971
v 16.424437985 2.100752667 -10.984934866
v 16.448475420 4.418302793 -10.635579936
v 16.468210146 2.317527076 -11.044968851
v 16.480568796 2.964092884 -11.388499290
v 16.483660787 3.497042228 -11.442659423
v 16.485990956 3.927190322 -10.973695666
v 16.521371901 2.673721407 -11.213097721
v 16.533389688 3.320304910 -11.471398175
v 16.580687836 3.677725326 -11.390976608
v 16.598336399 2.816289896 -11.311715469
v 16.598694026 3.136605257 -11.466979049
v 16.609448940 2.218691399 -11.004366912
v 16.625661403 4.395952914 -10.613468476
v 16.638530418 2.036387566 -10.992810130
v 16.645750031 3.484950168 -11.528472416
v 16.677146778 2.396131633 -11.098050512
v 16.697898507 4.220305476 -10.722100735
v 16.712833196 3.270976478 -11.567207985
v 16.728285700 2.641871339 -11.252586730
v 16.748316586 4.316151608 -10.634629056
v 16.788063571 3.639856819 -11.574766599
v 16.814846545 3.450719407 -11.672213674
v 16.826018691 4.418585915 -10.590117425
v 16.826933250 3.782841377 -11.424482800
v 16.869297251 3.264188068 -11.737072840
v 16.876082867 3.950121347 -11.074229144
v 16.888314858 2.945654793 -11.543025263
v 16.888987273 4.551718943 -10.585053824
v 16.901144758 2.419028664 -11.217495427
v 16.939638183 3.604457946 -11.759584770
v 16.940927133 3.428557189 -11.867810041
v 16.958052292 4.248307552 -10.634318925
v 16.961088404 4.107972607 -10.829741135
v 16.964187846 2.619696548 -11.367707513
v 16.993982717 4.449530970 -10.527341627
v 17.012588680 1.870343927 -11.273677461
v 17.021160573 3.242960665 -11.949950829
v 17.035044730 3.419658402 -12.021242641
v 17.058435827 3.585598432 -11.967442930
v 17.073787749 3.042102559 -11.902306229
v 17.092559487 3.739256412 -11.837393045
v 17.101205885 3.346300917 -12.056901120
v 17.107430845 2.430390334 -11.367100291
v 17.125029117 3.132937942 -12.007410638
v 17.146445811 3.717034357 -11.976168491
v 17.161168158 2.870666794 -11.864821427
v 17.167199403 4.130168352 -10.791307315
v 17.192142084 3.470912343 -12.069646269
v 17.192604020 4.462837707 -10.392130353
v 17.201554030 3.652105806 -12.032188475
v 17.201898620 4.192128778 -10.586041957
v 17.229339108 3.016326809 -12.021191418
v 17.237471417 3.243338782 -12.063950300
v 17.243497074 2.697765594 -11.818987317
v 17.281997949 2.432422247 -11.558576487
v 17.302799970 2.822352806 -11.979850009
v 17.303515226 4.644444212 -10.334028862
v 17.305213958 4.266128410 -10.460996069
v 17.309935763 3.828409361 -11.942675337
v 17.328439280 2.044919645 -11.571371928
v 17.334580421 2.224344993 -11.544234119
v 17.367776483 3.606873099 -12.051644735
v 17.376504838 2.652866300 -11.911497451
v 17.388086766 4.515011795 -10.289528407
v 17.389006913 4.003551323 -11.716518551
v 17.418932170 4.354836419 -10.351943783
v 17.431326210 3.404052462 -12.090127915
v 17.436632887 4.196128808 -10.677673854
v 17.445812002 4.245267250 -10.461551137
v 17.474161461 2.138790675 -11.674687266
v 17.490917817 4.039918538 -11.914825998
v 17.514508218 3.946352750 -12.042131275
v 17.514744774 2.564484719 -11.928281747
v 17.518535256 3.739197040 -12.053063139
v 17.527641729 2.808881924 -12.048057280
v 17.565749586 4.064707085 -12.017069384
v 17.570503056 4.255705513 -11.105472222
v 17.578359693 1.845436753 -11.826629750
v 17.580974847 4.293978214 -10.458861478
v 17.582872882 4.486297723 -10.320723988
v 17.585255206 2.259036060 -11.773309670
v 17.635950819 4.023445304 -12.060475536
v 17.647877336 2.405450912 -11.893250979
v 17.668196931 3.868952859 -12.091812678
v 17.668846995 2.037345432 -11.812589131
v 17.677633092 4.154616967 -11.523658410
v 17.708983272 4.317048937 -10.669005103
v 17.758864909 4.431139212 -10.465664789
v 17.762944102 4.598175175 -10.352492332
v 17.767159268 2.227457939 -11.873726733
v 17.781862989 4.388145637 -11.127472855
v 17.786368728 4.175487906 -11.664301157
v 17.787713557 4.011684563 -12.065828778
v 17.800277099 4.420502111 -10.885685682
v 17.831407487 4.260342568 -11.446700431
v 17.862964422 4.667182919 -10.357476771
v 17.865946516 3.829257097 -12.117711827
v 17.881106585 4.514773842 -10.671226308
v 17.885223031 4.118335899 -11.975425296
v 17.887646332 4.585483111 -10.450215079
v 17.909647897 4.193953238 -11.807511561
v 17.944686115 4.283372313 -11.612423696
v 18.004007638 4.034208134 -12.088695541
v 18.037397414 4.192223307 -11.934451759
v 18.050221726 4.451686982 -11.598476209
v 18.059428781 4.306013696 -11.758860201
v 18.087543547 3.807929112 -12.167400680
v 18.166342750 4.645554814 -11.625252664
v 18.171731383 4.199642688 -12.060733512
v 18.228990957 4.029043950 -12.166038156
v 18.276330084 4.333581775 -12.019943446
v 18.301323056 4.457148258 -11.903079227
v 18.315630034 4.629353061 -11.789384298
v 18.346916884 4.232204054 -12.120605446
v 18.416073173 4.406182561 -12.020939961
v 18.461026251 4.571732599 -11.905739084
v 18.482794985 4.034363665 -12.159465812
v 18.545433879 4.285596311 -12.069665827
v 18.586566672 2.146425191 -11.929558590
v 18.595073372 4.470235668 -11.964856647
v 18.634842709 3.443066729 -12.247913517
v 18.659714609 4.646278452 -11.878706515
v 18.970793113 3.487044945 -12.125921436
v 19.038135186 2.123648534 -11.861000210
v 19.056735560 2.674631774 -11.805593036
v 19.061347470 1.883019693 -11.951507069
v 19.129391760 3.496571910 -12.044300325
v 19.171150401 2.827698831 -11.747237295
v 19.503712654 2.590551740 -11.641554534
v 19.540917128 2.368419431 -11.642361991
v 19.719138741 2.969064284 -11.707905680
v 19.914116710 4.261531867 -11.605196632
v 20.040830597 4.075826611 -11.645670980
v 20.265135914 4.051437601 -11.648642831
v 20.306162536 2.469223691 -11.530952528
v 20.352205262 3.846313572 -11.629848741
v 20.409360528 4.218686838 -11.680686846
v 20.496290177 2.460736083 -11.438122019
v 20.542997867 2.838163637 -11.573805474
v 20.593758672 2.248410601 -11.350776069
v 20.707549527 4.578801338 -11.623497121
v 20.709125325 2.953472547 -11.576546356
v 20.750639960 3.809238318 -11.586998589
v 20.826164633 3.632172011 -11.540985666
v 20.828122273 3.265246749 -11.604048312
v 20.867144689 3.073072061 -11.562978849
v 20.891131833 4.592536949 -11.579571292
v 21.034190431 3.008367028 -11.421707459
v 21.070491523 3.754626727 -11.344024912
v 21.131180227 3.220083890 -11.386794969
v 21.164538339 2.857932821 -11.275634170
v 21.214341745 4.557897802 -11.379910633
v 21.245818585 3.753440687 -11.189523153
v 21.274911240 3.229020629 -11.276479810
v 21.287918091 2.431410365 -11.081055738
v 21.360542625 4.479218740 -11.240988970
v 21.370626986 4.199576098 -11.205342598
v 21.384956315 3.920629155 -11.124962009
v 21.511062980 2.563607413 -10.977153666
v 21.570812911 4.036085214 -11.118059047
v 21.683529019 3.269620473 -11.113491841
v 21.772973239 2.447566716 -10.823401622
v 21.930191666 3.581451252 -11.062430218
v 22.076277062 2.982713515 -10.850580409
v 22.136244923 3.184414934 -10.901377536
v 22.144595161 4.451740533 -10.942175984
v 22.267438471 1.883668592 -10.640388355
v 22.272700444 3.023879603 -10.823952034
v 22.353077307 2.400897210 -10.638783686
v 22.359797731 2.198150614 -10.587442666
v 22.388070822 2.899592509 -10.781586170
v 22.417284548 2.768656472 -10.748512112
v 22.425735369 3.040138632 -10.770497844
v 22.448243573 4.664232954 -10.419203900
v 22.462898865 2.326923423 -10.530032218
v 22.505421191 2.119083656 -10.450095870
v 22.555463016 1.890541171 -10.354215279
v 23.049585521 3.855282208 -9.972215630
v 23.071881384 1.841825200 -9.306095541
v 23.209342733 4.180652555 -9.339423850
v -5.221176427 5.283792969 -9.281178936
v -5.135721061 6.231489126 -9.286445566
v -5.123036914 6.012153812 -9.357999079
v -5.122839939 5.110107828 -9.435467422
v -5.011513829 4.850989673 -9.473633952
v -5.002881400 4.971297458 -9.576902725
v -4.964536987 6.177397911 -9.454659186
v -4.962742329 6.395786535 -9.346161038
v -4.812812433 5.787823815 -9.663306177
v -4.805961158 6.151535548 -9.613783099
v -4.787826445 6.375946570 -9.508027695
v -4.784013145 5.975266919 -9.674524888
v -4.782348406 4.932532087 -9.748120792
v -4.706314299 4.746114835 -9.761851281
v -4.657914396 5.659630988 -9.760244749
v -4.654197022 6.083412562 -9.713864885
v -4.651164170 5.876018200 -9.739711881
v -4.536996130 6.748749409 -9.298230521
v -4.527362064 6.632114295 -9.419792332
v -4.450526554 5.756299943 -9.805981070
v -4.389887210 6.782147568 -9.370258078
v -4.327367526 6.606271025 -9.523103945
v -4.289603326 5.060802214 -10.051169433
v -4.156260751 5.194631405 -10.127029382
v -4.052434117 5.348776467 -10.121895932
v -4.039946944 5.199929234 -10.239109397
v -3.973307554 4.952186719 -10.549797677
v -3.825955559 5.025240127 -10.663740337
v -3.722107736 7.082948461 -9.645842947
v -3.710342804 4.802245647 -10.779607110
v -3.620722797 5.630438682 -10.332784615
v -3.591758898 5.518388003 -10.435455479
v -3.569787834 4.689977039 -10.828055441
v -3.553663148 6.605924107 -9.878114797
v -3.442194080 5.472054705 -10.571611114
v -3.380759619 5.633183755 -10.474285111
v -3.247964429 5.154534243 -10.833079927
v -3.143650945 7.237911224 -10.312448256
v -3.127701813 6.597501691 -10.248390958
v -3.040421521 5.415995605 -10.700403713
v -3.016479081 4.924923647 -10.961839929
v -2.950873924 5.884591490 -10.474218056
v -2.924382919 5.710250232 -10.535764508
v -2.818600042 5.393519532 -10.652789846
v -2.804621123 7.122283336 -10.500537232
v -2.776682144 5.591453519 -10.559889488
v -2.719869372 5.805968307 -10.543525219
v -2.624416025 5.468104966 -10.551483370
v -2.597577870 5.288274959 -10.630405508
v -2.488788450 5.552922841 -10.540706106
v -2.447708743 5.408278666 -10.568994097
v -2.370503498 5.250141025 -10.633505881
v -2.316558035 5.386149045 -10.596562177
v -2.213478088 5.188660230 -10.653310455
v -1.925195684 4.767993931 -10.759899393
v -1.683344482 4.780985881 -10.771756992
v -1.524616382 5.019125529 -10.747425258
v -1.336529967 7.053697947 -10.766898282
v -1.234918600 5.046028178 -10.809935629
v -1.187961781 6.112206727 -10.896578431
v -1.185846282 5.590455141 -10.924042203
v -1.180191291 4.795480985 -10.857394896
v -1.162839006 6.478284020 -10.856111534
v -1.126813469 7.369100116 -10.780122131
v -1.010684413 5.402072798 -10.929781944
v -1.010014908 4.758864176 -10.975745507
v -1.006219303 5.203901790 -10.901673697
v -0.999791082 4.962271079 -10.906522162
v -0.833133410 4.894589540 -11.084237136
v -0.821729423 5.125363357 -11.007534340
v -0.814553990 5.365789402 -10.971429758
v -0.710176944 5.545563530 -10.937552899
v -0.658577948 5.071806721 -11.152724735
v -0.630213821 5.256591830 -11.065493338
v -0.584029069 5.427626893 -10.985197499
v -0.533258077 7.364078425 -10.746927001
v -0.476189511 5.203722045 -11.198068969
v -0.441482785 7.155784871 -10.764653794
v -0.431062159 5.354377441 -11.084545404
v -0.399410346 6.175002549 -10.764474049
v -0.389344787 5.479553249 -10.959935375
v -0.245334581 5.460036919 -11.091388762
v -0.238232664 5.534789059 -10.941829532
v -0.158740819 5.412622355 -11.268976144
v -0.156654511 5.649040453 -10.880737565
v -0.102370963 5.575165618 -11.042459868
v -0.094366886 5.114814732 -11.543388478
v 0.012633434 5.678883288 -10.948912241
v 0.028640989 5.293862429 -11.493201368
v 0.109635075 5.775526632 -10.880206712
v 0.156779759 5.453846417 -11.457923800
v 0.184704797 5.726579111 -11.018932797
v 0.190823295 5.585569423 -11.369358748
v 0.207650955 6.941818167 -10.823800229
v 0.253594568 5.857593846 -10.878524743
v 0.285113347 6.070983596 -10.792954825
v 0.315682555 5.518329330 -11.445824988
v 0.366737164 5.793747026 -10.989313014
v 0.392882823 6.302470807 -10.778933764
v 0.400335237 5.647694226 -11.281339452
v 0.439241412 6.552628241 -10.828283615
v 0.443919969 5.939750001 -10.876256041
v 0.462016498 5.742525216 -11.096186005
v 0.479302369 7.165506016 -10.849161074
v 0.525197829 5.509612150 -11.438662186
v 0.533549173 5.833224859 -10.979122482
v 0.545769464 6.147822831 -10.822328739
v 0.555512670 6.795952097 -10.906627402
v 0.555561390 5.118298810 -11.659976095
v 0.619137427 5.332373548 -11.573239230
v 0.621809450 6.381588522 -10.841969401
v 0.650117348 5.984482821 -10.907110758
v 0.700161385 5.818085279 -11.010133661
v 0.755952613 6.824623328 -11.030633003
v 0.768623082 5.484388676 -11.428116821
v 0.790990307 5.164727569 -11.645575054
v 0.798303168 5.690327380 -11.118415743
v 0.817076536 6.228239276 -10.931216180
v 0.818191387 5.979629699 -10.964195244
v 0.897351420 5.335593596 -11.528324336
v 0.904587505 4.962948151 -11.633274145
v 0.913204509 5.842038430 -11.038315482
v 0.933739648 6.873785052 -11.163409799
v 0.990794739 5.464904010 -11.371890083
v 0.994342961 4.744315054 -11.608584784
v 1.010268927 5.698563531 -11.137802154
v 1.019339310 5.139403977 -11.543545872
v 1.084229676 5.571606569 -11.245761067
v 1.119382796 4.914864898 -11.519234627
v 1.124007162 5.301854108 -11.387297884
v 1.141146873 5.887640174 -11.107331142
v 1.143683097 5.456594285 -11.301960796
v 1.168977702 6.369491573 -11.166613549
v 1.201655483 5.685303360 -11.169608682
v 1.219594735 4.697440658 -11.526197195
v 1.236494631 5.535333417 -11.223275214
v 1.342174946 6.020688452 -11.152712628
v 1.343492768 7.342279889 -11.226084083
v 1.353821368 5.799581297 -11.128379032
v 1.354643027 6.240237504 -11.213583872
v 1.358348061 5.610463675 -11.148498394
v 1.526956330 6.143492181 -11.188546196
v 1.532688271 5.930580664 -11.109970510
v 1.563488157 5.652922671 -11.059911922
v 1.656364184 6.606050767 -11.355519295
v 1.713865902 5.217185244 -11.047815904
v 1.752011711 5.455304403 -11.002861895
v 1.765247434 4.845820367 -11.191224679
v 1.860507298 5.041280296 -11.091375723
v 1.899071969 7.109629456 -11.346603744
v 1.950155129 5.288623273 -11.020454578
v 1.984174363 4.851203877 -11.162366718
v 2.043971792 6.270376500 -11.168597266
v 2.192746615 4.849378485 -11.212047189
v 2.270725090 6.325210445 -11.188251898
v 2.290712902 5.425605923 -11.044906452
v 2.297580009 5.659829825 -11.033041403
v 2.299609594 7.471873425 -11.295683682
v 2.408376895 6.768451072 -11.320771649
v 2.490672283 5.663837772 -11.060168967
v 2.620070009 5.621099379 -11.105648242
v 2.748947823 5.588838365 -11.179131456
v 2.910920652 5.042694043 -11.449269019
v 2.934993012 7.463819347 -11.121136136
v 2.959429752 6.649240386 -11.368225329
v 2.990995999 7.245674264 -11.157506146
v 3.027867991 6.856855936 -11.329377070
v 3.119887086 6.463543046 -11.372616515
v 3.140529152 5.681660026 -11.314842850
v 3.148798365 7.370044477 -11.010569520
v 3.221106483 6.673832424 -11.315375566
v 3.280410077 7.486516610 -10.871929117
v 3.299324540 5.688667297 -11.349483393
v 3.335146932 7.308488246 -10.898829438
v 3.404889023 5.853746552 -11.339569464
v 3.413903061 7.424576674 -10.803191923
v 3.421560861 6.935659330 -11.112781242
v 3.452742472 7.171800360 -10.922567919
v 3.506242996 5.650878884 -11.393039487
v 3.516457509 7.024494465 -10.995048098
v 3.571928479 7.470822893 -10.788905434
v 3.662267234 6.833646912 -11.089241132
v 3.666729433 7.133797742 -10.902436450
v 3.755550599 6.049872842 -11.342233047
v 3.821784863 5.818452686 -11.500537395
v 3.870561020 5.091729574 -11.679640971
v 3.891431494 5.974789616 -11.443601921
v 3.909406252 6.690645125 -11.158451438
v 3.924963064 6.137168035 -11.342969723
v 3.927668557 4.856789950 -11.720516719
v 3.940392286 6.864984520 -11.078159325
v 4.027724732 5.847075023 -11.606485583
v 4.041786771 4.718501586 -11.761667207
v 4.071695264 7.366468199 -10.943741538
v 4.074829165 6.041661371 -11.450694874
v 4.116816446 6.735062227 -11.142213829
v 4.170386121 5.050295033 -11.894975789
v 4.184418358 6.936714984 -11.095899157
v 4.264196847 7.507034112 -10.941131972
v 4.275780637 6.101930514 -11.417115107
v 4.438010976 6.911258213 -11.103787459
v 4.450419452 6.164767314 -11.367674917
v 4.456481896 7.470314391 -10.971467942
v 4.458088428 6.332777906 -11.209739372
v 4.594810307 6.411396433 -11.093752459
v 4.601296969 7.082969416 -11.090406217
v 4.607945681 6.101663224 -11.469689198
v 4.608788528 6.200869568 -11.293745600
v 4.627699032 6.287660450 -11.145530269
v 4.721158650 6.020675879 -11.570713483
v 4.748913925 6.208708044 -11.186691001
v 4.779086914 6.349247415 -11.066885665
v 4.803546239 6.104114465 -11.399111710
v 4.841300193 5.560995545 -11.832674965
v 4.845205694 6.226000842 -11.118994094
v 4.856154788 4.954929464 -12.091317214
v 4.864874762 5.945544690 -11.577863246
v 4.876374267 6.174774375 -11.221283115
v 4.914196674 7.423880044 -10.937124491
v 4.931434989 6.436729338 -11.055716313
v 4.956296645 5.179547705 -12.025049888
v 4.984739237 7.280753460 -11.040094309
v 4.985393025 4.731045105 -12.093683705
v 4.997760989 7.529602852 -10.947441682
v 5.001849495 6.131877191 -11.331758462
v 5.009467714 5.985039752 -11.478349566
v 5.025494844 5.394516978 -11.900807731
v 5.089529790 7.047300693 -11.046785861
v 5.123965442 4.960574210 -12.062938884
v 5.165338051 6.205962505 -11.318106204
v 5.168581847 6.856864784 -11.084425263
v 5.185409915 4.720258992 -12.067230418
v 5.196576007 5.225740839 -11.974737979
v 5.294522736 5.464213900 -11.827458628
v 5.329589825 6.280013360 -11.368136853
v 5.458906759 6.162065547 -11.481187306
v 5.483523943 6.357391831 -11.433514766
v 5.531718954 5.540214013 -11.808279902
v 5.619963165 6.460788660 -11.488392949
v 5.636083893 7.272405550 -11.421453208
v 5.638794042 6.279534195 -11.512002908
v 5.640272517 5.384453572 -11.856068857
v 5.661817733 7.079279982 -11.436855420
v 5.665686913 6.084071938 -11.536648497
v 5.746314768 6.589776371 -11.542989872
v 5.796920974 6.391795352 -11.547951028
v 5.824780092 7.027809508 -11.527057737
v 5.830854177 6.199569907 -11.532292701
v 5.883153062 6.695599761 -11.576481164
v 5.894127768 5.997077096 -11.579919606
v 5.940547213 6.514464039 -11.577291414
v 5.947491620 6.875943393 -11.563329957
v 5.964443553 6.145047490 -11.524404399
v 6.025835872 6.295611151 -11.533104815
v 6.032576319 7.134879008 -11.541740969
v 6.090849172 7.409061305 -11.513002217
v 6.094634999 6.097758189 -11.537733488
v 6.258350331 6.444186904 -11.538449675
v 6.292649545 6.220756564 -11.545803398
v 6.300023291 5.709383637 -11.695305817
v 6.418074016 5.554394331 -11.684581637
v 6.444067694 6.010419223 -11.623979546
v 6.467734464 6.402094848 -11.583263054
v 6.529397797 7.319459692 -11.450030841
v 6.535870023 5.774938036 -11.687642895
v 6.537368987 6.935321260 -11.477564462
v 6.551750004 6.189824548 -11.648454703
v 6.613601930 5.517622456 -11.702066287
v 6.617246196 7.096873596 -11.471899226
v 6.646668073 5.305547267 -11.772437021
v 6.654109806 6.378158927 -11.736023240
v 6.680974271 6.959754042 -11.529870331
v 6.720255595 5.848765839 -11.764441617
v 6.741881836 6.555208005 -11.839377694
v 6.750199478 7.455137093 -11.416951194
v 6.751222070 7.230431307 -11.471236125
v 6.755344104 5.668658763 -11.761360802
v 6.757767405 7.063121069 -11.536231264
v 6.804443896 5.440990906 -11.779749766
v 6.808190141 6.657243706 -11.888600886
v 6.823341828 6.899160799 -11.669744737
v 6.839940324 4.752269015 -12.032093480
v 6.907522678 6.584343966 -11.978730559
v 6.933034863 7.338959258 -11.462236755
v 6.958866492 5.612231325 -11.881838553
v 6.990471389 5.346451886 -11.859714054
v 6.998719182 4.819597118 -11.962744407
v 7.006917614 5.067248363 -11.894308962
v 7.061480545 7.018462289 -11.701541953
v 7.100465707 6.543078460 -12.103602290
v 7.152694277 5.492330063 -11.920402758
v 7.178360131 5.271252710 -11.887738481
v 7.223171648 6.902816240 -11.910385452
v 7.233785931 6.718010176 -12.105476111
v 7.313081529 4.717616830 -11.808518320
v 7.335340139 7.347306237 -11.565987021
v 7.360198069 5.199453793 -11.842407286
v 7.389015518 6.853786297 -12.111141346
v 7.396181580 5.850865506 -12.072413228
v 7.493413053 6.995056756 -12.005593628
v 7.506018039 7.532143965 -11.491126381
v 7.562023588 7.352985442 -11.618956923
v 7.570144255 6.886301097 -12.136417441
v 7.608497515 7.232840639 -11.756973341
v 7.715119049 7.474099286 -11.522591114
v 7.734619547 6.520883180 -12.173780240
v 7.739612833 7.336630952 -11.681437492
v 7.755901199 6.783053279 -12.142941356
v 7.761840709 7.217781153 -11.849801056
v 7.833052427 5.281923339 -11.724525131
v 7.900912315 7.531357463 -11.432032101
v 7.917115465 5.952631123 -12.050582096
v 7.919131778 7.321593352 -11.740295216
v 7.925868034 7.065127604 -12.059393339
v 7.932709530 6.674272008 -12.172113173
v 7.982859388 6.498421077 -12.132350355
v 7.986671291 7.254082710 -11.960553937
v 8.048712276 6.292454898 -12.085161172
v 8.079810068 7.548192050 -11.459569447
v 8.081289940 4.898187239 -11.520690285
v 8.090731688 7.097263820 -12.089738622
v 8.147244342 6.679416168 -12.104825117
v 8.206393570 7.272398099 -11.965632439
v 8.230400272 6.922909524 -12.083176523
v 8.281249553 7.368356921 -11.861271225
v 8.332828991 7.448145654 -11.730022728
v 8.354410529 6.753727794 -11.959784664
v 8.393025026 7.249370683 -11.819134466
v 8.438631892 6.608934607 -11.861233972
v 8.486862294 7.431144360 -11.628001928
v 8.515771478 4.756564740 -11.217546649
v 8.535971865 5.114384461 -11.412434280
v 8.548868820 7.546736393 -11.501535773
v 8.568495512 7.237184793 -11.589569040
v 8.589912206 4.922482185 -11.277411133
v 8.606886491 7.441837806 -11.515318416
v 8.674412034 5.341207609 -11.468568817
v 8.682043292 5.691807251 -11.570541188
v 8.684306405 7.344150450 -11.454152875
v 8.689259179 7.547245827 -11.349333450
v 8.736173622 5.011542700 -11.322696693
v 8.747402579 5.183550064 -11.400397867
v 8.751826361 6.152335089 -11.530248448
v 8.808555081 7.300025318 -11.339894496
v 8.816991001 6.494357251 -11.409796774
v 8.859314956 7.156065665 -11.305560358
v 8.870935068 5.320393946 -11.440961622
v 8.884062991 7.445210125 -11.266902089
v 8.930413052 5.100617185 -11.401059106
v 8.982490748 6.606229115 -11.288638227
v 8.985093795 6.783125456 -11.240461841
v 9.011676535 5.465134513 -11.437261477
v 9.055761620 7.438605651 -11.189598590
v 9.064378217 5.271040369 -11.429332197
v 9.076357819 4.902335349 -11.406366713
v 9.161544032 5.094571970 -11.448822916
v 9.208781645 7.450489327 -11.127849109
v 9.255725890 5.260193255 -11.418793350
v 9.287592955 7.252484560 -11.111557484
v 9.371628985 5.123805255 -11.508850381
v 9.398805909 7.449636236 -11.050983332
v 9.449106641 5.294379313 -11.431869119
v 9.470087476 4.764264449 -11.561002582
v 9.492076002 7.242304273 -11.019058526
v 9.508284740 4.986695014 -11.621809565
v 9.552067146 5.660094786 -11.222628877
v 9.586303495 5.181349814 -11.596969329
v 9.668980725 4.848173819 -11.654936709
v 9.712313302 5.046559963 -11.696881615
v 9.718202055 5.304107908 -11.505587958
v 9.719615802 5.501131061 -11.298553087
v 9.778072126 6.075464655 -11.094659567
v 9.838134982 4.938985221 -11.674579233
v 9.843126871 5.064240657 -11.710974388
v 9.871761315 5.196378566 -11.641932651
v 9.932984598 5.544717889 -11.285569519
v 9.949766099 5.043474492 -11.672431603
v 10.013878345 5.117574241 -11.667885818
v 10.109550320 5.034643225 -11.611252092
v 10.111225769 6.027325056 -10.987221263
v 10.112169199 5.174708087 -11.627185158
v 10.131948628 5.591407884 -11.264400557
v 10.220521130 4.872700665 -11.524119414
v 10.242489167 5.258208606 -11.592538096
v 10.279155336 5.956810433 -10.887915269
v 10.316397063 5.637158640 -11.230426840
v 10.321302339 5.744072609 -11.115901172
v 10.341089219 5.103363190 -11.578051373
v 10.385628790 5.291478708 -11.599664576
v 10.411133058 5.814969540 -11.005923152
v 10.458520614 6.251650397 -10.679197498
v 10.474553332 5.601736251 -11.349752545
v 10.482990183 5.703603383 -11.175355874
v 10.493710637 5.924659315 -10.846408084
v 10.503537022 5.417082924 -11.579995975
v 10.517013259 6.849105936 -10.525100864
v 10.522744618 6.465383340 -10.628222488
v 10.561437346 5.252828356 -11.587783694
v 10.569938459 6.071515847 -10.709691793
v 10.638070293 5.716308486 -11.339935474
v 10.640398599 6.237916648 -10.631137528
v 10.645381175 5.599191878 -11.535689235
v 10.684346780 6.489952561 -10.509841144
v 10.699172504 6.363500375 -10.564778000
v 10.716748424 5.987733603 -10.870843194
v 10.720272548 5.413986277 -11.602146551
v 10.752878152 7.049580570 -10.378769599
v 10.778457858 6.132979412 -10.715095326
v 10.794873349 6.263908930 -10.602273047
v 10.814775713 5.736683495 -11.610687710
v 10.846510530 6.408846937 -10.507785715
v 10.871172883 5.594828632 -11.640144512
v 10.875658132 7.428916171 -10.284923948
v 10.921302252 6.885084789 -10.352832265
v 10.933910497 5.967988633 -11.484342627
v 10.946628638 5.390595179 -11.598550715
v 10.959794745 6.563778035 -10.433119722
v 10.978365317 6.302984431 -10.713075288
v 11.015031487 6.444927771 -10.556122288
v 11.017677374 5.814727861 -11.617554352
v 11.052721180 7.304694504 -10.254172608
v 11.072826572 6.755906623 -10.414103046
v 11.091277935 4.989597015 -11.419196613
v 11.091436259 6.009678356 -11.517849751
v 11.094878428 5.577739328 -11.617859825
v 11.122297496 6.586006377 -10.543842800
v 11.217167601 6.293619983 -11.323856190
v 11.239291169 5.950927269 -11.551153846
v 11.249251664 6.745350547 -10.549393483
v 11.257801205 5.750612821 -11.575275101
v 11.330895126 6.250496022 -11.389125139
v 11.353879236 7.371074054 -10.321891867
v 11.363473721 6.422545761 -11.291628703
v 11.379852891 6.890558638 -10.549223050
v 11.381281540 6.753234658 -10.695655830
v 11.397344060 6.099606864 -11.457026005
v 11.401697993 7.183793467 -10.387000628
v 11.419559829 5.899901036 -11.497282423
v 11.478888802 6.350038107 -11.378628202
v 11.498056352 7.035910618 -10.514215566
v 11.504435912 6.744770333 -10.856590234
v 11.517011560 6.512227934 -11.340837926
v 11.531474069 6.879592780 -10.671334341
v 11.560494080 6.038113963 -11.426330544
v 11.590255424 7.214871701 -10.448903777
v 11.638741009 6.643335335 -11.296954006
v 11.690645479 6.432557013 -11.385887861
v 11.695196852 6.840805057 -10.828551836
v 11.707914062 7.022707723 -10.616309941
v 11.792018078 6.755216978 -11.225539260
v 11.820007116 6.665239576 -11.352307163
v 11.886884458 6.769247819 -11.311393231
v 11.910088360 6.928924005 -10.799550451
v 11.912788264 5.145291332 -11.054365896
v 11.959387921 6.827036384 -11.214303784
v 11.996037327 6.741698366 -11.337555945
v 12.061893009 7.309201639 -10.721918195
v 12.092600577 7.055792492 -10.800531134
v 12.102394365 6.909031887 -11.021378450
v 12.126725167 6.841784343 -11.246576905
v 12.198626995 6.893549114 -11.159772985
v 12.229191139 6.648703478 -11.300981045
v 12.255063280 6.834124215 -11.217174120
v 12.271768413 6.155940704 -11.247279122
v 12.299931608 6.901793648 -11.073312722
v 12.300390750 7.042571437 -10.904003866
v 12.354118749 4.834557883 -10.702330619
v 12.372598983 5.582976155 -10.985670611
v 12.405066751 6.783743389 -11.157188565
v 12.406003661 5.093537271 -10.752187110
v 12.466925196 7.133767474 -10.912927799
v 12.495231815 6.599171087 -11.196287349
v 12.495378032 7.431226783 -10.930175893
v 12.521961704 6.949250121 -10.988478549
v 12.523490936 7.272268180 -10.919405147
v 12.575311586 5.004255567 -10.645977221
v 12.610465288 6.752523128 -11.076469906
v 12.622927316 7.150938269 -10.926603340
v 12.678920291 7.363137323 -10.953443125
v 12.713789009 6.866232958 -10.978722014
v 12.736517005 6.292342674 -11.033408344
v 12.741884217 7.014935371 -10.916198604
v 12.798107229 5.194463301 -10.626722127
v 12.809291482 5.511813797 -10.759954341
v 12.828832492 7.534507662 -10.986005887
v 12.854585424 5.395153537 -10.673536919
v 12.894148007 5.665848497 -10.832274333
v 12.919298373 7.053194568 -10.851905681
v 12.965034693 5.334951449 -10.657132603
v 13.003163040 4.808375146 -10.554458015
v 13.029931113 5.522523541 -10.747647844
v 13.057848439 5.731423385 -10.816606693
v 13.073442504 7.502711378 -10.877545923
v 13.092762791 7.055273280 -10.781201534
v 13.205607422 4.731715191 -10.581317358
v 13.225895353 5.699288566 -10.782999918
v 13.277181424 5.507140420 -10.765339248
v 13.377192430 4.871196579 -10.666012764
v 13.411647640 6.248703226 -10.601690039
v 13.483731076 6.619506516 -10.630995966
v 13.530191034 5.026316736 -10.739915073
v 13.553216122 6.111073773 -10.575806722
v 13.603259809 4.788016900 -10.733899660
v 13.730379753 6.950738374 -10.597962886
v 13.780671172 4.674485885 -10.845500045
v 13.928130269 6.375426427 -10.529224761
v 13.945917599 4.780423362 -10.819821618
v 14.020243660 4.908685572 -10.754587129
v 14.114945196 4.810744431 -10.880842805
v 14.163870364 6.452401169 -10.465766303
v 14.186996967 4.697077908 -10.997150093
v 14.232690446 6.140604615 -10.537433438
v 14.237425290 4.985252395 -10.753100738
v 14.278510585 5.980029237 -10.618233122
v 14.293322340 6.305347197 -10.493249632
v 14.306018129 4.775845911 -10.874691419
v 14.420112595 6.541234441 -10.460239835
v 14.510807581 6.422246806 -10.522037745
v 14.538791031 5.593452603 -10.686813854
v 14.602880925 5.928177387 -10.723255575
v 14.666497707 4.742430057 -10.742531158
v 14.755618758 6.029109936 -10.723610409
v 14.837099239 4.847374279 -10.666979477
v 14.957936481 5.109944846 -10.575219989
v 14.967721887 5.907655228 -10.678399354
v 14.992841519 6.445831154 -10.594647378
v 15.035881661 4.798834678 -10.689347051
v 15.162881464 4.933548160 -10.632599704
v 15.171888284 5.767247640 -10.685758665
v 15.191557817 5.943501368 -10.698850267
v 15.243185684 6.274315994 -10.667804629
v 15.273548663 6.070316304 -10.712114163
v 15.312264673 7.202622481 -10.651086457
v 15.378309414 6.922897417 -10.684468783
v 15.384771861 6.000145338 -10.799591430
v 15.388256870 6.163819693 -10.813043453
v 15.401534736 5.634393543 -10.765646584
v 15.466229059 5.014151800 -10.698738508
v 15.485359356 6.233629771 -10.949018411
v 15.488945879 5.867648404 -10.864805430
v 15.500607900 7.500168867 -10.685417801
v 15.503704548 5.373606458 -10.768186301
v 15.509906225 6.064713933 -10.961758904
v 15.568336472 6.207644008 -11.097815819
v 15.618214384 5.718182307 -10.942434892
v 15.630312264 5.151365884 -10.774350725
v 15.641294420 5.915355403 -11.030412279
v 15.644023195 6.078180391 -11.137829162
v 15.653140843 4.688560497 -10.912064463
v 15.653355047 6.185241975 -11.201568879
v 15.658274293 4.921664484 -10.787696578
v 15.670079738 6.322820671 -11.205154471
v 15.673723072 5.348671693 -10.893099010
v 15.721524134 7.231447846 -10.863493197
v 15.739375725 5.578118842 -11.007472873
v 15.812883154 5.418191664 -10.992906056
v 15.822192654 6.162660662 -11.246541515
v 15.828270465 7.414930966 -10.893951170
v 15.837097540 5.229548551 -10.900116526
v 15.837820247 5.802420434 -11.083872057
v 15.840809792 6.648919545 -11.287517846
v 15.862427652 4.823287018 -10.819769464
v 15.882661566 7.245515473 -11.012474075
v 15.905080363 7.088170387 -11.141416617
v 15.911148861 6.505536847 -11.337473989
v 15.921220183 6.924788933 -11.221034452
v 15.925653279 6.783830002 -11.271122843
v 16.006911173 6.680943538 -11.313483119
v 16.010174528 7.412393577 -11.009130627
v 16.039036214 7.247362752 -11.152299121
v 16.041921452 6.189943291 -11.289889924
v 16.062332317 7.068611681 -11.242583394
v 16.066767275 6.871326827 -11.271371506
v 16.070488840 4.923014436 -10.781368241
v 16.122011468 6.520846859 -11.320983991
v 16.190718859 7.210679352 -11.229537427
v 16.192600131 6.748958491 -11.274255812
v 16.210902482 4.743012134 -10.726230219
v 16.211524606 7.394866552 -11.117681861
v 16.228580847 6.089275703 -11.232928373
v 16.281588003 7.009679917 -11.249036528
v 16.420040280 5.900863558 -11.179677211
v 16.431611031 4.736495670 -10.718292557
v 16.476441175 6.105824374 -11.214180849
v 16.568031162 5.997147411 -11.195664294
v 16.573769972 4.950372037 -10.856327601
v 16.619009897 7.444759365 -11.099145748
v 16.643283889 5.886350293 -11.132132262
v 16.709486023 7.214704063 -11.115864851
v 16.833858564 5.894403905 -11.062404141
v 16.851222143 5.301974714 -10.954066180
v 16.855115071 4.675517324 -10.661647655
v 16.865190119 7.370288949 -11.084885336
v 16.998210922 5.700999871 -11.015632190
v 17.015310004 4.946253262 -10.757255368
v 17.048863694 7.496884558 -11.027855799
v 17.053224146 7.279272657 -11.044653133
v 17.056776211 5.433388054 -10.975652374
v 17.082348466 5.179323722 -10.856291279
v 17.259467393 5.579585209 -10.979474522
v 17.278343439 5.344366655 -10.895896703
v 17.337061465 4.860779271 -10.450230911
v 17.425691709 5.275852513 -10.757674463
v 17.446223646 5.729837809 -10.920480825
v 17.467387021 4.674063995 -10.303490795
v 17.474334687 5.480960943 -10.834161192
v 17.515512183 5.035490263 -10.471015237
v 17.574742436 4.851737525 -10.345144197
v 17.616234720 5.834553391 -10.859216563
v 17.632726580 5.192018114 -10.481529869
v 17.637619749 4.682478029 -10.302451439
v 17.691221088 6.092029624 -10.835885070
v 17.706172541 5.021869671 -10.371637531
v 17.803063616 4.803139716 -10.330971330
v 17.806297168 7.503872272 -10.733996518
v 17.808161676 6.275897846 -10.789886117
v 17.830412835 5.195209756 -10.380639695
v 17.877342179 6.098999176 -10.747891851
v 17.905440181 6.892832462 -10.767056607
v 17.908724025 7.110280916 -10.719226673
v 17.916243523 5.014989059 -10.348410346
v 17.956454307 4.729816224 -10.395338759
v 17.977243289 5.192207638 -10.341911577
v 17.979767174 4.871709738 -10.372170247
v 18.006769940 4.692044575 -10.561735369
v 18.014578149 6.577348337 -10.733984411
v 18.043268472 4.809950013 -11.167683639
v 18.074957654 4.984193016 -10.380288586
v 18.079923466 5.372940563 -10.343732312
v 18.104191869 4.852080252 -10.465264320
v 18.124077469 5.189204589 -10.303181596
v 18.134504557 4.847167525 -10.662379675
v 18.169151619 4.985341802 -11.190363206
v 18.223261461 4.996454809 -11.372724548
v 18.226427957 5.743618589 -10.389065370
v 18.237883225 5.002708174 -10.401216336
v 18.255628645 4.931246862 -10.540398769
v 18.282173201 5.264104810 -10.205127299
v 18.304171041 4.984039348 -10.704047047
v 18.310023472 5.192296579 -10.207444429
v 18.322374672 5.056071561 -11.391388252
v 18.330687657 5.073441658 -11.265275069
v 18.331753090 4.820121452 -11.672749184
v 18.360579386 4.983921535 -11.515446939
v 18.364103511 5.115335342 -10.290221311
v 18.379941583 5.645437166 -10.293944739
v 18.449611962 5.270624999 -10.222970508
v 18.449669704 5.047779065 -10.496561415
v 18.463596702 5.053521134 -11.372704990
v 18.465103582 5.471201614 -10.246349499
v 18.507096916 4.766195547 -11.810463853
v 18.536647782 4.939929117 -11.683367193
v 18.537506461 5.144460592 -10.325711221
v 18.589504063 5.595886614 -10.255375877
v 18.641028553 5.419993307 -10.262418538
v 18.642991781 5.265680142 -10.312518105
v 18.658723682 5.182768218 -10.459919460
v 18.667906523 7.459797431 -10.318085551
v 18.686329946 5.881865509 -10.215003975
v 18.722940236 5.003604572 -11.626813561
v 18.782960251 4.856531043 -11.784252711
v 18.796570599 5.567371380 -10.254350491
v 18.823409453 5.415415391 -10.430675000
v 18.831241876 5.736118648 -10.198286735
v 18.839832395 6.301959511 -10.163868777
v 18.871910870 5.264912732 -11.136853136
v 18.893839791 4.990358371 -11.661316268
v 18.898988143 5.533796735 -10.309410281
v 18.920363858 7.047014777 -10.057396255
v 18.950853497 6.144258659 -10.159512982
v 18.960583955 5.124298390 -11.407847516
v 18.992098048 6.307180505 -10.080082342
v 18.996505067 6.490420550 -10.009388439
v 18.998229876 5.670401733 -10.289210826
v 19.024491310 7.237532642 -10.033916682
v 19.042944536 5.038082134 -11.565330438
v 19.053382799 4.910516553 -11.707426980
v 19.054053351 5.268441513 -11.281733401
v 19.112860784 5.933176260 -10.261395946
v 19.132172689 5.629970692 -10.495101102
v 19.161049277 6.577831693 -9.936058894
v 19.169393927 6.381069310 -10.015537962
v 19.170183688 6.166218314 -10.177847929
v 19.181717187 5.152322818 -11.451283470
v 19.206330180 5.421715323 -11.196104810
v 19.225247204 5.801027175 -10.407952592
v 19.297899678 5.324726459 -11.344239116
v 19.309753552 6.015913561 -10.356776416
v 19.311599433 6.867825985 -9.848111309
v 19.323639572 6.681384984 -9.869722649
v 19.349612296 5.567335524 -11.098701507
v 19.351588562 6.494797301 -9.941251948
v 19.379595295 5.477203056 -11.256410740
v 19.380144775 6.334014703 -10.095334612
v 19.420986995 5.168156698 -11.460213922
v 19.463347271 6.797841284 -9.807316586
v 19.488545135 5.294273607 -11.405295692
v 19.503651187 5.634432193 -11.250368319
v 19.510772079 6.629067007 -9.885211475
v 19.570685923 6.944093853 -9.758894332
v 19.645305350 5.679817870 -11.338741519
v 19.652191550 6.781307515 -9.840916842
v 19.652575254 7.142702583 -9.714304470
v 19.658310339 5.839244928 -11.221120134
v 19.730485976 4.872753751 -11.432117783
v 19.766222686 6.965191569 -9.795529768
v 19.768361002 6.214610767 -10.646427982
v 19.777741283 7.268734742 -9.660078213
v 19.809329882 7.424956188 -9.588287212
v 19.814077765 5.807079375 -11.322177015
v 19.853515550 7.153208833 -9.738407098
v 19.863002002 6.385999266 -10.555137880
v 19.864112139 5.985933822 -11.208751239
v 19.886014983 5.049494561 -11.347250082
v 19.916534424 6.148413755 -11.068701744
v 19.929954782 7.306679618 -9.645015001
v 19.931104034 6.591843907 -10.256676935
v 19.967425615 4.823850002 -11.418383569
v 19.970469177 6.559278816 -10.476601310
v 19.988415763 7.444567047 -9.547743015
v 19.996901974 5.701272748 -11.306688190
v 20.020289347 5.914324895 -11.269847862
v 20.047796890 5.213092547 -11.289470829
v 20.138515159 6.705881562 -10.808039457
v 20.193012431 5.589655600 -11.275071651
v 20.193643868 6.430281326 -11.032413691
v 20.194470882 6.852397230 -10.736488737
v 20.216578618 5.363028962 -11.279457249
v 20.230097696 7.037066855 -10.065186769
v 20.256916061 6.998340134 -10.260619223
v 20.261717960 5.146823823 -11.337053031
v 20.285554230 6.963550579 -10.765489191
v 20.331460983 7.192965131 -9.956804104
v 20.345563069 6.804656237 -10.885405354
v 20.353317261 7.078364957 -10.728932917
v 20.373025909 7.147714496 -10.398103856
v 20.377559587 7.138961926 -10.156347416
v 20.387586206 7.157962769 -10.611846112
v 20.388079807 5.495826714 -11.284065433
v 20.413503051 7.005752996 -10.833370499
v 20.517336205 7.258899044 -10.275875218
v 20.549762994 7.259662263 -10.525831953
v 20.556418225 7.131812628 -10.755094700
v 20.575622097 5.417373031 -11.329277419
v 20.578516647 6.919873413 -10.883244686
v 20.614532754 6.515786052 -11.033174582
v 20.708339289 7.290782873 -10.506810620
v 20.712573081 6.157731172 -11.102396995
v 20.717659965 7.215769496 -10.625252500
v 20.749609917 6.637566723 -10.985121131
v 20.766800269 6.786551792 -10.917566717
v 20.781990141 6.978178862 -10.809743777
v 20.789759234 7.472935598 -10.100604035
v 20.902689546 7.247889414 -10.453822091
v 20.959949121 5.619101226 -11.268470436
v 20.983155817 7.485758048 -10.211785324
v 21.024454385 7.370098960 -10.334273800
v 21.055528894 6.095417310 -10.962030850
v 21.125696599 5.103497300 -11.357611977
v 21.126406267 7.530460600 -10.128299706
v 21.137703210 5.879361648 -11.040151119
v 21.155800670 5.684697535 -11.181058362
v 21.187378094 5.482289474 -11.288206093
v 21.282959729 7.517878432 -10.047118180
v 21.327316761 5.454171449 -11.236593127
v 21.545520052 5.496848375 -10.998266749
v 21.596847102 7.493354846 -9.811635129
v 21.696697921 5.872228649 -10.525949299
v 21.866492927 6.084793247 -10.359988548
v 21.882224828 5.897273310 -10.432781652
v 21.976469085 5.385898985 -10.725471191
v 21.986996755 6.579791661 -9.965062141
v 22.045690566 5.579025950 -10.624686256
v 22.046687081 5.956609268 -10.308443569
v 22.080220282 4.946882371 -10.774050839
v 22.097919136 7.521048188 -9.311109781
v 22.109536454 5.753186531 -10.454545729
v 22.147394717 5.415695719 -10.626518168
v 22.238571197 5.831690505 -10.240564123
v 22.253481671 5.538320169 -10.529716499
v 22.288873792 7.131362334 -9.341489524
v 22.335205227 5.876471754 -10.005763732
v 22.344866768 5.660494324 -10.362952016
v 22.429591045 5.462402012 -10.394069366
v 22.539937869 5.419183988 -10.211617686
v 22.596774623 5.411475897 -10.036039166
v 22.607905790 5.224484485 -10.100078769
v 22.611998022 5.534769502 -9.890336543
v 22.679237649 6.601026282 -9.387226775
v 22.827919573 5.139414687 -9.753474034
v 22.916724905 5.893022753 -9.415006265
v 22.929500788 4.970157053 -9.586446919
v 22.985616699 5.183799658 -9.565825574
v 22.997148335 6.017693318 -9.314619936
v 23.019939661 5.383163225 -9.564155713
v 23.119635880 4.856919404 -9.318804368
v 23.121360689 5.510503892 -9.491700679
v 23.169793189 5.261969753 -9.404656477
v 23.176141083 5.673062522 -9.427149780
v 23.283163086 5.516778678 -9.365045466
v -4.400115926 8.509742096 -9.287710302
v -4.398979712 8.063772693 -9.290514514
v -4.247728270 7.658952847 -9.280996397
v -4.198643379 8.024351671 -9.460572153
v -4.055522848 9.229723364 -9.364855476
v -3.959272988 9.076219983 -9.474674240
v -3.685537726 9.075539187 -9.482125752
v -3.678882960 9.285696782 -9.347252548
v -3.671193030 8.038108237 -9.760293178
v -3.496883903 9.241293184 -9.418293834
v -2.998089883 8.732022718 -9.949469939
v -2.972448245 8.943590336 -9.845800698
v -2.850967692 9.084729478 -9.742749855
v -2.830326091 8.637898602 -10.036872700
v -2.826004289 8.849509992 -9.996624663
v -2.822535811 9.215351194 -9.567147121
v -2.758164657 9.019841440 -9.892269969
v -2.686779248 8.745781146 -10.112185962
v -2.677157521 9.140446782 -9.750858881
v -2.654390177 8.941791952 -10.065558366
v -2.598895226 8.316252381 -10.131136514
v -2.598618390 7.801848929 -10.474714451
v -2.555172890 8.832073770 -10.177645832
v -2.544395626 9.112462401 -9.950045496
v -2.528873272 8.640273474 -10.183169506
v -2.498465125 8.189258166 -10.262547061
v -2.488105791 9.195862338 -9.746087715
v -2.470740117 8.994309232 -10.149721056
v -2.359767677 8.768925443 -10.233029723
v -2.340842038 9.162178263 -10.083744302
v -2.275527455 9.305962361 -9.436734021
v -2.269047312 9.012144059 -10.206897743
v -2.222651383 9.284414351 -9.640767239
v -2.197791822 9.284809232 -10.003778152
v -2.165592043 8.356009610 -10.368083604
v -2.130587818 9.195103310 -10.149960406
v -2.093425952 9.392442182 -9.396793321
v -2.060311846 8.719998412 -10.267756879
v -2.057633828 9.346485138 -10.063080117
v -1.994679216 8.099239320 -10.557907633
v -1.943427138 9.283039719 -10.129109956
v -1.912568812 8.768743835 -10.250944644
v -1.905758632 9.449153207 -9.998165071
v -1.867877785 9.542890824 -9.811609983
v -1.865217811 9.549070150 -9.653194807
v -1.800599159 9.336332791 -10.110370815
v -1.754919067 8.871620521 -10.224155150
v -1.754175988 9.542441927 -9.912315756
v -1.702756388 9.435487911 -10.043983348
v -1.682145288 9.584012441 -9.701749310
v -1.574308961 9.516525082 -9.926931933
v -1.497689518 9.350136854 -10.089576244
v -1.426103758 9.569627233 -9.768327698
v -1.361959963 9.503414854 -9.977535345
v -1.206523040 9.578027762 -9.829349816
v -1.144636655 9.508184157 -10.037392378
v -1.144239330 7.698043715 -10.839843191
v -1.042603981 7.612279151 -10.857978836
v -0.992996152 9.603033774 -9.886180982
v -0.958396238 9.683548473 -9.283772670
v -0.917981146 9.533944540 -10.087070055
v -0.874467951 8.642682806 -10.420309380
v -0.866772316 9.653023444 -9.461036883
v -0.860887754 7.997453213 -10.737683624
v -0.798882451 7.855519652 -10.790592991
v -0.793635962 7.654911373 -10.822681710
v -0.784035248 9.637493640 -9.930515662
v -0.783279829 9.432158433 -10.225323960
v -0.697169919 9.605919942 -10.120234452
v -0.669979665 9.659847245 -9.321699850
v -0.532112375 9.507911280 -10.247400962
v -0.520311238 9.655463509 -9.378633462
v -0.506669108 7.837034762 -10.663231835
v -0.503917166 9.693243541 -10.122702457
v -0.435843162 9.674599394 -9.575704113
v -0.369589776 9.659294039 -9.353264235
v -0.359255588 9.667291306 -10.194045492
v -0.351725466 9.756624699 -10.085446760
v -0.207844860 9.612486698 -10.229872540
v -0.186476755 9.757323191 -10.107893497
v -0.098884186 8.959021419 -10.364751332
v -0.093014511 9.544672444 -10.292178020
v -0.067272049 9.800392203 -9.911274537
v -0.055869008 9.698462673 -10.227909312
v -0.033897439 9.117616341 -10.347604752
v 0.017621651 9.815909900 -10.083916597
v 0.053448235 9.587548673 -10.353901424
v 0.120046177 9.776764549 -10.242051445
v 0.179735158 8.747978136 -10.410558432
v 0.195415749 9.493544698 -10.437570512
v 0.219817637 9.849611670 -9.270323440
v 0.244270574 9.704332799 -10.380745865
v 0.296314713 9.797100909 -9.643680416
v 0.319533341 9.860236198 -10.238020681
v 0.393853261 9.570118040 -10.457562283
v 0.406803883 9.898973629 -10.054071434
v 0.477529160 9.824162349 -10.386492126
v 0.529384008 9.945257567 -10.208882391
v 0.557455875 8.335839026 -10.525034741
v 0.624097825 9.939550422 -10.004000738
v 0.667867600 9.861547500 -10.457306169
v 0.686850050 9.979940951 -10.338259861
v 0.718964322 10.020168498 -10.169418529
v 0.756593654 9.947464801 -9.857927449
v 0.799277972 10.003764182 -9.480065666
v 0.800300448 9.756114334 -10.529369116
v 0.821946538 10.043480434 -10.008251294
v 0.829896308 10.023735464 -10.290197097
v 0.834667415 9.935561568 -10.443494655
v 0.969442539 10.132843629 -9.989176877
v 1.004119054 8.975280449 -10.739766993
v 1.077317051 10.203534737 -9.864822030
v 1.087182900 10.214659385 -9.647542611
v 1.156081096 8.861090988 -10.775330476
v 1.197282807 9.957984090 -10.393896140
v 1.200830564 9.049364366 -10.789795779
v 1.211406314 9.594851173 -10.623524897
v 1.467511524 10.143400170 -10.247253813
v 1.687425538 10.214880109 -10.194024071
v 1.709692064 10.325304233 -10.059763677
v 1.844400889 10.396360420 -9.926293045
v 1.857270836 10.047864169 -10.274402797
v 1.915345318 10.293367319 -10.129701346
v 1.934520435 9.164084680 -10.707943700
v 1.961480128 9.395287372 -10.650902987
v 2.018792322 10.445313528 -10.005230084
v 2.123806858 10.414415970 -10.139225051
v 2.171382774 9.287745692 -10.721343569
v 2.176460112 9.502947330 -10.662644170
v 2.325389534 10.181578808 -10.313631967
v 2.364275977 9.632739238 -10.688191280
v 2.400065772 10.013698600 -10.442876257
v 2.404417843 9.403160773 -10.780159384
v 2.553570084 9.229193442 -10.827204213
v 2.562333597 9.593207389 -10.845808312
v 2.609808696 8.352342993 -10.995919816
v 2.656813245 9.393150918 -10.887813754
v 2.698983997 9.761976078 -10.924654081
v 2.724503865 10.170945898 -10.683196597
v 2.737608040 10.394793935 -10.529303923
v 2.985848812 8.232679218 -11.049891822
v 2.988331486 8.066770621 -11.084964499
v 3.012761706 9.810682386 -11.080752127
v 3.151489189 8.387249894 -11.041208170
v 3.174447920 8.183346130 -11.054965667
v 3.195277415 7.970861159 -11.018414982
v 3.237510333 8.906915784 -11.022665538
v 3.254720010 7.786747068 -10.948597454
v 3.304527607 7.653573994 -10.874864645
v 3.361769253 8.137622848 -11.023345403
v 3.366346005 8.315532468 -11.069755070
v 3.432614496 7.584122941 -10.796785355
v 3.465075977 7.809665520 -10.857016779
v 3.514391836 10.274573229 -11.029241607
v 3.582705976 8.439470083 -11.128500104
v 3.625732148 7.658750750 -10.809174739
v 3.678597044 10.336345993 -11.038112454
v 3.717038548 10.214747861 -11.155975983
v 3.736441256 10.014704429 -11.248861440
v 3.736593761 10.370462202 -10.898201726
v 3.849995555 10.307567194 -11.042409576
v 3.900334239 10.382220149 -10.812081397
v 3.922830336 9.853062220 -11.295413598
v 3.957376350 7.991812192 -11.018760502
v 3.994720522 7.592884824 -10.886930861
v 4.017587751 8.437583223 -11.193364859
v 4.034650046 8.683821186 -11.202839203
v 4.055732395 10.229769163 -10.879507288
v 4.083440173 8.103294298 -11.072149500
v 4.095135722 9.665549733 -11.305346154
v 4.110685084 8.283104748 -11.155687273
v 4.123066086 10.427995585 -10.662768036
v 4.153096117 7.752054371 -10.867348872
v 4.157528747 9.893270209 -11.214422993
v 4.194301087 10.055442341 -11.031646281
v 4.207510501 7.913615555 -10.902703740
v 4.233768675 8.569814265 -11.144144461
v 4.237570334 9.497744963 -11.279718950
v 4.248482641 10.128176771 -10.847811587
v 4.287096206 10.203306563 -10.722051375
v 4.329876974 9.689830244 -11.213303544
v 4.366102628 7.882048376 -10.842022486
v 4.377973732 10.409506969 -10.587692261
v 4.427849315 9.500331245 -11.232561432
v 4.430795554 7.684960030 -10.857208632
v 4.447162151 9.982957505 -10.763819329
v 4.466293845 8.645218797 -11.017853394
v 4.486114718 9.729475714 -11.076723225
v 4.503671080 9.625547566 -11.180513538
v 4.504056182 8.868484758 -11.043953709
v 4.524941556 8.473820984 -10.939889587
v 4.527180921 7.971534505 -10.803673416
v 4.534983542 9.793776087 -10.908029974
v 4.648935050 9.501625784 -11.172234081
v 4.651576281 8.331868798 -10.857696645
v 4.662438296 8.742304519 -10.974629782
v 4.675693810 8.568098769 -10.915501975
v 4.689188208 9.749934077 -10.961494409
v 4.692559130 9.860225953 -10.776428506
v 4.720412195 10.337919928 -10.602011345
v 4.752208944 7.971506566 -10.766448453
v 4.757058807 9.182696231 -11.090564542
v 4.764471669 8.163971826 -10.786692612
v 4.796586465 9.664638899 -11.089214124
v 4.805142991 7.755057886 -10.793906637
v 4.815324210 8.461561054 -10.882260278
v 4.823030438 9.334860370 -11.131932028
v 4.849829711 8.282364346 -10.837454349
v 4.896966275 9.515470825 -11.152600870
v 4.926285706 9.808492847 -10.920317844
v 4.955291748 8.397680707 -10.928684846
v 4.957384896 7.688914426 -10.864914395
v 5.052102730 9.959569201 -10.802754201
v 5.081341136 10.376346298 -10.723655112
v 5.090208258 9.516410530 -11.179091409
v 5.147534888 9.879596531 -10.909367353
v 5.165773444 9.642642923 -11.150552891
v 5.216207821 8.341639303 -11.137781665
v 5.286385771 9.499365464 -11.224168353
v 5.356355105 9.220032021 -11.272463948
v 5.374557804 7.699137088 -11.322088540
v 5.376458634 7.943829522 -11.342790909
v 5.434057675 8.182857186 -11.392275803
v 5.485411268 9.559064172 -11.251426302
v 5.493679084 8.428340778 -11.394854635
v 5.628610495 8.238756098 -11.497244239
v 5.634199828 9.901096113 -11.171529070
v 5.642692093 9.689526632 -11.263309978
v 5.660467315 8.845540695 -11.418475769
v 5.814660341 10.029310361 -11.145076714
v 5.815090146 8.294753730 -11.557684280
v 5.815725774 9.820015170 -11.240966618
v 5.883590784 8.873505518 -11.438752525
v 6.001211237 10.362464935 -11.053149588
v 6.005368661 8.227300830 -11.567430571
v 6.126137916 8.952844888 -11.372255161
v 6.314483006 9.130473249 -11.292200536
v 6.462845486 8.700268343 -11.320648715
v 6.825504825 8.400837891 -11.339650489
v 6.850175560 8.244496770 -11.351427063
v 6.858710200 8.048528805 -11.341549456
v 6.861109752 9.991573170 -11.155419052
v 6.867411081 7.848887704 -11.330515146
v 6.925798021 8.588492870 -11.312557384
v 6.946647074 7.573386654 -11.375299655
v 7.019444834 7.953708991 -11.321539991
v 7.059487049 9.849902242 -11.164166965
v 7.119246293 7.627334446 -11.382307857
v 7.213669829 10.432829149 -10.882187635
v 7.221517153 9.434597567 -11.136814952
v 7.276926190 8.052900434 -11.433204636
v 7.313973270 9.951197542 -11.091319844
v 7.327315863 8.166620508 -11.441083625
v 7.453020196 10.325480253 -10.884239338
v 7.457668893 8.703337982 -11.318059638
v 7.458687294 8.035748266 -11.438231915
v 7.469142321 9.380658157 -11.147048324
v 7.497558370 10.118654929 -10.971052572
v 7.534481585 8.428635076 -11.342721991
v 7.539167535 9.143980220 -11.206341907
v 7.558813319 9.908309206 -11.019090191
v 7.641582750 10.435525328 -10.814591311
v 7.653140463 10.241772048 -10.834875517
v 7.690818049 10.043151677 -10.880073532
v 7.721175440 9.336897172 -11.074747890
v 7.809142116 10.158702731 -10.729532689
v 7.824185304 10.352967307 -10.713237338
v 7.890078239 9.118440561 -11.039268225
v 7.912050001 10.087044910 -10.617549531
v 7.917282172 7.992648520 -11.177489534
v 7.947284728 10.241269134 -10.590019636
v 7.949954830 7.834479213 -11.212388985
v 8.016674779 10.109889321 -10.485402308
v 8.044574410 8.217022754 -11.058690958
v 8.086148649 7.944244891 -11.014948599
v 8.111876436 8.135755546 -10.889215395
v 8.124957792 8.316429332 -10.968400165
v 8.162608370 10.141630657 -10.285023600
v 8.214083500 8.020484820 -10.812028311
v 8.219671436 8.268723264 -10.783785954
v 8.226875216 9.980494156 -10.227255523
v 8.232243359 10.334779508 -10.224789381
v 8.237937465 7.902105339 -10.880026035
v 8.260360919 8.790943772 -10.839449242
v 8.261047304 7.582301274 -11.448498815
v 8.264996111 7.826440036 -10.973524302
v 8.301352151 7.638730574 -11.307998560
v 8.316277526 8.951995522 -10.781294666
v 8.323274553 9.859167039 -10.192840360
v 8.328887634 8.097372949 -10.716708377
v 8.338700980 10.252131149 -10.120596737
v 8.352740668 10.051983409 -10.088137351
v 8.385274559 10.447570123 -10.167950764
v 8.386626840 9.116781875 -10.688846000
v 8.430512622 8.634707890 -10.792403482
v 8.433802053 8.825943805 -10.822344571
v 8.438420482 7.900417782 -10.810815729
v 8.454836905 9.288420901 -10.568526573
v 8.470737375 7.739910390 -10.948810726
v 8.477228694 9.679458104 -10.182141326
v 8.489246480 9.525620379 -10.276191868
v 8.494766429 10.185072199 -10.045860894
v 8.501265198 7.608739659 -11.405717582
v 8.516724221 9.425227530 -10.424437001
v 8.521023206 10.320871137 -10.100198910
v 8.526074700 7.630204782 -11.276820675
v 8.526305668 9.869460948 -10.068063624
v 8.526477963 8.952390403 -10.773899034
v 8.555568755 10.061766021 -10.016816668
v 8.576820605 8.784364909 -10.799014941
v 8.578831330 8.113318123 -10.681121610
v 8.586711250 9.448348545 -10.183340870
v 8.589940146 7.754987106 -10.937996209
v 8.609067649 9.101000614 -10.643485002
v 8.610611781 8.326597512 -10.659936816
v 8.631049655 7.645258680 -11.201399378
v 8.646566421 9.677954949 -10.074353777
v 8.667251095 9.232659824 -10.449733585
v 8.684244007 7.692005485 -11.073640548
v 8.686042391 9.311387315 -10.260974988
v 8.686770685 8.605712093 -10.722436942
v 8.691528812 9.511944838 -10.077762417
v 8.707048371 7.992890663 -10.713617317
v 8.724823594 10.213925503 -10.109042749
v 8.729298599 8.890151978 -10.714077391
v 8.736888878 9.782611392 -10.140927508
v 8.747898974 7.647478487 -11.189965531
v 8.752156049 9.358915500 -10.140289553
v 8.773445152 8.200403303 -10.648942553
v 8.781784214 9.603620507 -10.103723966
v 8.796962909 7.785523776 -10.949348100
v 8.801471442 9.076631628 -10.547472164
v 8.847929537 7.674298249 -11.087879539
v 8.861722425 9.444910102 -10.144095868
v 8.862037212 7.579487748 -11.205998249
v 8.879441768 8.738826029 -10.671405122
v 8.896000683 9.239828214 -10.321282782
v 8.901115507 8.924907073 -10.620822199
v 8.919831365 8.086716756 -10.696327314
v 8.945727721 9.056971408 -10.510761291
v 8.950512856 10.343327187 -10.252590291
v 8.954922669 7.743694354 -11.021704413
v 8.982265368 7.879606448 -10.938460939
v 8.988516405 8.808368817 -10.623230599
v 8.999005891 9.169528261 -10.413481854
v 9.015778080 9.423058480 -10.255389847
v 9.022823535 9.911696427 -10.369364172
v 9.024340659 8.943100460 -10.581977665
v 9.047389030 8.010325953 -10.823160410
v 9.057260118 8.604750969 -10.606960393
v 9.076290764 8.818543516 -10.609538294
v 9.102010168 9.099224582 -10.505682789
v 9.117935784 7.781927008 -11.018251069
v 9.136737324 9.316747077 -10.382080451
v 9.139967151 8.930077776 -10.597817600
v 9.142471477 7.928340696 -10.935877450
v 9.143508039 8.148502558 -10.699253529
v 9.183685295 8.803775534 -10.623554699
v 9.227333590 10.361873545 -10.587108321
v 9.256110527 8.011997677 -10.833872482
v 9.257781319 9.216787294 -10.515533388
v 9.269632399 7.636153139 -11.052922346
v 9.282963350 8.799946867 -10.633967817
v 9.300003760 7.840400562 -10.955855250
v 9.306118824 8.545089513 -10.564675555
v 9.327737615 8.975434117 -10.615070350
v 9.401178919 10.229700245 -10.766741820
v 9.411044419 8.153544739 -10.696114041
v 9.440723807 10.430824943 -10.885240510
v 9.450801648 8.851206861 -10.644734837
v 9.452250786 8.376172744 -10.582870804
v 9.464395232 7.918956690 -10.826786980
v 9.475787170 8.542004041 -10.560155846
v 9.482000023 7.665895391 -10.929887183
v 9.558520280 9.327687323 -10.515993461
v 9.560259990 8.921994828 -10.607246310
v 9.614539333 10.392182507 -10.986166075
v 9.633853100 7.769728079 -10.755807161
v 9.639322758 8.442419581 -10.559798218
v 9.640983306 8.003800176 -10.690030642
v 9.645991959 8.232961409 -10.613101535
v 9.738074616 8.780732751 -10.566292331
v 9.763573296 9.009994566 -10.546391830
v 9.834010154 8.075397462 -10.577500798
v 9.868751280 8.320996538 -10.539296083
v 9.962469339 8.886201307 -10.552270338
v 9.979601949 9.095522575 -10.553876869
v 10.301118717 8.634498343 -10.572831146
v 10.301254690 9.812941775 -10.948229581
v 10.328485630 9.141896851 -10.644583032
v 10.401870124 8.984948508 -10.622088797
v 10.411350057 9.513941593 -10.865431279
v 10.530250147 8.672481403 -10.570678860
v 10.577302426 10.439410806 -11.197395623
v 10.613937862 8.493087254 -10.534490459
v 10.635403916 9.453241713 -10.768866166
v 10.663299821 9.728947654 -10.829098523
v 10.807239451 8.375020698 -10.492583737
v 10.875253938 9.048758075 -10.470001958
v 10.875459760 9.506471455 -10.691149160
v 10.988344438 9.397138841 -10.588213801
v 10.998209938 9.049922228 -10.422307998
v 11.122879572 8.976535872 -10.371635668
v 11.175097898 9.978082031 -10.526868515
v 11.287073605 8.546022698 -10.471116751
v 11.364845559 8.287805133 -10.505968705
v 11.371281929 9.022438899 -10.333146900
v 11.508583091 9.275966324 -10.289834812
v 11.568651535 9.499715641 -10.295169428
v 11.590697803 8.864940144 -10.388162918
v 11.598462239 9.797102772 -10.319976136
v 11.618072167 9.670606814 -10.305809788
v 11.642575264 9.116558358 -10.331317782
v 11.687130667 9.935299866 -10.354978964
v 11.704022996 9.359850548 -10.317900218
v 11.766800657 8.713519201 -10.524297133
v 11.822488159 7.588545326 -10.435891338
v 11.865077540 9.920910001 -10.403787717
v 11.891560629 8.044444025 -10.562571697
v 11.958369054 10.407161899 -10.522229597
v 11.969298124 8.621801622 -10.628321208
v 11.977227405 10.207322426 -10.464485735
v 11.980662122 10.054530576 -10.435872711
v 12.025524862 7.668773644 -10.528721847
v 12.047501281 9.902903810 -10.454186238
v 12.060382403 7.866944186 -10.554392822
v 12.122979388 8.046741597 -10.594516993
v 12.183651328 7.900786586 -10.630815290
v 12.198506854 10.118528269 -10.448765010
v 12.222886086 9.024564177 -10.633373633
v 12.226750143 9.851942770 -10.500374250
v 12.301282026 8.003083989 -10.664993897
v 12.404612266 9.953340515 -10.507841595
v 12.424073182 7.870572619 -10.797773488
v 12.491800822 7.738898508 -10.907785036
v 12.603603303 7.606327999 -10.970434174
v 12.634345330 10.312389582 -10.410042480
v 12.642611749 7.828720845 -10.889959522
v 12.657531537 9.663249366 -10.688453913
v 12.742859311 10.378312320 -10.365095921
v 12.761830352 10.227194056 -10.478555225
v 12.787905522 7.704603951 -10.984634981
v 12.792172842 8.922817186 -10.753921233
v 12.819117866 9.788462892 -10.712692514
v 12.876052409 10.062525980 -10.634819977
v 12.917345390 7.859517820 -10.875314474
v 12.934416533 7.665506564 -10.968221352
v 12.963823974 8.071801625 -10.737009346
v 13.025199994 7.701032329 -10.919279419
v 13.050059788 9.708552621 -10.775377974
v 13.141292147 7.749264129 -10.843015276
v 13.195976615 9.844776243 -10.759200901
v 13.272014447 9.626702406 -10.777537711
v 13.317470439 7.614531554 -10.780579410
v 13.339780271 7.835977711 -10.744221509
v 13.473532163 9.254901670 -10.760635138
v 13.517058454 8.623545989 -10.633047670
v 13.551695272 7.699484006 -10.695509613
v 13.703930192 9.494862519 -10.844744742
v 13.811219484 9.658138268 -10.832063854
v 13.831131160 9.036786854 -10.753832757
v 13.846937567 9.458388202 -10.888314806
v 13.943418860 9.244370274 -10.867559351
v 13.988236897 9.606891312 -10.907705873
v 14.110621996 9.428983554 -10.940675624
v 14.133900404 9.789350443 -10.783139616
v 14.146070927 9.207748808 -10.879518464
v 14.333940111 9.300705977 -10.894071311
v 14.345755801 9.721212089 -10.854979977
v 14.346828684 8.958943188 -10.703776032
v 14.349845238 9.526762180 -10.922117159
v 14.530615881 8.899020031 -10.663481429
v 14.534406364 9.140963666 -10.755511932
v 14.534923248 9.959518909 -10.697945021
v 14.541962184 9.634333663 -10.815771297
v 14.609631151 9.792025201 -10.730593465
v 14.719427563 8.977686986 -10.663275607
v 14.966671355 8.405811153 -10.630205274
v 15.036843717 10.105307214 -10.614811443
v 15.106149018 8.247014135 -10.684174486
v 15.171816573 8.008562960 -10.709410533
v 15.322767198 8.175896481 -10.746676475
v 15.350081958 10.300043970 -10.566065088
v 15.474423766 7.784221787 -10.674809106
v 15.534305014 9.956593625 -10.614426807
v 15.632905066 8.337031119 -10.728172958
v 15.758065507 7.600870915 -10.798584670
v 15.914060175 10.358260944 -10.614324361
v 15.950161964 7.594571449 -10.891014710
v 16.124820337 9.182764217 -10.595507920
v 16.143759713 9.336818941 -10.609149933
v 16.145760193 7.573281880 -10.966729373
v 16.294376925 9.032973088 -10.650422424
v 16.301972792 8.794141933 -10.747126304
v 16.306165606 9.245081805 -10.581139475
v 16.313491389 8.577225730 -10.777413845
v 16.410341486 9.269244969 -10.568505153
v 16.433717683 7.738697343 -10.948945768
v 16.469717026 9.153123014 -10.634943843
v 16.495436430 9.321655147 -10.591178201
v 16.505369917 8.100546896 -10.791935958
v 16.529493034 8.649992757 -10.839927942
v 16.623934731 9.235320613 -10.653859936
v 16.633233055 8.136225864 -10.774494149
v 16.656571999 9.445128962 -10.675985366
v 16.680523753 10.398985818 -10.706303641
v 16.695497558 8.839339949 -10.871366598
v 16.760410741 8.016344160 -10.808851570
v 16.763014719 8.625727147 -10.877094232
v 16.797665507 9.209916927 -10.752299801
v 16.838299111 9.633924812 -10.771997273
v 16.839576885 8.205399849 -10.787740350
v 16.854841262 8.993090130 -10.872673243
v 16.905488446 10.362353176 -10.716528632
v 16.911527142 8.768064901 -10.922389105
v 16.932100058 9.388920851 -10.780720040
v 16.952915117 8.005556650 -10.851343162
v 16.979593784 8.534270339 -10.889379308
v 17.011564225 9.148764424 -10.857990943
v 17.063651234 9.580290876 -10.830790736
v 17.066305503 8.912811987 -10.925530456
v 17.070867121 9.998568334 -10.787564330
v 17.118018121 8.684351109 -10.941315442
v 17.167443410 8.498535492 -10.937038809
v 17.171472311 8.020337671 -10.901425034
v 17.174175009 9.771795012 -10.817008093
v 17.180748284 9.326739237 -10.869682766
v 17.222097144 9.059824981 -10.905153118
v 17.244827002 7.573213894 -10.944553651
v 17.251145095 8.259733208 -10.913365521
v 17.290329561 8.803605102 -10.909575969
v 17.378646880 9.189102799 -10.905856267
v 17.585905269 8.112920448 -10.892862454
v 17.630297691 10.019948706 -10.567615740
v 17.675533891 10.324796662 -10.327361524
v 17.853777856 9.361119941 -10.833378881
v 17.977308482 9.937617928 -10.504102334
v 17.991093919 9.195190854 -10.781806894
v 18.019361421 9.411729872 -10.788984597
v 18.125699833 9.456489235 -10.730709881
v 18.188733608 10.309609585 -10.301520117
v 18.263164908 9.446530603 -10.642230511
v 18.281675875 9.622872807 -10.542985983
v 18.334614113 9.785503149 -10.425796732
v 18.459858373 9.450967424 -10.546931997
v 18.510811031 9.632831439 -10.458151810
v 18.578043208 10.196238756 -10.172704235
v 18.660759553 9.441640228 -10.448036715
v 18.850311637 9.390562773 -10.331693105
v 18.927684054 8.645880967 -10.296693072
v 18.945833668 8.926222101 -10.290265083
v 18.958367407 9.545545094 -10.220439173
v 19.026162103 10.250600055 -10.032820515
v 19.031718373 8.249611594 -10.148908012
v 19.073924050 9.686215781 -10.111821815
v 19.077185541 8.815900423 -10.146863759
v 19.191285595 9.799367748 -10.014235042
v 19.194636494 9.612516500 -9.946851991
v 19.402395934 8.258950897 -9.574181400
v 19.404400140 8.481046185 -9.519008920
v 19.483342767 7.815417834 -9.653422982
v 19.543750212 10.259409435 -9.782025591
v 19.598862156 10.066193528 -9.677072987
v 19.653625786 9.645696729 -9.473687969
v 19.717082381 10.335678235 -9.671374224
v 19.779855385 9.818280116 -9.369784966
v 19.904842600 10.409501381 -9.538994171
v 19.920764491 7.580596488 -9.508264251
v 19.987439737 7.727117278 -9.453196079
v 20.082063973 10.450053029 -9.391488507
v 20.159421489 7.595874369 -9.478322230
v 20.262636244 7.794834208 -9.361717850
v 20.415391773 7.875965908 -9.347799234
v 20.785100758 7.967902347 -9.530836716
v 20.826481283 7.617559284 -9.907959960
v 20.944330841 8.087848313 -9.502862580
v 20.970016718 7.580542937 -10.037121363
v 20.987410098 7.686286699 -9.862194769
v 21.098321304 8.343754336 -9.356477298
v 21.138289943 7.616587449 -9.966695681
v 21.227698773 8.393058553 -9.343369864
v 21.374644712 8.382390253 -9.371094406
v 21.489001811 8.305098861 -9.417602792
v 21.517174318 8.169180714 -9.481058456
v 21.536264569 8.402642794 -9.304533713
v 21.655360237 7.827334106 -9.589678608
v 21.703254431 8.227403276 -9.367677383
v 21.799677983 8.061911911 -9.441531263
v 21.816445515 7.778976578 -9.507746436
v 21.904770285 8.062448353 -9.314873256
v 21.905466914 7.908514701 -9.414291009
v 22.015539929 7.895681076 -9.275614284
v 2.073423937 10.539600626 -9.583435953
v 2.102233469 10.528196581 -9.714387357
v 2.162397373 10.521112010 -10.046971031
v 2.263289876 10.594570078 -9.674876928
v 2.466051839 10.704692453 -10.120131075
v 2.534018829 10.820098221 -9.470767342
v 2.547900891 10.603442788 -10.277749971
v 2.609655261 10.977587663 -9.530794807
v 2.612462034 10.948426090 -9.355753660
v 2.637753263 10.860575363 -10.043911636
v 2.664059633 10.749873705 -10.240620002
v 2.741292119 11.086747050 -9.301637299
v 2.803304000 10.872393847 -10.213439353
v 2.881654771 11.249999516 -9.298084304
v 3.002953250 11.311394162 -9.518075734
v 3.045284888 11.250499636 -9.765489958
v 3.078205977 11.356168427 -9.299871512
v 3.201167798 10.471069254 -10.716576129
v 3.205841407 11.379946955 -9.439102374
v 3.243468469 11.343599297 -9.637494572
v 3.297489136 10.666785762 -10.543649085
v 3.356871894 10.883268900 -10.381313041
v 3.426279407 10.538839735 -10.622270405
v 3.556828713 11.302313767 -9.714247659
v 3.767443355 11.366934516 -9.347225539
v 3.771415213 11.340883560 -9.535579011
v 3.801961662 11.296561919 -9.696004912
v 3.808236914 13.249510899 -9.873122908
v 3.812878858 13.078169897 -9.799777530
v 3.864160739 12.256052345 -9.397963062
v 3.887407715 10.521830991 -10.627906770
v 3.919585608 11.414791457 -9.428817779
v 3.927210812 13.112856075 -9.920208715
v 3.930045292 11.006978340 -10.326742195
v 3.938879352 11.354656890 -9.614199400
v 3.948308062 11.269401759 -9.769015014
v 3.949441016 13.290951028 -9.956535883
v 4.026807845 11.573484167 -9.356476367
v 4.043204710 12.787203304 -9.893525392
v 4.071659874 11.810516939 -9.350095876
v 4.083645996 11.483731680 -9.553755634
v 4.099302460 11.366696097 -9.719422087
v 4.100859631 11.260781437 -9.858199395
v 4.149050452 11.024228297 -10.366223752
v 4.201370291 11.672974564 -9.511343203
v 4.209053237 12.727121823 -9.974251501
v 4.223717842 11.240653694 -10.120381601
v 4.230374936 11.354579590 -9.819153696
v 4.241059069 11.876860633 -9.541483596
v 4.286929034 10.619762354 -10.531079955
v 4.287784453 11.522405781 -9.724988602
v 4.314349499 12.871514075 -10.026321746
v 4.316683859 11.180457659 -10.255943052
v 4.364659078 11.393597350 -9.874280542
v 4.365644418 11.005111970 -10.388238356
v 4.374738317 11.979356408 -9.741123766
v 4.382139072 11.294184253 -10.079873726
v 4.382646177 12.412461452 -9.997931309
v 4.415725358 12.651422992 -10.093032382
v 4.425175022 11.488688178 -9.848546237
v 4.501688760 11.646088213 -9.830093943
v 4.502322059 11.114403605 -10.308639146
v 4.523503128 13.172603212 -10.007984936
v 4.540422466 11.400722899 -9.968851693
v 4.541387782 11.875716038 -9.848885238
v 4.543156829 12.405509129 -10.111021809
v 4.646536428 12.567863800 -10.232225992
v 4.667324480 12.191561982 -10.055685416
v 4.692401271 11.561874300 -9.919658303
v 4.694607574 13.181943446 -10.063127615
v 4.716409836 12.363813818 -10.198513977
v 4.723949824 11.127152480 -10.298470967
v 4.800474737 11.425592005 -10.020086542
v 4.812865052 12.732628733 -10.273525491
v 4.873617087 12.477502227 -10.255396366
v 4.885754548 11.280279607 -10.178522207
v 4.896934610 12.217754498 -10.170051828
v 4.948268645 10.823553428 -10.502156802
v 4.952576477 11.977783404 -10.108629242
v 4.989914596 12.358608656 -10.213331319
v 5.025125109 12.671664357 -10.267083533
v 5.049313419 12.087799609 -10.176247917
v 5.061880220 11.262277141 -10.221583769
v 5.126415752 12.274884619 -10.200458579
v 5.160040222 11.133992113 -10.322708637
v 5.202691536 10.958243161 -10.434267111
v 5.223039072 12.454743497 -10.182421654
v 5.283785984 12.186703272 -10.252777487
v 5.286246073 10.469178669 -10.765026323
v 5.382097326 12.546218932 -10.183236562
v 5.458154716 12.214783579 -10.299750604
v 5.531127565 13.152107596 -10.221430101
v 5.574449431 12.542869896 -10.191184469
v 5.624341778 12.366982177 -10.271626525
v 5.635417998 10.520155542 -10.805101134
v 5.678285379 13.269746676 -10.152332485
v 5.723165814 11.916509829 -10.443736799
v 5.725474562 13.061790727 -10.184916668
v 5.758116022 12.514667585 -10.194838047
v 5.758720916 10.884423740 -10.533696972
v 5.849873647 13.181697577 -10.167501867
v 5.881982390 12.127568945 -10.442492552
v 5.893692374 10.749761946 -10.681095533
v 5.951892119 12.494523078 -10.204416700
v 5.969284568 13.289954513 -10.190658271
v 5.977306515 10.539153591 -10.990931652
v 5.998242646 10.924061760 -10.566839017
v 6.075548474 10.619201697 -10.976069607
v 6.160471123 10.696781799 -10.908032767
v 6.165698171 12.495418079 -10.257578455
v 6.192936562 12.986134738 -10.234680958
v 6.201466080 10.523000732 -11.017596349
v 6.206901744 12.743095867 -10.225311853
v 6.211232860 11.779524386 -10.488266125
v 6.319032982 10.680075735 -10.927398689
v 6.358447950 12.586297467 -10.323444381
v 6.361210253 12.834344991 -10.335708037
v 6.380782463 11.992564425 -10.416760109
v 6.392481271 11.621579528 -10.536466725
v 6.425829139 11.226844974 -10.565369390
v 6.443091203 13.218511827 -10.780864395
v 6.451077759 10.913209990 -10.740820318
v 6.452264264 10.752135888 -10.858736001
v 6.455182564 12.944057584 -10.489270091
v 6.473189220 12.459421530 -10.359302163
v 6.508487277 13.042906299 -10.650266893
v 6.509313826 12.800944969 -10.472876020
v 6.525760051 12.185482308 -10.341640562
v 6.551892497 11.970412917 -10.438546538
v 6.563446019 12.657834217 -10.456481017
v 6.572083104 12.881351635 -10.583616793
v 6.587580312 11.471384205 -10.579745285
v 6.595125422 12.385502458 -10.360023007
v 6.610021461 13.220926747 -10.965278372
v 6.610034965 10.828923434 -10.817639530
v 6.698935758 12.818649411 -10.599069297
v 6.727127824 12.055166997 -10.364605114
v 6.751574576 12.257184833 -10.317459702
v 6.765171420 11.327741668 -10.676600039
v 6.768147461 12.457964011 -10.407776572
v 6.806750316 12.657987885 -10.525050573
v 6.824554410 13.302634470 -11.118646711
v 6.830601022 13.082367368 -10.987840593
v 6.857191678 10.610787198 -10.850638151
v 6.861817092 12.819606811 -10.641525500
v 6.938460283 12.136992067 -10.302962735
v 6.950626615 12.338104658 -10.329179466
v 7.013918366 13.144239783 -11.107514612
v 7.039558608 12.946561910 -10.953268968
v 7.070431486 12.632052414 -10.541229509
v 7.136614062 12.026787736 -10.339922272
v 7.139799651 12.234523892 -10.308307596
v 7.159458939 13.020380400 -11.098281480
v 7.162281778 12.703637592 -10.643791407
v 7.231518626 12.872231193 -11.019599624
v 7.286956999 12.323163450 -10.375731625
v 7.320733275 12.471980415 -10.474035516
v 7.337104063 13.007437810 -11.136888526
v 7.340557873 12.738777325 -10.912377387
v 7.349344902 11.197287589 -10.830503888
v 7.361260708 12.153763324 -10.363963433
v 7.378886919 12.840952724 -11.044342071
v 7.459259126 12.335344218 -10.419787839
v 7.474313490 12.634770945 -10.796233080
v 7.508199196 12.766408734 -10.954657570
v 7.583328988 12.517087162 -10.665305890
v 7.604079321 12.206201442 -10.432877578
v 7.641196251 10.946005583 -10.897752829
v 7.643524092 10.604396462 -10.843338445
v 7.723509800 11.858441867 -10.595121421
v 7.727191783 12.081159279 -10.502851568
v 7.762236521 10.757785290 -10.852098465
v 7.776624989 12.468894944 -10.685011744
v 7.812880911 12.260369025 -10.559501126
v 7.826874033 10.558433831 -10.761442594
v 7.865156047 11.484615505 -10.742904618
v 7.895398885 12.069004588 -10.595963337
v 7.903236896 10.983225890 -10.836424306
v 7.905799896 11.245607398 -10.813994333
v 7.924417034 11.713685468 -10.661247186
v 7.938046940 12.603106909 -10.811210610
v 7.967854850 12.396655977 -10.724622756
v 7.985800505 10.736581869 -10.728864931
v 7.988949306 11.913156137 -10.649232194
v 8.058765903 11.591913179 -10.667230934
v 8.079485968 11.394807138 -10.699549690
v 8.097539656 11.157059111 -10.720337741
v 8.115074597 12.294071727 -10.785129853
v 8.176702075 12.544495985 -10.842350312
v 8.186595514 10.558116250 -10.358189233
v 8.242602460 11.557615362 -10.613390245
v 8.248985745 11.077489704 -10.567429475
v 8.259351365 12.796857394 -10.843371041
v 8.284453303 12.336822227 -10.884426534
v 8.290333673 11.315448210 -10.581698269
v 8.310574107 10.615282692 -10.255012661
v 8.332803845 13.036442921 -10.849699378
v 8.366459981 10.989047587 -10.422525927
v 8.389994502 12.665734626 -10.833237320
v 8.426828310 11.161122471 -10.476260446
v 8.453146555 11.509653181 -10.560429655
v 8.459631354 10.725541040 -10.210243054
v 8.472448215 12.318551540 -10.913147591
v 8.497996256 10.609607212 -10.165045969
v 8.505959995 12.163980864 -10.913286358
v 8.524129167 11.339070275 -10.492876172
v 8.574275300 11.041563004 -10.367928073
v 8.602618240 10.902149603 -10.255865753
v 8.605274372 11.809031479 -10.755873285
v 8.607030846 11.206107214 -10.439296253
v 8.613635786 11.626547202 -10.651923716
v 8.630891331 12.035460211 -10.868532583
v 8.642516099 12.250669301 -10.901398025
v 8.652851917 10.491454042 -10.139365681
v 8.655325510 12.487047352 -10.839009658
v 8.661173284 11.472895741 -10.543078184
v 8.690061979 10.728171095 -10.183877312
v 8.718467318 11.327953078 -10.461395606
v 8.763038553 11.701849289 -10.792990215
v 8.763078600 12.718884274 -10.758279823
v 8.773937821 12.182512321 -10.916479863
v 8.779305033 10.938852094 -10.298047215
v 8.780466393 11.875682510 -10.880130343
v 8.788970299 11.141239665 -10.433978401
v 8.792887442 11.541010812 -10.694145225
v 8.797883987 12.334007770 -10.894170962
v 8.815022185 12.971155345 -10.770653374
v 8.826948702 11.398267001 -10.565470904
v 8.828520775 12.443660758 -10.853691027
v 8.829683065 11.296592653 -10.478301905
v 8.855073713 12.057876214 -10.953810997
v 8.872983977 10.817651637 -10.238790885
v 8.881566115 12.567296624 -10.842585936
v 8.905651979 11.239415035 -10.587345809
v 8.917099796 12.245118618 -10.975200683
v 8.932519704 12.421253137 -10.930757038
v 8.941074833 10.678526014 -10.253807530
v 8.941859007 10.510969907 -10.230628774
v 8.946468122 11.896692216 -11.009985581
v 8.948016912 13.202347793 -10.828332044
v 8.954956196 11.390465312 -10.810698383
v 8.957604878 11.017849669 -10.557678528
v 9.023874998 11.538998224 -11.000196449
v 9.035563096 13.021654449 -10.906863958
v 9.048231877 12.113480829 -11.105549522
v 9.125413373 13.240696862 -10.950661264
v 9.172443300 11.605145410 -11.202059686
v 9.256303310 12.728117406 -11.192201637
v 9.286551736 11.849236675 -11.338989250
v 9.400540963 11.647488922 -11.375587434
v 9.441619739 10.957065038 -11.185000651
v 9.508756921 11.857346632 -11.442968622
v 9.682007134 10.657385923 -11.145208962
v 9.689784609 13.120907359 -11.438593268
v 9.878513403 12.570138089 -11.477133259
v 10.010039434 13.295357116 -11.585145257
v 10.022512637 11.185155250 -11.448594742
v 10.105483234 11.868606322 -11.474873871
v 10.149083100 11.186400428 -11.451252736
v 10.297580622 12.387058698 -11.433598585
v 10.323839262 12.616547756 -11.472001672
v 10.331572965 11.593572795 -11.417288333
v 10.349993594 11.406937614 -11.404679157
v 10.387472808 13.326365501 -11.731748469
v 10.405562818 10.524399579 -11.275787838
v 10.443877429 10.698254220 -11.314978823
v 10.488782078 12.481395155 -11.425990611
v 10.497618467 12.024485506 -11.277125217
v 10.524928570 12.680642307 -11.500510387
v 10.530189611 10.577498004 -11.286058463
v 10.552817024 13.355440460 -11.752542108
v 10.638121516 13.114387169 -11.646195315
v 10.651270859 13.294784352 -11.722119525
v 10.679781437 11.982182041 -11.169835925
v 10.703609325 12.568337843 -11.411497369
v 10.790955275 11.493410915 -11.211750098
v 10.802646168 12.168159708 -11.178473011
v 10.901585221 11.969725601 -11.116828769
v 11.010481045 12.879681773 -11.435831897
v 11.552773416 12.629156932 -11.192339472
v 12.383127585 12.915029190 -10.953552090
v 12.717589736 11.633209884 -10.434957221
v 12.749462388 11.391705833 -10.322884656
v 12.791155837 10.505973361 -10.280639865
v 12.813621201 10.788832791 -10.210796259
v 12.836270966 11.170683429 -10.263760574
v 12.892164290 11.522011831 -10.294389911
v 12.904190458 10.645858943 -10.212407447
v 12.927671894 11.360106058 -10.240809061
v 12.946567498 11.706843972 -10.392050259
v 12.984860688 10.822670534 -10.204124264
v 12.988263741 11.460823938 -10.235315189
v 13.017217629 11.016804725 -10.237686336
v 13.064167462 11.556790210 -10.288545862
v 13.068346307 12.687389739 -10.536935180
v 13.084588572 13.027837500 -10.461719707
v 13.092506677 11.387257837 -10.237288661
v 13.094249181 12.305770069 -10.542043485
v 13.116072863 10.673456825 -10.243504308
v 13.126535341 12.523396872 -10.549181141
v 13.203747571 10.884406976 -10.248268954
v 13.258289546 12.664140202 -10.509443469
v 13.265852816 12.980567291 -10.396938771
v 13.292110525 12.448036112 -10.558408685
v 13.352146372 13.100274839 -10.355923325
v 13.461790048 11.357201263 -10.313263163
v 13.473947532 12.342438102 -10.581735522
v 13.510559686 12.616455555 -10.534262285
v 13.555387966 13.187904842 -10.268308222
v 13.564338908 12.950541452 -10.379018262
v 13.611940667 13.325872831 -10.251745582
v 13.628823683 13.061945327 -10.297922418
v 13.687293977 11.446910910 -10.364847258
v 13.737676665 10.520018637 -10.478533804
v 13.743484393 13.193995692 -10.207571089
v 13.779922388 12.909736484 -10.385266505
v 13.806900010 13.040734455 -10.260319337
v 13.810716569 11.270303279 -10.366633534
v 13.899442740 12.751832604 -10.505211540
v 13.925548643 13.102321886 -10.159090161
v 13.958214782 12.962454930 -10.258822702
v 14.060367830 13.171726838 -10.048842058
v 14.077714644 13.004586101 -10.106285103
v 14.105106704 12.722249143 -10.531062260
v 14.194007963 13.073924929 -9.988209233
v 14.232271351 12.795218267 -10.417928919
v 14.250492677 12.936880812 -10.074368678
v 14.280322008 12.640762143 -10.532828048
v 14.334862120 13.022691011 -9.974972345
v 14.349825680 12.838856317 -10.245090351
v 14.415975660 12.355859391 -10.560124181
v 14.426583424 12.700865045 -10.412047617
v 14.442658983 12.522021309 -10.523036122
v 14.462968335 13.075718656 -9.968101047
v 14.465384185 12.934206054 -10.078347288
v 14.566988684 12.783341110 -10.258915834
v 14.570638537 12.371439487 -10.511466302
v 14.579777606 13.214454986 -9.902083315
v 14.594281092 13.038964942 -10.011514649
v 14.630564488 12.564999983 -10.401477106
v 14.686472714 12.904124334 -10.111667216
v 14.718416147 13.319536112 -9.728545323
v 14.770304784 12.697149999 -10.222058743
v 14.796813950 12.122192420 -10.459601879
v 14.888096601 12.832339853 -10.014715604
v 14.910093509 11.603545398 -10.389794596
v 14.940614812 12.102644891 -10.372379795
v 14.963882975 11.344236322 -10.387990624
v 14.966453426 12.281346135 -10.222270153
v 14.986766502 10.819705203 -10.528039187
v 15.064227395 11.959678493 -10.357439518
v 15.074456111 12.111556716 -10.284088552
v 15.136746690 12.188917026 -10.151328519
v 15.234831721 12.243177742 -10.010757484
v 15.240973793 12.014251202 -10.257293470
v 15.319698490 12.094341218 -10.185646825
v 15.387348831 12.236868963 -9.907378815
v 15.395575203 12.043439783 -10.175087489
v 15.435946174 11.893021874 -10.214858688
v 15.535922721 13.244383037 -9.391432628
v 15.613377094 11.812290177 -10.175615549
v 15.655178577 11.632610112 -10.237365961
v 15.696011484 12.189636938 -9.817410260
v 15.767155215 11.889047921 -10.132119060
v 15.862604603 12.208195403 -9.794014506
v 15.973523259 12.474101968 -9.599522687
v 15.983214602 12.323175557 -9.711511433
v 16.011251137 12.626945041 -9.494340047
v 16.030730680 11.679566465 -10.301983915
v 16.070699319 11.420552619 -10.332932696
v 16.122842208 12.738573365 -9.372247383
v 16.124017537 11.881683953 -10.304723866
v 16.136374325 12.561843731 -9.588572197
v 16.138181090 12.340421788 -9.797312319
v 16.191778705 12.644373812 -9.494931437
v 16.210306436 12.168370187 -10.126021691
v 16.246270388 11.545364745 -10.330266319
v 16.316233203 12.630795129 -9.625174105
v 16.316346824 12.276984751 -10.081152432
v 16.363387927 12.698728591 -9.423163719
v 16.374643892 12.595834211 -9.840745479
v 16.389232129 12.134315446 -10.231966153
v 16.473937780 12.705274858 -9.738656692
v 16.526715830 12.800198048 -9.273180738
v 16.529699787 12.342250906 -10.160369799
v 16.554420814 12.675120495 -9.912473150
v 16.562445089 12.731418014 -9.453461505
v 16.646560282 12.565523386 -10.089850985
v 16.718003899 12.778776698 -9.389932267
v 16.759952530 12.705710717 -9.963717312
v 16.843123361 11.681091972 -10.324589908
v 16.856476665 12.815002352 -9.316285141
v 16.887210310 12.600667775 -10.097359307
v 16.889246181 12.706421316 -9.993842803
v 16.907040030 12.750883587 -9.461772628
v 16.920873895 11.893490329 -10.316397995
v 16.988683492 12.040031143 -10.283027776
v 16.995709389 12.697001919 -9.996033274
v 17.010763288 12.792100199 -9.310081601
v 17.022991553 12.633779086 -10.069207288
v 17.041027546 11.594880372 -10.321003385
v 17.058927566 11.773657985 -10.355874896
v 17.071019858 12.524538673 -10.103537701
v 17.087686807 11.938813142 -10.351564735
v 17.110045999 12.722952291 -9.854895063
v 17.121037468 12.168775313 -10.239392519
v 17.122160643 12.743746862 -9.447867982
v 17.128869891 12.623386458 -10.002883151
v 17.174478620 12.775216252 -9.275704622
v 17.221312970 11.492050253 -10.289588943
v 17.258059233 12.473861687 -10.055852123
v 17.260853201 12.053355575 -10.301294737
v 17.279095948 12.746366672 -9.652460925
v 17.279313877 11.846279725 -10.341809131
v 17.296798527 12.628336437 -9.888117202
v 17.327684909 12.768263929 -9.375103749
v 17.331670970 10.896230116 -10.312327184
v 17.375260592 10.611265898 -10.311375372
v 17.397828400 12.048248202 -10.244425386
v 17.414908856 10.712117888 -10.277131572
v 17.467467114 12.491970323 -9.962225333
v 17.477439716 11.131085455 -10.243377648
v 17.516894266 12.666308321 -9.772301652
v 17.521310598 12.789654545 -9.270098060
v 17.522716895 11.393937282 -10.206968524
v 17.526671290 12.778001837 -9.523682296
v 17.570208758 12.102454901 -10.126776062
v 17.642078921 10.500524193 -10.247127153
v 17.683925107 11.291650124 -10.183393024
v 17.718661577 12.784141116 -9.384861216
v 17.733240500 12.492496520 -9.884281084
v 17.739644274 11.088368483 -10.219512507
v 17.750801519 12.710841373 -9.648168460
v 17.865078524 11.415711604 -10.098669678
v 17.866155133 11.216578074 -10.193838738
v 17.936144024 12.733644806 -9.471323341
v 17.962975428 12.325005606 -9.846515022
v 17.974521965 12.578536756 -9.708941914
v 18.105952069 11.047092266 -10.134287179
v 18.107252195 10.667882860 -10.176921263
v 18.157726154 12.606305070 -9.494800121
v 18.193734810 10.839952156 -10.123050772
v 18.199127167 11.229893193 -10.077867657
v 18.214926124 10.506805964 -10.234031826
v 18.255060539 11.686701328 -9.765916504
v 18.346492201 11.810927652 -9.627526626
v 18.353922293 11.356202886 -9.946836159
v 18.436888233 11.003000662 -10.016115382
v 18.469505012 11.952692643 -9.495751932
v 18.496906385 12.166253291 -9.381609038
v 18.532548100 11.719895527 -9.610943496
v 18.899805844 10.944407433 -9.825177491
v 18.979415298 11.835593730 -9.346641600
v 19.042788073 11.017885059 -9.763279930
v 19.152658060 11.671423912 -9.373585694
v 19.191183150 11.858537793 -9.295724332
v 19.373146817 10.977922007 -9.605616331
v 3.014267189 14.147915877 -9.344349615
v 3.045273479 14.305052347 -9.271365590
v 3.083838848 14.145424590 -9.447002783
v 3.177359700 14.135589823 -9.533598088
v 3.235826269 13.949397951 -9.484181181
v 3.245973261 14.491988346 -9.354235604
v 3.377084155 14.108379371 -9.678438306
v 3.432901576 13.866886497 -9.571228176
v 3.509444883 14.876213856 -9.279333055
v 3.528921865 14.343499206 -9.711277671
v 3.530901391 13.620706275 -9.438551031
v 3.541762708 13.952706940 -9.773691185
v 3.576772753 13.750183396 -9.675898589
v 3.611573484 14.161330648 -9.845897555
v 3.626521910 13.413270935 -9.458285756
v 3.643489676 13.826771639 -9.829871356
v 3.674642183 13.660321012 -9.816551581
v 3.703694791 13.975871727 -9.918140247
v 3.750422504 13.789727353 -9.939886630
v 3.774804994 13.620382175 -9.944154881
v 3.831863869 13.367423788 -9.934429079
v 3.876063740 13.925912790 -10.026453994
v 3.928997554 13.502869755 -9.991481900
v 4.061410204 14.033454470 -10.084483773
v 4.390120506 13.936766423 -10.132339783
v 4.576957319 13.425426558 -10.006980039
v 4.610638600 13.876648620 -10.121993721
v 4.638270009 14.946124516 -9.712551720
v 4.828257952 13.814979233 -10.127242655
v 4.946873523 13.659876771 -10.135867633
v 4.962621722 14.512786642 -10.150450282
v 5.126408767 14.545299113 -10.188362561
v 5.160482600 13.365992345 -10.180461220
v 5.161374807 13.557249680 -10.160543025
v 5.245841108 14.361320995 -10.232019238
v 5.376720801 14.618992805 -10.224155150
v 5.456431303 13.433116488 -10.146257468
v 5.473005120 14.366525225 -10.302366689
v 5.611411761 13.624433428 -10.138765909
v 5.677068606 13.402353041 -10.105020367
v 5.734761711 13.516297564 -10.123835877
v 5.782330409 13.688316569 -10.202750564
v 5.826658569 13.372034766 -10.136674158
v 6.002995651 13.539465144 -10.258389637
v 6.009591743 13.968748972 -10.359535925
v 6.086468697 15.266641043 -9.834156372
v 6.120363250 14.139350504 -10.367153212
v 6.124028470 13.890063390 -10.452440940
v 6.149773952 15.511048026 -9.531757794
v 6.180055439 13.592752628 -10.520390235
v 6.184804253 13.797718100 -10.575327091
v 6.193398032 14.026079327 -10.422252119
v 6.229347549 13.933812268 -10.524328798
v 6.288553122 13.681526296 -10.783322155
v 6.298846565 13.405215926 -10.681930929
v 6.310271565 13.901037164 -10.667186230
v 6.313024089 15.411484987 -9.701543488
v 6.353607867 13.562276028 -10.855384171
v 6.377417594 14.050979167 -10.488389060
v 6.390512921 15.559193678 -9.505065158
v 6.418662611 13.443026692 -10.927446187
v 6.425618194 14.696625993 -10.091036558
v 6.428613327 13.887749985 -10.863859206
v 6.486952771 14.233970083 -10.358523577
v 6.489493418 14.020707458 -10.684100911
v 6.498666015 15.263187699 -9.779626504
v 6.517982110 15.669815242 -9.271910414
v 6.608576514 14.143172652 -10.510616004
v 6.611449644 13.917404227 -11.005912907
v 6.614896003 15.581357293 -9.486018680
v 6.653051823 15.175614506 -9.870457463
v 6.701761857 14.315270819 -10.380021296
v 6.735264324 14.061145484 -10.916528292
v 6.801690906 13.967361301 -11.059952900
v 6.839636248 14.163609594 -10.799010284
v 6.870179903 13.548688963 -11.197131127
v 6.924667861 13.714202680 -11.231685989
v 6.954308599 14.104592614 -10.982109234
v 6.997775286 14.272306114 -10.791130364
v 7.005486637 15.775706619 -9.394584224
v 7.010689471 15.938356519 -9.287153371
v 7.039966993 13.796309941 -11.235938407
v 7.083178032 14.526610263 -10.525025427
v 7.087264676 14.226042666 -10.952077806
v 7.094071712 14.093000442 -11.077123694
v 7.111468352 15.546419658 -9.692226537
v 7.131595165 15.911309049 -9.393943474
v 7.152665872 16.151750460 -9.343858808
v 7.259088568 15.479130670 -9.809343144
v 7.275379263 15.990808606 -9.488454089
v 7.304504979 15.666786581 -9.695444256
v 7.325823884 16.190931201 -9.479564615
v 7.348711602 14.106491581 -11.151528917
v 7.357647177 15.050220303 -10.349048302
v 7.461901288 15.588331036 -9.847755544
v 7.558188867 14.311658219 -11.151732877
v 7.567752618 14.503827319 -11.079736985
v 7.924579084 13.901034370 -11.148408055
v 7.974196225 14.871642925 -10.892531835
v 8.130782284 16.203524545 -10.091408156
v 8.283767849 15.324888751 -10.731891729
v 8.291211911 16.066407785 -10.270904750
v 8.373498917 14.817172661 -10.908721015
v 8.434998803 15.487498604 -10.714529082
v 8.535296656 15.257150866 -10.798646137
v 8.628544398 14.937222004 -10.856316425
v 8.677826263 15.502654947 -10.725853033
v 8.877641521 13.395099901 -10.826907121
v 8.946522139 15.538850799 -10.677830316
v 8.995405398 13.560206629 -10.822189040
v 9.059466422 13.397904113 -10.857023299
v 9.087132290 13.677613810 -10.783759877
v 9.095198475 16.004914418 -10.470823385
v 9.131418541 13.811389916 -10.710953735
v 9.218496270 13.718480244 -10.791963898
v 9.223960340 13.443650678 -10.966752656
v 9.227458388 13.994275592 -10.626832955
v 9.299236350 13.850429095 -10.701942258
v 9.319510311 16.105573624 -10.417089798
v 9.414181113 14.102078043 -10.531244799
v 9.455960244 13.969273306 -10.644183494
v 9.459710680 14.291103929 -10.474490933
v 9.514045902 16.226466745 -10.393200442
v 9.516223334 14.766465873 -10.453942232
v 9.543965571 16.003308818 -10.386065580
v 9.546827525 13.915455900 -10.839884169
v 9.592444636 14.975267462 -10.430726223
v 9.602639824 14.004160650 -10.687132366
v 9.647727013 13.851804659 -11.062839068
v 9.662984870 15.157930553 -10.395696387
v 9.672774002 14.379789121 -10.442323983
v 9.676379152 14.625191689 -10.452996008
v 9.676516056 14.124639332 -10.546553880
v 9.694135748 14.827481471 -10.445556603
v 9.715662338 14.038300142 -10.758255608
v 9.731274098 15.507136472 -10.232356377
v 9.732336737 14.016001485 -10.971771553
v 9.777217172 15.254531056 -10.309662670
v 9.789317846 16.135117039 -10.374049656
v 9.789933451 13.960067183 -11.174073443
v 9.816112928 15.549601987 -10.147282854
v 9.827435948 14.116100036 -10.868652724
v 9.846325032 14.298720285 -10.507395491
v 9.850113653 14.741920866 -10.469504632
v 9.851079434 14.505438507 -10.496317409
v 9.854329750 14.128413983 -10.689559393
v 9.885088541 15.374825336 -10.162603110
v 9.891870432 14.190444723 -11.098414660
v 9.899395518 14.203417115 -10.584179312
v 9.920096025 14.040051028 -11.334359646
v 9.924888611 14.237330295 -10.823555291
v 9.936030023 15.581851825 -10.121361353
v 9.946975857 14.224218205 -10.675115511
v 9.982671589 14.621444978 -10.514945723
v 9.990934283 14.374667779 -10.958411731
v 9.997632354 15.195530839 -10.193347931
v 10.028351098 14.424245805 -10.665239766
v 10.037448257 14.238197356 -11.356101371
v 10.050560348 14.839482494 -10.416269302
v 10.051555000 14.068132266 -11.470708996
v 10.060873814 14.416361228 -11.184489354
v 10.070097633 15.264015645 -10.119133629
v 10.084031150 14.474844560 -10.821556672
v 10.089734569 15.435687266 -10.062779300
v 10.110537522 14.630649239 -10.517346673
v 10.131505318 14.917644672 -10.335102677
v 10.139715858 14.525446109 -10.977872647
v 10.143195279 14.507514425 -10.735503398
v 10.168432258 13.946174644 -11.555753648
v 10.187389329 15.051596798 -10.240265168
v 10.210847482 14.844352379 -10.335365310
v 10.225426406 14.722996391 -10.438682511
v 10.225486010 16.029827297 -10.286563076
v 10.228687897 14.383871108 -11.360902339
v 10.234049521 15.283963643 -10.083247907
v 10.249792598 14.611846767 -10.594068095
v 10.270437226 14.549488202 -11.177907698
v 10.311900638 14.765360393 -10.366272181
v 10.328353383 15.479700640 -10.012703948
v 10.366663337 15.997413546 -10.242552496
v 10.378187522 14.848697931 -10.303442366
v 10.430507362 14.745898545 -10.492346250
v 10.468428954 14.494080096 -11.304840446
v 10.497759096 15.594962984 -10.004310869
v 10.510207154 14.641613699 -11.125015095
v 10.511511005 14.703501947 -10.924244300
v 10.557199828 16.117595136 -10.246616788
v 10.567382909 15.438526869 -10.033458471
v 10.631470941 14.877382666 -10.568898171
v 10.647263378 14.681304805 -11.061604135
v 10.657870211 15.059623867 -10.266201571
v 10.684855282 15.601938590 -10.063932277
v 10.692938231 14.562022872 -11.239104904
v 10.693799704 15.799464658 -10.131606832
v 10.719099082 13.486710377 -11.730464175
v 10.737586766 15.250342898 -10.158151388
v 10.784319602 14.720998704 -10.998195969
v 10.787576437 15.161992982 -10.379632004
v 10.788913816 15.061884187 -10.571190156
v 10.790493339 14.813620597 -10.873989202
v 10.796669871 14.906244352 -10.749782436
v 10.806670412 15.975465998 -10.186390951
v 10.829396546 15.401157551 -10.039713234
v 10.877481662 15.711709857 -10.065464303
v 10.899106041 15.289074741 -10.559654795
v 10.914111510 15.857456252 -10.167710483
v 10.915570892 15.364476480 -10.334711522
v 10.935043916 13.564763591 -11.671151966
v 10.937389918 15.385670587 -10.131560266
v 10.943562724 15.133191831 -10.746623389
v 10.946172290 15.537017956 -10.063774884
v 10.952151380 14.590475708 -11.201383546
v 10.963934474 16.031699255 -10.127350688
v 10.976298712 14.905522577 -10.878941044
v 10.977473110 15.360934660 -10.700450279
v 10.994279757 15.445898287 -10.494736023
v 11.019927450 15.543793328 -10.239792988
v 11.021552607 15.739444643 -10.149030946
v 11.032016017 15.430220403 -10.741886683
v 11.032058857 15.299924649 -10.807227343
v 11.040828191 14.757963829 -10.995144024
v 11.045701802 15.947954729 -10.152320378
v 11.050574481 15.554405749 -10.391042568
v 11.057551019 16.116261482 -10.131835938
v 11.079397984 15.693847090 -10.318601504
v 11.081219651 15.565021895 -10.542291217
v 11.106501333 15.481069684 -10.670923628
v 11.124394834 13.642922044 -11.602113023
v 11.131784879 15.397113748 -10.799552314
v 11.139113456 15.253585763 -10.849800892
v 11.146441102 15.110055916 -10.900049470
v 11.149329133 15.840966254 -10.268565267
v 11.198355816 16.031807289 -10.197993368
v 11.198615655 14.819025062 -11.001653038
v 11.211009696 14.440767467 -11.289697140
v 11.291830800 14.948433265 -10.975788347
v 11.322004721 15.299895778 -10.844682343
v 11.355064809 15.940429643 -10.304527357
v 11.371117085 16.159836203 -10.203544982
v 11.384695768 14.775351621 -11.082559824
v 11.386216618 15.104137361 -10.925194249
v 11.446670629 14.396590181 -11.301107705
v 11.456986889 14.943992719 -10.980498977
v 11.495985091 15.797529370 -10.391145945
v 11.577320285 15.042280778 -10.901028290
v 11.616613716 15.637919307 -10.444790125
v 11.633184738 15.979861841 -10.290763341
v 11.640473269 14.836954884 -11.017666198
v 11.660166085 14.211712405 -11.339684017
v 11.742902920 15.819078311 -10.347652249
v 11.747944169 14.619227499 -11.186011136
v 11.753498577 15.470024198 -10.498142801
v 11.903339997 14.470633119 -11.187798344
v 11.911789887 14.615697786 -11.096103117
v 11.976225302 14.837067574 -10.765711777
v 12.073919177 14.487748966 -11.021761224
v 12.097124010 14.674074948 -10.817959905
v 12.509403750 13.895583339 -11.075939052
v 12.559432536 15.266648494 -10.289937258
v 12.738709338 15.163857490 -10.230566375
v 12.774477713 15.394431539 -10.207439773
v 12.813610956 13.595034368 -10.940722190
v 12.863263488 15.008770861 -10.174618103
v 12.874066830 13.895587064 -10.916530155
v 12.936191633 15.207821503 -10.126895271
v 12.948920950 13.726122677 -10.893375613
v 12.977398932 14.817734249 -10.156701319
v 12.986197136 15.901153907 -10.280816816
v 13.041594066 13.858944178 -10.827848688
v 13.058082201 15.011377633 -10.064627975
v 13.116496615 13.701491989 -10.729406960
v 13.192651793 14.811534435 -10.039935820
v 13.243025169 14.230008237 -10.369562544
v 13.345240615 14.618134126 -10.051538236
v 13.414649293 14.228186570 -10.205598548
v 13.471759856 14.043888077 -10.199745186
v 13.486607000 14.411651529 -10.075623170
v 13.520050794 13.925116509 -10.199984536
v 13.543460518 13.783873990 -10.242519900
v 13.566836715 14.617324807 -9.992475621
v 13.623343781 14.151974581 -10.102759115
v 13.691042550 14.411145821 -10.020381771
v 14.054696076 13.917105272 -10.102952830
v 14.124878682 14.189376496 -10.070230812
v 14.201437123 14.669464901 -9.950381704
v 14.207246713 14.415971935 -9.955899790
v 14.211551286 14.081286266 -10.076760314
v 14.214011841 13.691172004 -10.075290687
v 14.223780483 16.188269481 -10.429436341
v 14.233630151 14.914962463 -10.022945702
v 14.261360280 14.204382896 -10.003477335
v 14.270846732 13.999315910 -10.034412146
v 14.286024496 13.845539652 -10.050867684
v 14.286953025 14.101999812 -10.020352900
v 14.292133972 13.503969647 -10.011592880
v 14.316480607 14.306323603 -9.882300161
v 14.337568544 14.607778750 -9.869332425
v 14.346037991 13.707497157 -10.000236332
v 14.352088794 14.127071016 -9.861616418
v 14.358298853 13.918974437 -9.944220074
v 14.368657954 13.817843050 -9.988790378
v 14.389218763 14.315765351 -9.774330072
v 14.390819706 14.467371628 -9.799213149
v 14.399041422 13.923223130 -9.746684693
v 14.403129928 13.779225759 -9.877539240
v 14.420399442 13.591709547 -9.881534614
v 14.443331398 14.089002274 -9.616190568
v 14.466596767 13.917926699 -9.568279609
v 14.469468035 14.267681167 -9.675318375
v 14.487228356 14.400150627 -9.706776589
v 14.492222108 13.708914630 -9.667973034
v 14.544995502 13.456471264 -9.782984853
v 14.554415829 14.217170887 -9.547399357
v 14.554855414 14.521271922 -9.722067043
v 14.564206824 13.835325837 -9.502825327
v 14.619031921 14.031244442 -9.468648583
v 14.634207822 13.693355024 -9.518028237
v 14.662876725 13.518369757 -9.605645202
v 14.683173969 14.213791117 -9.501089342
v 14.748846181 14.127841219 -9.458115324
v 14.776548371 15.075587668 -9.981716052
v 14.799449593 13.603283092 -9.482640773
v 14.827406034 15.949001536 -10.142455809
v 14.867497608 14.005761594 -9.436213411
v 14.880796894 14.225712046 -9.514265694
v 14.951839112 15.267284587 -10.024446063
v 15.001741238 13.513842598 -9.441807866
v 15.022381209 15.107397921 -9.940557182
v 15.022626147 16.093170270 -10.136220604
v 15.055744909 15.411356464 -10.018517263
v 15.137644485 15.274317004 -9.974147193
v 15.214405954 16.001835465 -10.085992515
v 15.214629471 15.466699377 -9.979192168
v 15.223286115 16.193008050 -10.198645294
v 15.243873931 15.088966116 -9.911649860
v 15.333096497 15.304721892 -9.957149625
v 15.397577547 16.074376181 -10.178848170
v 15.404414386 14.474849217 -9.589567780
v 15.457784757 15.535060316 -9.982632473
v 15.468982048 14.177056029 -9.444218129
v 15.477018431 14.836220071 -9.835528210
v 15.558343381 14.338595793 -9.535250254
v 15.591407195 15.740795061 -10.087143630
v 15.641544014 14.508684166 -9.682239965
v 15.702059492 14.184867963 -9.466462769
v 15.720928088 15.456121415 -9.986623190
v 15.732746571 14.731076546 -9.867166169
v 15.744894743 13.369926251 -9.306181222
v 15.745904297 13.591676950 -9.287264198
v 15.787506476 14.318381436 -9.639429860
v 15.836682171 14.943346381 -9.972141124
v 15.874641016 14.472804032 -9.838702157
v 15.906501561 15.566516668 -10.011188686
v 15.907524154 14.153604396 -9.548435919
v 15.911551192 14.272849075 -9.716994129
v 15.924476087 13.741195202 -9.313583374
v 15.965273604 13.474695385 -9.296783246
v 16.020286828 15.738539398 -10.095668025
v 16.035597771 14.227318577 -9.794561192
v 16.083160415 14.422065578 -9.998176247
v 16.084784642 15.388783067 -10.005936958
v 16.094703227 15.597193502 -10.022010654
v 16.144383699 13.641864061 -9.380407631
v 16.152489930 15.867453068 -10.209675878
v 16.161149368 14.988115989 -10.094109923
v 16.172377393 14.275393449 -9.989857674
v 16.199562699 13.437179849 -9.313019924
v 16.199791804 15.689346939 -10.122945532
v 16.203956679 14.016117901 -9.709865786
v 16.205392778 15.538991429 -10.063637048
v 16.238288954 16.226429492 -10.349834338
v 16.240663826 14.383273199 -10.067764670
v 16.261206940 14.140258543 -9.908796288
v 16.305875033 16.003733501 -10.326523334
v 16.311349347 14.265574515 -10.025223717
v 16.336774454 15.565681271 -10.187167674
v 16.342759132 13.538521715 -9.418042377
v 16.349334270 15.771882609 -10.270837694
v 16.410827637 13.967797160 -9.809609503
v 16.429672018 15.140919946 -10.196799412
v 16.477003694 16.176234931 -10.456781834
v 16.477484256 13.574379496 -9.495719336
v 16.492146999 14.180914499 -9.984924458
v 16.524618492 15.905469656 -10.407697409
v 16.583548859 13.653657399 -9.554864839
v 16.620652750 15.001511201 -10.226878338
v 16.689967364 16.257479787 -10.528665967
v 16.707185656 16.063965857 -10.472057387
v 16.757547855 15.833284706 -10.460305028
v 16.807185486 14.496001415 -10.081396438
v 16.816852614 15.416158363 -10.396858677
v 16.833990812 15.165892430 -10.316413827
v 16.842229292 15.634523705 -10.467048734
v 16.859676689 16.199870035 -10.468893684
v 16.929613426 14.192052186 -9.934518486
v 16.957823187 15.781871974 -10.460685939
v 16.969820485 15.656491742 -10.469323024
v 16.979524866 13.422833756 -9.281413630
v 16.991967335 15.531133860 -10.431537405
v 17.053937539 15.307570808 -10.363197885
v 17.345096916 13.580685481 -9.314751253
v 17.438517883 13.768821023 -9.462026879
v 18.701843917 16.065336764 -10.027210228
v 20.454807207 16.136296093 -9.342385456
v 20.613817498 16.192952171 -9.340493940
v 6.092909258 16.906145960 -9.316419251
v 6.200770382 16.761114821 -9.287920780
v 6.301551592 16.976680607 -9.317486547
v 6.362372078 16.791872680 -9.274605662
v 6.429961417 17.099520192 -9.277531877
v 6.485371850 16.870997846 -9.300800972
v 6.492226850 17.005000263 -9.312405251
v 6.606148556 16.772083938 -9.274876676
v 6.668270100 16.926202923 -9.323777631
v 6.738798227 16.717826948 -9.322004393
v 6.833155174 16.826732084 -9.455329739
v 6.882238202 17.013829201 -9.379194118
v 6.882745773 16.647879034 -9.416530840
v 6.971208379 16.947818920 -9.562834166
v 7.002310362 16.725383699 -9.569369256
v 7.035463117 17.074871808 -9.506010450
v 7.057715207 16.884611920 -9.687825106
v 7.097369991 17.058564350 -9.692018852
v 7.099721581 17.201928422 -9.449187666
v 7.150854915 17.316969112 -9.539932944
v 7.167399861 17.298121005 -9.347058833
v 7.174836006 17.246996984 -9.715420194
v 7.194806356 16.941223294 -9.790576994
v 7.196470629 17.131682485 -9.833706543
v 7.244566921 17.253367230 -9.855284356
v 7.246939931 16.358962283 -9.457121603
v 7.253987249 16.584649682 -9.579373524
v 7.265451830 17.191996798 -9.906914085
v 7.265873719 17.393209040 -9.811561555
v 7.307695225 17.597004771 -9.771968238
v 7.310756948 17.091698945 -9.888497181
v 7.338586263 17.630338669 -9.313886054
v 7.374846376 17.498934641 -9.894561023
v 7.380639669 17.289768904 -9.919499978
v 7.400950883 16.913212836 -9.798702784
v 7.407316938 16.356607899 -9.538359009
v 7.426816970 17.813093960 -9.713610634
v 7.429394405 17.849745229 -9.486870840
v 7.460497785 16.715852544 -9.670630097
v 7.474010810 17.672177404 -9.870959446
v 7.490293588 17.837749794 -9.268117137
v 7.500424981 16.526661813 -9.576269425
v 7.517687976 17.098814249 -9.870341979
v 7.536096498 17.918962985 -9.655910544
v 7.563960738 17.977615818 -9.399151430
v 7.587133907 16.376685351 -9.584589861
v 7.616295014 17.295984551 -9.926810861
v 7.624976803 16.502035782 -9.570047259
v 7.639937568 17.858082429 -9.816192091
v 7.645374164 18.024832010 -9.598204866
v 7.645516656 16.624255106 -9.618604556
v 7.699745242 18.095307052 -9.371883236
v 7.733404171 16.480103135 -9.624207392
v 7.740859408 17.460035160 -9.928949177
v 7.831531577 16.642203555 -9.674103931
v 7.841373794 18.195901066 -9.465136565
v 7.855235599 17.992900684 -9.754961357
v 7.868899032 17.804941162 -9.864207357
v 7.910438813 18.140926957 -9.621852078
v 7.935922593 16.792155802 -9.712147526
v 7.943003438 17.221506685 -9.805419482
v 8.016347885 18.295103684 -9.530739859
v 8.033806458 18.072651699 -9.701975621
v 8.088375442 16.862886027 -9.729976766
v 8.092344739 17.921049148 -9.782373905
v 8.099615574 17.372161150 -9.777350351
v 8.104111068 18.204297870 -9.633084759
v 8.112609386 16.433766112 -9.952968918
v 8.141830564 16.714995727 -9.777136147
v 8.145835251 18.451858312 -9.482191876
v 8.169905283 18.351148814 -9.585105814
v 8.186602034 18.483214080 -9.305860847
v 8.186778054 17.098465934 -9.724927135
v 8.209476247 18.092263490 -9.695379063
v 8.242459036 16.407586634 -10.095308535
v 8.258774877 17.230965197 -9.708260186
v 8.262796327 16.842965037 -9.795085527
v 8.281774819 17.770688981 -9.781922214
v 8.287560195 18.601194024 -9.440140799
v 8.290247992 18.271150067 -9.640079923
v 8.325060830 18.481319770 -9.574891999
v 8.330773562 17.363462597 -9.691587649
v 8.417631499 18.719047308 -9.339918382
v 8.418072946 16.969695687 -9.775185026
v 8.447345346 18.651144579 -9.504863061
v 8.476530202 18.533933908 -9.572608396
v 8.485490456 17.607932910 -9.692662396
v 8.520063013 18.345266581 -9.583668783
v 8.564855903 17.364403233 -9.665980004
v 8.609967306 18.747759983 -9.368592873
v 8.685952052 17.507264391 -9.655165486
v 8.698669262 17.654350027 -9.641805664
v 8.799639530 18.677175045 -9.333474562
v 8.804292418 18.547330052 -9.420043789
v 8.819059469 16.877038404 -9.941844270
v 8.876015432 17.792917788 -9.633059613
v 8.955528960 18.159514293 -9.472351521
v 9.017419070 17.991382629 -9.556668811
v 9.030225687 18.592027947 -9.331828915
v 9.109864943 18.309222534 -9.393704124
v 9.231365286 18.423134461 -9.360204451
v 9.237380698 18.714142963 -9.424516931
v 9.356242605 18.444871530 -9.402641095
v 9.364663623 18.252253532 -9.448291734
v 9.405782446 17.750909552 -9.868942201
v 9.432789870 18.793834373 -9.582654573
v 9.495415725 18.417919055 -9.470068850
v 9.568449110 18.572973087 -9.540853091
v 9.653513320 16.343085095 -10.376775637
v 9.694227949 18.056886271 -9.684592485
v 9.706479497 18.357234076 -9.555288590
v 9.715502150 18.183894455 -9.589109570
v 9.782573208 17.895314842 -9.860326536
v 9.835363366 18.190462142 -9.668293409
v 9.868392721 18.509557471 -9.616365656
v 9.904094040 18.039992079 -9.816110134
v 9.940062650 18.360411748 -9.670337662
v 10.022360831 16.275582835 -10.378781706
v 10.084003210 18.551763147 -9.684981778
v 10.118096136 18.381252885 -9.785828181
v 10.177929886 18.240002915 -9.933550842
v 10.186562315 16.802068800 -10.250982828
v 10.232692584 18.496295437 -9.746371768
v 10.245212354 18.641741946 -9.702797979
v 10.249644518 18.562480807 -9.696932510
v 10.282740928 18.981104717 -9.830500931
v 10.289088823 18.415343016 -9.869503789
v 10.319032706 18.759356812 -9.759999812
v 10.334352963 18.150554970 -10.022352450
v 10.348373093 18.309770152 -9.982873686
v 10.395623744 18.584668636 -9.778712876
v 10.436485521 16.263455153 -10.265868157
v 10.529831983 16.508417204 -10.200418532
v 10.563493706 18.701370806 -9.857329540
v 10.635401122 18.534386531 -9.889394045
v 10.753062554 18.673731014 -9.930992499
v 10.789074004 17.486151308 -10.203203186
v 10.886553675 18.483644351 -9.976308793
v 11.005624197 16.910044476 -10.128617287
v 11.046132073 17.902867869 -10.249835439
v 11.068107560 19.108084962 -10.027317330
v 11.221722700 17.817784101 -10.261424817
v 11.247506365 17.601657659 -10.263864882
v 11.315520853 16.811693087 -10.151633061
v 11.345715262 16.379335895 -10.158299468
v 11.441780254 17.746428028 -10.282449424
v 11.483193375 17.546940595 -10.286360979
v 11.593496427 18.957996741 -10.137339123
v 11.622315273 17.685420811 -10.323650204
v 11.836879887 17.764275894 -10.360831395
v 11.912897229 18.887134269 -10.249759071
v 11.955695227 18.455974758 -10.256865993
v 12.063504197 18.796050921 -10.364366695
v 12.080584653 19.025923684 -10.326720774
v 12.084553950 18.583549187 -10.350779630
v 12.146608904 18.350236118 -10.338585824
v 12.195508927 18.701551482 -10.477416217
v 12.205647305 18.902776763 -10.485268198
v 12.261329219 16.910413280 -10.213935748
v 12.303440832 19.101114944 -10.435798205
v 12.325195596 18.227603287 -10.420490056
v 12.355565093 18.800197169 -10.626363568
v 12.436890043 17.408244312 -10.472912341
v 12.482784688 16.975296661 -10.273176245
v 12.532070279 18.856640905 -10.778019205
v 12.553389184 18.651241437 -10.716629215
v 12.570464052 19.131438807 -10.650687851
v 12.585642748 19.048513845 -10.778217576
v 12.620322406 16.662057489 -10.265990160
v 12.649931945 18.922699615 -10.885895230
v 12.659860775 16.850046813 -10.278274305
v 12.672778219 17.358070239 -10.533848777
v 12.712231837 19.072396681 -10.934236459
v 12.796498835 18.907845020 -10.980864055
v 12.869725935 19.093608484 -11.051301844
v 12.897928245 17.308896407 -10.576073080
v 12.938813306 16.631638631 -10.320399888
v 13.003712520 18.929168582 -11.066177860
v 13.043581508 18.355138600 -10.757214390
v 13.074153103 19.140180200 -11.126299389
v 13.077379204 18.566114828 -10.873247869
v 13.083150610 17.232757062 -10.586623102
v 13.155966066 18.772369251 -11.013015173
v 13.237214647 18.175320700 -10.670152493
v 13.244792819 18.986612558 -11.122671887
v 13.251143508 18.439501524 -10.779694654
v 13.293446042 17.918266356 -10.610435158
v 13.478893787 18.211625516 -10.666648857
v 13.484909199 18.032705411 -10.671056807
v 13.529256918 18.573060632 -10.771394707
v 13.608261943 17.426665872 -10.677090846
v 13.632212766 18.891599029 -10.993622243
v 13.650593348 18.165312707 -10.702493601
v 13.706015423 18.460715190 -10.691271164
v 13.745806180 18.311744556 -10.692002252
v 13.759184629 19.021403044 -11.058421806
v 13.854703866 18.916683272 -10.911672376
v 13.913790695 19.070731476 -10.997617617
v 13.926214539 18.431568518 -10.680028237
v 13.986023143 18.667755648 -10.707776062
v 14.023246244 18.842734396 -10.790492408
v 14.046491124 19.015910104 -10.871276259
v 14.115007594 18.561778590 -10.679062456
v 14.147144742 16.849100590 -10.784137994
v 14.163859189 18.394444138 -10.700825602
v 14.168038033 18.727457151 -10.726131499
v 14.199229889 18.909599632 -10.777631775
v 14.217619784 19.092319533 -10.807285085
v 14.276524074 17.058920115 -10.884876363
v 14.278226532 16.669338569 -10.710706934
v 14.310845174 18.574474379 -10.716701858
v 14.359452762 18.117375672 -10.783088394
v 14.375482686 18.356176093 -10.739478283
v 14.379724860 18.972607329 -10.766001418
v 14.389363118 16.835235059 -10.825508274
v 14.489705674 18.526824191 -10.719575919
v 14.530062675 16.993138939 -10.880848393
v 14.533466659 17.600448802 -10.839387774
v 14.614893124 16.822183505 -10.807118379
v 14.687374234 17.127525061 -10.841205716
v 14.704596251 16.957223415 -10.835378431
v 14.707808383 18.614143133 -10.676533915
v 14.721214771 16.679009423 -10.685816407
v 14.811669476 16.847897321 -10.747029446
v 14.829236083 18.192099407 -10.601209477
v 14.865688048 17.792319879 -10.678731836
v 14.940175228 19.018281251 -10.667990893
v 14.950232580 16.714949161 -10.597466491
v 15.045598149 16.323421150 -10.289338417
v 15.054372139 18.434651196 -10.494594462
v 15.061013401 18.220337108 -10.524573736
v 15.113626607 17.993522808 -10.545711033
v 15.124958940 18.748747185 -10.536043905
v 15.133186243 17.063297331 -10.554553941
v 15.146220103 16.852846369 -10.535498150
v 15.190429054 18.555918708 -10.492427275
v 15.258933417 16.368350014 -10.279473849
v 15.274101868 16.780335456 -10.442052037
v 15.279410407 18.713202327 -10.494547896
v 15.405681916 16.281682998 -10.248962790
v 15.444897115 18.788734451 -10.477107950
v 15.584208071 18.598571420 -10.511647910
v 15.757244080 18.637025729 -10.545822792
v 15.760367736 18.927736208 -10.445042513
v 15.888756141 19.065620378 -10.469981469
v 15.896432102 18.728278577 -10.619414039
v 16.029590741 17.585581169 -10.543560609
v 16.055032611 18.992766738 -10.637037456
v 16.087971628 18.048718572 -10.773940943
v 16.093054786 18.241841346 -10.815543123
v 16.105465591 16.826352105 -10.409109294
v 16.125736758 18.648562953 -10.848503560
v 16.170831397 17.402034253 -10.514678434
v 16.195360571 18.858743832 -10.811386630
v 16.237540171 18.457544968 -10.882522911
v 16.250533983 18.070584163 -10.837243870
v 16.264380887 19.060913473 -10.742415674
v 16.309745610 17.212564126 -10.469445959
v 16.358373687 18.249386922 -10.882414877
v 16.406098381 17.436219379 -10.526240803
v 16.454977915 18.051434308 -10.853138752
v 16.643589363 17.982197925 -10.822416283
v 16.674375162 16.630606726 -10.535516776
v 16.742898151 16.412496567 -10.560017079
v 16.825614497 17.341129482 -10.490688495
v 16.833040863 17.068471760 -10.469983332
v 16.850622371 17.586175352 -10.580611415
v 16.860792413 16.502168030 -10.508542880
v 17.006535083 16.358332708 -10.422213003
v 17.057955265 16.913281754 -10.410644114
v 17.186241224 18.281998113 -10.705580004
v 17.380356789 17.644543201 -10.490137152
v 17.555207014 17.752371728 -10.453738272
v 17.919762060 17.976569012 -10.263342410
v 18.104994670 17.858730629 -10.176831856
v 18.239470199 18.354371190 -9.901490062
v 18.242429942 18.170665950 -9.963841178
v 18.265329301 19.155016169 -9.960435331
v 18.318530172 18.900249153 -9.939282201
v 18.374500796 18.081687391 -9.943986312
v 18.413577229 17.937198281 -10.012812912
v 18.429562449 17.371796072 -10.047619231
v 18.444664776 18.284311518 -9.843556210
v 18.475072458 17.777193338 -10.060323402
v 18.535060808 18.925132230 -9.930764325
v 18.542844802 18.734952435 -9.849151596
v 18.552688882 17.940251157 -10.007106699
v 18.570778891 17.580563203 -10.027554817
v 18.589500338 17.353959382 -9.971921332
v 18.591547385 18.426619470 -9.778704494
v 18.650291488 17.825763673 -10.037084110
v 18.686551601 18.943933770 -9.990969673
v 18.709456548 18.089877442 -9.953786619
v 18.828680739 17.880031839 -10.011708364
v 18.922409043 19.074790180 -10.141279548
v 18.923142925 18.049951643 -9.997284040
v 18.931919709 18.379367888 -9.845202789
v 18.963446841 18.485946581 -9.841220453
v 18.984213471 17.895890400 -9.983046912
v 19.002446905 18.290979788 -9.913931601
v 19.046828151 16.636179760 -9.966989979
v 19.048679620 17.555238679 -9.911375120
v 19.072074443 17.679817975 -9.902666323
v 19.079474732 18.406782299 -9.963989258
v 19.128916785 18.004970625 -10.025275871
v 19.193062559 17.635731027 -9.929459542
v 19.216658548 16.541086137 -9.876295924
v 19.222959876 17.427325249 -9.928384796
v 19.255522639 18.135502934 -10.143906809
v 19.278416410 16.329480335 -9.755511768
v 19.304525107 16.939273104 -9.903710335
v 19.356902689 17.954356968 -10.146371089
v 19.382670522 19.019981846 -10.510358959
v 19.432092085 17.565304413 -9.993521497
v 19.452266395 17.311528325 -9.926103987
v 19.475085661 17.084987834 -9.880206548
v 19.512457773 17.775883898 -10.121820495
v 19.558951259 19.155908376 -10.970856063
v 19.575716928 17.944481224 -10.289696045
v 19.649034366 19.010633230 -10.952523910
v 19.666360691 17.197782174 -9.869451635
v 19.676527008 17.414841801 -9.951756336
v 19.684394822 19.115447998 -11.101152748
v 19.689090550 18.008332700 -10.474109091
v 19.706433639 17.625829205 -10.057532229
v 19.709836692 18.549703062 -10.824764147
v 19.710320979 18.881455064 -10.939614847
v 19.753860310 17.791924998 -10.201485828
v 19.760020077 18.058585003 -10.609022342
v 19.771073014 18.190555274 -10.701601394
v 19.788308069 18.385350704 -10.814956389
v 19.791148603 18.961062655 -11.043820530
v 19.799465314 17.892466858 -10.377051309
v 19.817179069 18.810519949 -10.986370966
v 19.884215668 18.059618771 -10.695739649
v 19.914187491 18.214862794 -10.805203579
v 19.974440336 17.674682662 -10.107559152
v 20.025413483 18.869953230 -11.075443588
v 20.054506138 18.090760335 -10.759465396
v 20.116873085 16.349019483 -9.460263886
v 20.215347409 17.995940521 -10.674054734
v 20.377034321 18.070591614 -10.749951005
v 20.398259163 17.251834273 -9.811977856
v 20.445939153 17.430020496 -9.911544621
v 20.481662825 16.493624076 -9.595625103
v 20.518442616 17.570452765 -10.110206902
v 20.532237366 16.349777579 -9.520714171
v 20.535312593 18.831769004 -11.122317053
v 20.603150129 18.038284034 -10.752053000
v 20.619416609 17.178853974 -9.739068337
v 20.621461794 16.294389963 -9.453747422
v 20.650779828 17.527669668 -10.057584383
v 20.739449188 17.298525199 -9.752320126
v 20.859444514 17.125163227 -9.636400267
v 20.909562707 19.131841138 -11.404966936
v 20.917065442 17.313363031 -9.742560796
v 20.951708779 18.767775968 -11.072685011
v 20.966537297 17.875308171 -10.678210296
v 21.133109927 18.693678081 -10.996324010
v 21.225817502 16.964918002 -9.448225610
v 21.263059229 18.104242161 -10.791848414
v 21.270135418 17.133712769 -9.558882564
v 21.277593449 18.011063337 -10.693731718
v 21.283756942 19.025927410 -11.329527944
v 21.317627281 16.773877665 -9.278155863
v 21.322717890 18.240487203 -10.857154615
v 21.368289366 17.478458583 -9.992445819
v 21.420476958 18.596664071 -10.977189988
v 21.446278319 17.083572224 -9.520785883
v 21.477449685 18.138824031 -10.673536919
v 21.484538913 16.923131421 -9.346775711
v 21.534739062 18.322134390 -10.817862116
v 21.575752646 17.611118034 -10.089037009
v 21.602250636 18.489694223 -10.917855427
v 21.700890735 18.283488229 -10.697329417
v 21.703504026 18.385615200 -10.814318433
v 21.810615435 18.070723861 -10.355312377
v 22.126628086 18.631730229 -11.070440523
v 22.347500548 18.623406067 -11.159393005
v 22.576382384 18.395639956 -11.005380191
v 22.692834958 17.765231431 -9.931329638
v 22.794136778 17.272505909 -9.461473674
v 22.884944454 17.843933776 -9.998276830
v 22.956278175 18.345119432 -10.860922746
v 23.047320545 18.174042925 -10.521508753
v 23.163616657 18.329931423 -10.799420066
v 23.256579414 18.196294084 -10.612080805
v 23.328648880 17.778249457 -10.015556589
v 23.336010054 18.528994173 -10.953793302
v 23.454926908 19.018949941 -11.133811437
v 23.530064151 17.656084150 -9.910924360
v 23.550793529 17.829550430 -10.072324425
v 23.565856740 19.122153521 -11.155382730
v 23.607874289 17.497597262 -9.762709029
v 23.712206632 17.190590501 -9.452078491
v 23.736929521 17.777111381 -9.980982170
v 23.741394281 19.035240635 -11.151921935
v 23.746278137 17.923574895 -10.099571198
v 23.864623159 18.897643313 -11.050180532
v 23.874428123 19.101388752 -11.115614325
v 23.883698508 18.197776750 -10.536862537
v 24.528114125 18.095683306 -9.861133061
v 24.665100500 18.633930013 -10.352968238
v 24.916086346 19.105287269 -10.342591442
v 24.987801909 18.346045166 -9.954681620
v 25.074979290 18.250886351 -9.839212522
v 25.230854750 18.278935924 -9.778481908
v 25.367356837 18.441922963 -9.733841754
v 25.546317920 18.898347393 -9.521640837
v 25.683769956 18.697584048 -9.354753420
v 25.770025328 18.150899559 -9.271673858
v 9.067501873 19.582018256 -9.442738257
v 9.212534875 19.492397085 -9.545654990
v 9.287740104 19.301593304 -9.599569254
v 9.714819491 19.279796630 -9.828476235
v 9.788722731 19.166612998 -9.842732921
v 9.835537523 19.611464813 -9.787040763
v 9.976168163 19.809098914 -9.762844071
v 10.072540492 19.613983110 -9.817237966
v 10.080255568 19.966440275 -9.771142155
v 10.114763863 20.152240992 -9.730655700
v 10.199472308 19.434437156 -9.823703207
v 10.304760188 20.744804293 -9.392387234
v 10.306237265 19.250433892 -9.843756445
v 10.402560234 19.449237734 -9.896427393
v 10.995223187 19.905963913 -10.354980826
v 10.997680016 19.675740972 -10.302552953
v 11.116304435 20.042892545 -10.370955803
v 11.190806516 19.861649722 -10.392106138
v 11.275853030 19.665334374 -10.349599645
v 11.287012137 20.470652729 -10.185868479
v 11.414091103 19.849922508 -10.369449854
v 11.482485570 20.833363757 -10.049004108
v 11.482685804 20.636862144 -10.140340775
v 11.506772600 19.391588867 -10.215803981
v 11.520301923 19.630657509 -10.304462165
v 11.540462263 20.236078650 -10.207111947
v 11.614066549 19.867006689 -10.284311138
v 11.645157821 20.548371598 -10.151303373
v 11.660439894 20.743092522 -10.120957159
v 11.696478352 20.977826789 -10.069749318
v 11.697456241 19.474208355 -10.241203010
v 11.750671081 19.705813378 -10.254760273
v 11.751623824 21.604781970 -9.587438777
v 11.815221980 20.623045042 -10.136434808
v 11.849988252 21.185444668 -10.070353746
v 11.852184311 20.820040256 -10.144201107
v 11.899469420 21.526053548 -9.750464000
v 11.901693419 19.545055926 -10.246017948
v 11.934504844 21.012842655 -10.163508356
v 11.964185163 21.724527702 -9.632650763
v 12.043222785 19.387600943 -10.250240564
v 12.110499665 19.604183733 -10.237415321
v 12.150751427 21.646047011 -9.788451716
v 12.180914171 19.236609340 -10.275783949
v 12.189853936 19.803056493 -10.220209137
v 12.202959508 21.039769053 -10.246682912
v 12.246469036 19.435398281 -10.200143792
v 12.303181924 19.634954631 -10.161402635
v 12.312324718 21.866688505 -9.703475051
v 12.312803417 21.285463125 -10.223524645
v 12.392475270 21.723303944 -9.835307486
v 12.433271855 19.489094615 -10.183340870
v 12.438558973 20.230721682 -10.225308128
v 12.485798448 19.675821066 -10.157625191
v 12.509918772 21.907059476 -9.767524898
v 12.555284426 19.214360043 -10.523160920
v 12.568864040 21.566374227 -10.156854987
v 12.628355995 19.534276798 -10.210671462
v 12.751534581 19.399341196 -10.412165895
v 12.758757919 19.668061286 -10.181196034
v 12.791089714 19.220912829 -10.973987170
v 12.825971469 19.547872245 -10.273465887
v 12.876563706 20.899174735 -10.432580486
v 12.890761718 19.702330232 -10.198757052
v 12.907240540 21.748900414 -10.173668154
v 12.942119502 19.282132387 -11.054201983
v 12.944527902 19.501674920 -10.461261496
v 12.997183949 19.811969250 -10.214937851
v 13.011624105 22.047193721 -10.016563348
v 13.022223487 19.664436579 -10.301107541
v 13.047615997 19.442258403 -10.976857506
v 13.145662844 19.337333739 -11.112969369
v 13.151518069 20.546466112 -10.454881005
v 13.153637759 19.553372636 -10.888393037
v 13.164574280 19.613256678 -10.653984733
v 13.187855482 19.903557375 -10.356161743
v 13.232422993 20.116958767 -10.326331481
v 13.242124580 21.999374032 -10.148519650
v 13.257391751 20.433653146 -10.499116965
v 13.260221109 19.509626552 -11.032153852
v 13.271006756 20.542327315 -10.505151004
v 13.281537220 20.061623305 -10.361243039
v 13.287080452 20.168380812 -10.404999368
v 13.290150091 19.664365798 -10.870940983
v 13.301566243 19.203009084 -11.168990284
v 13.304938562 20.066399127 -10.468601249
v 13.320382684 20.696548745 -10.513025336
v 13.337646611 19.373981282 -11.141663417
v 13.340104371 20.271888003 -10.552622378
v 13.360509649 20.497543737 -10.573464446
v 13.381968252 20.071754232 -10.620879941
v 13.405794278 19.633101299 -10.995551944
v 13.438800350 19.769381732 -10.916683823
v 13.472345658 19.909955561 -10.833886452
v 13.481046073 21.942829713 -10.156308301
v 13.483460993 20.050466061 -10.754527524
v 13.483591378 20.210685208 -10.705824010
v 13.495667838 19.299045205 -11.182543822
v 13.499384746 20.405441523 -10.680052452
v 13.519893400 20.618354902 -10.622445494
v 13.530394994 20.836159587 -10.538712144
v 13.544207439 21.057272330 -10.454008356
v 13.561044820 19.697627053 -11.000423692
v 13.583417051 20.157640800 -10.802371427
v 13.586950488 19.870463759 -10.930698365
v 13.596081175 20.030902699 -10.862273164
v 13.637309894 20.298188552 -10.770548135
v 13.673475944 19.277852029 -11.185206473
v 13.704382814 19.608376548 -11.043922976
v 13.716309331 20.730178803 -10.596868582
v 13.717986643 20.939180627 -10.493909940
v 13.725606725 20.157303661 -10.839866474
v 13.734748587 19.785365090 -10.969673283
v 13.750264421 19.977549091 -10.900571942
v 13.810852543 19.167166203 -11.107862927
v 13.844828121 21.978722885 -10.026295669
v 13.970017433 22.032244131 -9.922828525
v 14.387462288 19.157879055 -10.750763118
v 14.503056183 19.418064505 -10.660583153
v 14.504512772 20.182229578 -10.548225604
v 14.521007426 21.933685988 -9.722104296
v 14.930482954 21.557988599 -9.938837029
v 14.935618266 20.203987136 -10.354683734
v 15.201698057 19.761590287 -10.421468876
v 15.232410282 20.056199282 -10.317453183
v 15.352776274 21.511485800 -9.867944755
v 15.406628139 19.848264754 -10.393227451
v 15.446952544 20.071899518 -10.307991877
v 15.481319278 21.276917309 -9.907415137
v 15.519752167 20.272050053 -10.217125528
v 15.569821000 19.690675661 -10.418266058
v 15.592968091 21.041879430 -9.919073433
v 15.593680553 21.497383714 -9.860096499
v 15.647046268 19.934365526 -10.409667157
v 15.661759302 20.144969225 -10.306102224
v 15.699699521 21.228538826 -9.885109961
v 15.703111887 20.288469270 -10.215359740
v 15.711441636 19.496444613 -10.430563241
v 15.786882490 20.538572222 -10.043535382
v 15.793373808 19.723363221 -10.477621108
v 15.805773437 21.381901577 -9.925315157
v 15.819836408 19.281022251 -10.446499102
v 15.869902447 20.788997412 -9.925480001
v 15.882452950 19.940026104 -10.512146167
v 15.908036381 20.638972521 -9.977053851
v 16.012974083 19.228037447 -10.530487634
v 16.013549641 19.753158092 -10.588552803
v 16.105165705 19.976152107 -10.583712719
v 16.152666882 21.974202245 -9.968784638
v 16.168676317 19.564796239 -10.617402382
v 16.171235591 19.196242094 -10.631264187
v 16.205238178 20.185155794 -10.505276732
v 16.206145287 21.187584847 -10.144946165
v 16.246240586 19.793879241 -10.638467968
v 16.267798841 20.595889539 -10.177443735
v 16.283307225 21.886073053 -10.076530278
v 16.286855564 19.398281351 -10.638082400
v 16.303339973 22.037584335 -9.963451885
v 16.346810386 20.021274686 -10.599449277
v 16.378605738 20.709538832 -10.168435052
v 16.400272027 20.848095417 -10.166031308
v 16.442259774 20.234337077 -10.517997667
v 16.444191337 20.568542182 -10.287410580
v 16.493301839 21.998710930 -10.096778162
v 16.516646370 20.736997947 -10.263648815
v 16.540125012 20.418707281 -10.420828126
v 16.542539001 20.968575031 -10.262811556
v 16.562419012 21.840078756 -10.241131298
v 16.595507041 21.608464420 -10.282666422
v 16.596207395 21.183712408 -10.283749551
v 16.624782234 20.593134686 -10.361518711
v 16.633557156 21.796675399 -10.278555565
v 16.678385437 21.067332476 -10.292892344
v 16.680059955 20.777290687 -10.344624519
v 16.689265147 21.924151108 -10.192614980
v 16.703445464 21.777408198 -10.266930796
v 16.760209575 20.954670385 -10.328113101
v 16.775881872 20.643211901 -10.387427174
v 16.778882593 20.455263555 -10.436763056
v 16.790231690 21.686933935 -10.248030536
v 16.801394522 21.537207067 -10.249897838
v 16.862977296 20.786399022 -10.359515436
v 16.907395795 21.352741867 -10.215728544
v 16.927886754 20.614460111 -10.368896648
v 16.963616014 20.957425237 -10.303347372
v 16.982000321 20.450722426 -10.404637083
v 17.094951123 21.523533389 -10.087376460
v 17.099956051 21.281724796 -10.148407891
v 17.107257620 20.578065887 -10.295058601
v 17.437443137 20.750865340 -10.010645725
v 17.486087978 21.029783413 -9.937004186
v 17.513928935 20.613284782 -9.997424670
v 17.646646127 21.051729098 -9.891162626
v 17.771618441 19.871033728 -10.073926300
v 17.800692469 19.636476412 -10.171214119
v 17.832679674 20.075706765 -9.915840812
v 17.847500741 20.948639140 -9.890533052
v 17.943631858 21.931532770 -9.338892065
v 17.957914621 19.861703739 -9.875949472
v 18.033586442 19.388675690 -10.050301440
v 18.061028793 20.872857422 -9.798015468
v 18.111122772 20.284039900 -9.669810534
v 18.181845546 21.144554019 -9.732904844
v 18.220070750 20.093200728 -9.605321102
v 18.220646307 19.602837041 -9.856109507
v 18.255623057 20.449027419 -9.643829428
v 18.276555464 20.276432857 -9.601955302
v 18.291885033 21.227214485 -9.676421992
v 18.307689577 21.748820320 -9.343895130
v 18.326329067 21.905330941 -9.309425950
v 18.344221637 21.623626351 -9.449403733
v 18.360871822 21.525282413 -9.559769183
v 18.362613395 19.523322582 -9.868828580
v 18.375003710 19.670628011 -9.765367955
v 18.393229693 19.971353933 -9.599704295
v 18.408482894 19.806867465 -9.652082808
v 18.418598920 21.812779829 -9.314224124
v 18.426362425 20.367678255 -9.624391794
v 18.429202959 21.427588537 -9.625731967
v 18.429750577 19.393447787 -9.919350967
v 18.437655643 20.890671760 -9.633010253
v 18.448386341 20.562274382 -9.631033055
v 18.456429243 21.064836532 -9.636320174
v 18.481371924 21.742012352 -9.383205324
v 18.507979810 21.323470399 -9.665577672
v 18.521154299 21.907314658 -9.341139346
v 18.544787541 21.198028699 -9.675296023
v 18.553828821 19.568797201 -9.880522266
v 18.571794033 21.615797654 -9.583677165
v 18.576724455 21.441238001 -9.674792178
v 18.588770181 21.100336686 -9.656605311
v 18.610781059 20.439459011 -9.659600444
v 18.615417182 20.981296897 -9.641734883
v 18.663633615 21.322829649 -9.757746011
v 18.664753065 20.627690479 -9.635124356
v 18.666548654 21.848814562 -9.475052357
v 18.708404154 21.502815187 -9.766025469
v 18.717084080 20.815748721 -9.641199373
v 18.728490919 21.636016667 -10.598010384
v 18.735928461 21.419541910 -10.657254606
v 18.738072366 21.138748154 -9.790898301
v 18.740670756 21.577380598 -10.763273574
v 18.761001527 21.481933072 -10.409360752
v 18.762968481 20.266706124 -9.739771485
v 18.772518262 21.656209603 -9.743067436
v 18.777532503 20.498426631 -9.685580619
v 18.780287355 21.757137030 -10.758262128
v 18.788678572 20.957285538 -9.723898023
v 18.788918853 19.635828212 -9.965638630
v 18.804458901 21.433258429 -10.864837095
v 18.807347864 21.925983950 -10.691578500
v 18.814908341 21.548761055 -10.152349249
v 18.820323050 21.222213283 -10.786349885
v 18.829789013 21.597724408 -9.915550239
v 18.850520253 21.965073422 -9.592916816
v 18.859647214 20.653480664 -9.698172100
v 18.865790218 21.005317569 -10.718759149
v 18.869590014 21.742084995 -10.091192089
v 18.871653825 22.046636790 -10.586560704
v 18.872585148 19.857557490 -9.924212471
v 18.877793103 21.891998127 -10.851431638
v 18.885899335 19.472170621 -10.082723573
v 18.890278414 21.046785638 -9.897222742
v 18.892288208 21.785279736 -9.857499972
v 18.909243867 20.473714918 -9.764766321
v 18.910914660 20.823165774 -9.781567380
v 18.913591281 20.351245999 -9.811741300
v 18.925361335 20.672177896 -10.798291303
v 18.926693127 20.070852712 -9.904662147
v 18.926735967 20.840184763 -10.886004195
v 18.933478743 20.246390253 -9.867660701
v 18.936675042 21.057194099 -10.040096939
v 18.937824294 21.044671535 -10.943465866
v 18.947273493 21.887833253 -10.048840195
v 18.965624273 20.521633327 -10.897463188
v 18.979430199 22.015092894 -10.963035747
v 18.980529159 22.025940940 -9.742843919
v 18.980972469 20.648322999 -11.008050293
v 18.993373960 21.771054715 -11.010828428
v 18.997143954 21.959863603 -9.891253896
v 18.998960033 20.632486790 -9.853639640
v 19.001083449 19.734203815 -10.112816468
v 19.006064162 20.418673754 -9.895653464
v 19.007734954 19.966736436 -10.048644617
v 19.013728946 22.022942081 -10.081313550
v 19.039025530 20.853154361 -11.088352650
v 19.040085375 19.897095859 -10.149111971
v 19.040983170 20.247992128 -10.092020966
v 19.045818597 20.336413756 -10.372130200
v 19.051795825 20.400810987 -10.073165409
v 19.061787054 20.395971835 -11.084861122
v 19.062606618 20.553626120 -10.054311715
v 19.080566242 19.756538793 -10.234379210
v 19.112797454 19.653942436 -10.252473876
v 19.121911377 20.641980693 -11.195224710
v 19.158061594 19.518762827 -10.290573351
v 19.177313894 20.055646077 -10.967485607
v 19.245190546 19.422484562 -10.371269658
v 19.309883937 20.321739838 -11.377853341
v 19.344165921 19.267128780 -10.503510013
v 19.373958930 20.152410492 -11.393521912
v 19.395206124 20.525911823 -11.475432664
v 19.429232925 21.008357406 -11.405475438
v 19.431270659 20.845815539 -11.416313238
v 19.445043057 20.272457972 -11.531488970
v 19.523244351 20.904093981 -11.530471966
v 19.564671442 19.270770252 -11.137389578
v 19.580893219 21.072043106 -11.544161476
v 19.594658166 19.406767562 -11.302732863
v 19.595365971 19.692664966 -11.564877816
v 19.740531221 19.680306315 -11.717012152
v 19.762264565 20.753664896 -11.866835877
v 19.827796146 20.535858348 -11.939016171
v 19.871773198 20.323688164 -12.016366236
v 19.996905699 21.558886394 -11.679787189
v 20.005028695 20.761504769 -11.955847032
v 20.044164732 20.209981129 -12.092012912
v 20.057441667 21.398171782 -11.785517447
v 20.117016509 20.053192973 -12.101164088
v 20.158508793 20.124310628 -12.126414105
v 20.164325833 22.049283609 -11.581482366
v 20.198365673 21.814951673 -11.637605727
v 20.228514448 21.582130343 -11.710084043
v 20.595604554 19.970802590 -12.089088559
v 20.976293832 20.084526390 -12.078444473
v 21.146945655 20.056337118 -12.018744834
v 21.232681349 20.777951926 -11.830600910
v 21.303186193 20.179389045 -11.955621652
v 21.312251687 20.630566403 -11.803068221
v 21.333595738 21.009115502 -11.795173399
v 21.381070837 20.432388410 -11.839733459
v 21.412629634 21.280981600 -11.770335957
v 21.458469331 20.020170137 -11.878080666
v 21.488774568 20.220452920 -11.864948086
v 21.518288180 20.525924861 -11.698756367
v 21.568287164 21.134452894 -11.721641757
v 21.604426205 19.321268424 -11.564686894
v 21.632265300 20.362045616 -11.772541329
v 21.650357172 20.110011101 -11.826628819
v 21.685723215 20.580530167 -11.663934216
v 21.851954982 19.989186898 -11.804467067
v 21.856069565 20.227817819 -11.802551337
v 21.869407967 20.459294319 -11.739389040
v 21.893156692 20.680626854 -11.660858989
v 21.921610460 20.908104256 -11.625411920
v 22.073732689 21.601567045 -11.483757757
v 22.203465924 21.898865700 -11.393669061
v 22.252188995 19.519722089 -11.690008454
v 22.279160097 19.249971956 -11.589177884
v 22.346379235 19.658859819 -11.666368693
v 22.459112108 19.167039543 -11.529096402
v 22.550063208 21.752033383 -11.203990318
v 22.653151304 21.827574819 -11.130295694
v 22.747207433 21.491454914 -11.199060827
v 22.774787620 21.620931104 -11.125791818
v 22.793082520 21.306943148 -11.190530844
v 22.832436487 20.839367062 -11.230281554
v 22.914858535 21.466922015 -11.032002978
v 23.104794323 21.496096626 -10.880426504
v 23.182297125 21.787287667 -10.659778491
v 23.217825219 20.822346210 -11.046468280
v 23.233113810 21.160181612 -10.846550576
v 23.283198476 20.663443953 -11.077038012
v 23.326938972 20.769983530 -11.051543988
v 23.359075189 20.858554170 -10.981400497
v 23.370325565 21.262740716 -10.756758042
v 23.389663547 20.513692871 -11.027527042
v 23.393120617 21.795462817 -10.573157109
v 23.399716243 19.306328148 -11.199424975
v 23.409415036 21.018924192 -10.832430795
v 23.412263021 20.698372275 -11.005111970
v 23.447655141 19.562885165 -11.176379398
v 23.503378034 19.820000976 -11.144159362
v 23.514831439 20.793644711 -10.885903612
v 23.545088246 20.552700385 -10.899562389
v 23.552574217 20.041806623 -11.080150492
v 23.577360436 21.606624126 -10.594974272
v 23.636855185 20.339915529 -10.889975354
v 23.687893525 20.688487217 -10.786605068
v 23.720113561 19.897706807 -11.098721065
v 23.799702525 20.113328472 -10.978166014
v 23.814039305 21.616818383 -10.452263989
v 23.875955492 20.813167095 -10.641238652
v 24.001274258 19.909076393 -11.032720096
v 24.083381519 19.667221233 -11.033662595
v 24.218797684 19.847720861 -10.945958085
v 24.241527542 19.159529358 -10.875519365
v 24.297196418 19.626624882 -10.914777406
v 24.335661903 20.363591611 -10.670573451
v 24.340044707 20.006315783 -10.834837332
v 24.459864944 20.161952823 -10.712204501
v 24.553896859 21.174658090 -10.122991167
v 24.579633027 20.957501605 -10.254826397
v 24.660391733 20.080760121 -10.579094291
v 24.751439691 20.387198776 -10.423320346
v 24.754447863 20.202690735 -10.459399782
v 24.768931791 21.828053519 -9.707842954
v 24.780029431 20.571392030 -10.364153422
v 24.785956368 20.022442564 -10.420972481
v 24.845870212 21.634066477 -9.736636654
v 24.930158630 20.808855072 -10.046560317
v 24.987027049 21.793982014 -9.613556787
v 25.128582492 19.547782838 -10.074641556
v 25.136636570 20.822936669 -9.800719097
v 25.220375508 20.852649584 -9.699316695
v 25.221057236 21.297954023 -9.595536627
v 25.236638263 21.143715829 -9.647718631
v 25.286898017 20.994963124 -9.636093862
v 25.341551751 21.406734362 -9.492918849
v 25.365373120 19.597779959 -9.563565254
v 11.769463308 22.515850142 -9.423346259
v 11.918664910 22.886648774 -9.360279888
v 12.112164870 22.969454527 -9.335249662
v 12.309920043 22.987401113 -9.349437431
v 12.641095556 22.097710520 -9.756081738
v 12.749945745 22.901317105 -9.646791033
v 12.819966301 22.083057091 -9.883367456
v 12.821962126 23.042928427 -9.595783427
v 12.888660654 22.467460483 -9.789999574
v 12.926519848 22.969460115 -9.652741253
v 12.965159491 22.255077958 -9.883522987
v 13.028784655 23.082826287 -9.552523494
v 13.108207844 22.422142327 -9.862235747
v 13.127612881 22.991633043 -9.637785144
v 13.183248229 23.284874856 -9.428918362
v 13.221208006 23.159377277 -9.557339363
v 13.325565495 22.450143471 -9.885582142
v 13.372186571 23.242752999 -9.463952854
v 13.417816721 22.122055292 -10.104387067
v 13.561181724 22.448431700 -9.871108457
v 13.561194763 23.143541068 -9.467556141
v 13.568939641 23.227199912 -9.325629100
v 13.606605120 22.694749758 -9.733695537
v 13.630299829 22.134104744 -10.018900968
v 13.702490367 22.817581892 -9.652711451
v 13.748344965 23.118359968 -9.429241531
v 13.765954413 22.363713011 -9.770622477
v 13.772125356 22.933760658 -9.564762004
v 13.827548362 22.703913972 -9.610950947
v 13.932769187 23.165799677 -9.330603294
v 14.038053341 23.068280891 -9.358819574
v 14.115666039 22.143315524 -9.681009687
v 14.135250822 22.467961535 -9.408687241
v 14.309789985 22.303434089 -9.389764629
v 14.380323701 22.490128875 -9.298254736
v 14.438167214 22.220043465 -9.445885196
v 14.479380101 22.106183693 -9.566111490
v 14.873571694 22.291826084 -9.506029077
v 14.879358932 22.153927013 -9.567229077
v 15.148651786 22.503765300 -9.521921165
v 15.208179131 22.126050666 -9.577173740
v 15.310184099 22.586902604 -9.543249384
v 15.402141958 22.724017501 -9.502625093
v 15.574971214 22.990144789 -9.306296706
v 15.880638734 22.527096793 -9.643245488
v 15.911996365 22.316597402 -9.759489447
v 16.091290861 22.742874920 -9.444793686
v 16.172327101 22.105181590 -9.853961878
v 16.273831949 22.625502199 -9.467550553
v 16.275594011 22.799253464 -9.333345108
v 16.461845487 22.708322853 -9.360687807
v 16.474505886 22.214654833 -9.670669213
v 16.547394916 22.273024544 -9.597439319
v 16.708793119 22.073633969 -10.059925728
v 16.716692597 22.284101695 -9.588943794
v 16.953483224 22.259760648 -9.623940103
v 16.959888861 22.536307573 -9.364281781
v 17.025103793 22.378880531 -9.452106431
v 17.204640433 22.300450131 -9.437787347
v 18.125377595 22.057017311 -9.272523224
v 18.280794844 22.065244615 -9.290473536
v 18.328476697 22.220423445 -9.269760922
v 18.436208367 22.073473781 -9.308421984
v 18.545718864 22.247411311 -9.338141419
v 18.574738875 22.085908800 -9.372653440
v 18.613925204 22.409023717 -9.337014519
v 18.713271245 22.098341957 -9.436882101
v 18.727470189 22.330546752 -9.445598349
v 18.784886226 22.531885654 -9.471869096
v 18.814614043 22.408852354 -9.534626268
v 18.855795264 22.298336029 -9.566380642
v 18.860554323 22.480899468 -9.655770846
v 18.865250051 22.699963301 -9.488443844
v 18.870798871 22.689692676 -9.910632856
v 18.910305575 22.061619908 -10.778902099
v 18.924869597 22.530430928 -9.873054922
v 18.963651732 22.837243974 -9.444738738
v 18.968887627 22.334815934 -9.752025828
v 18.974954262 22.704675794 -10.064705275
v 18.983606249 22.198406979 -10.641974397
v 18.991727382 22.169329226 -9.786343202
v 19.006239250 22.493408993 -10.201757774
v 19.007345662 22.438069806 -10.025195777
v 19.013863057 22.371176630 -9.892253205
v 19.019911066 22.893678397 -9.947426617
v 19.029377028 22.164193913 -10.197470896
v 19.039912149 22.441007197 -10.346680880
v 19.041953608 22.324085236 -10.483495891
v 19.058600068 22.226832807 -10.886856355
v 19.071439281 22.628935054 -10.304925032
v 19.098484889 22.917430848 -10.065070353
v 19.105177373 23.010516539 -9.395705536
v 19.110780209 22.354241461 -10.676247068
v 19.150905311 22.843474522 -10.236872360
v 19.151763991 22.512266412 -10.506901890
v 19.158001989 23.112853989 -9.275665507
v 19.169829786 23.069771007 -9.907321073
v 19.192239270 23.171525449 -9.380585514
v 19.233444706 22.747199982 -10.438589379
v 19.273966551 23.298904300 -9.445447475
v 19.278008491 22.276990116 -11.240479536
v 19.366977736 22.860296071 -10.597182438
v 19.393216819 22.463882342 -11.268545873
v 19.399369135 22.770557553 -10.809333064
v 19.448572770 22.280080244 -11.358259246
v 19.455567002 22.764675319 -11.038891971
v 19.473936409 23.366609588 -9.931415319
v 19.527325407 22.933317348 -10.911012068
v 19.546106458 22.676587105 -11.251605116
v 19.553037360 23.528283462 -9.884862229
v 19.585501403 22.467916831 -11.379841715
v 19.633393735 22.891277447 -11.108198203
v 19.636677578 23.243175820 -10.765918531
v 19.659394398 23.636931553 -9.897503071
v 19.674584270 23.343404755 -10.284814052
v 19.692521542 23.731824011 -9.399702772
v 19.698407501 23.090163246 -10.942659341
v 19.716762006 23.782787845 -9.771915153
v 19.752003253 23.379018530 -10.737635195
v 19.807908684 23.932736367 -9.687215090
v 19.808938727 23.706438020 -9.957492352
v 19.833086058 23.471668363 -10.589553975
v 19.851025194 23.903224617 -9.865022264
v 19.882602617 22.269479930 -11.502645910
v 19.911257550 24.067556486 -9.753958322
v 19.920043647 23.568550125 -10.167708620
v 19.979309291 24.183960631 -9.599264711
v 19.980954006 22.076312453 -11.546839029
v 20.051853731 23.476041853 -10.822827928
v 20.075421780 24.195188656 -9.792617522
v 20.088626072 23.745356128 -10.140064172
v 20.129747689 23.685073480 -10.299872607
v 20.135434344 24.283686653 -9.691587649
v 20.145326853 22.290432826 -11.518119834
v 20.192425698 24.328242987 -9.301303886
v 20.210605115 23.859325796 -10.205459781
v 20.259212703 24.292705581 -9.861496277
v 20.307788625 23.823652416 -10.399553925
v 20.311335102 23.721151054 -10.617985390
v 20.351065323 24.002486840 -10.230464861
v 20.352315158 23.430438712 -11.002531275
v 20.363047719 24.447768927 -9.380058385
v 20.405681804 24.422673509 -9.768697433
v 20.441472530 22.703595459 -11.418750510
v 20.483536646 23.843174800 -10.545285419
v 20.503934473 23.975729942 -10.359930806
v 20.563380793 24.363009259 -9.878475219
v 20.618652925 24.478767067 -9.738112800
v 20.722674206 23.430254310 -11.054799892
v 20.786156878 24.487614632 -9.510943666
v 20.795224234 22.732598707 -11.436774395
v 20.916702226 24.425510317 -9.292108938
v 20.929785445 22.478275001 -11.442230083
v 21.081026644 24.505579844 -9.331551380
v 21.087091416 23.081837222 -11.235001497
v 21.119512618 24.546535686 -9.609598666
v 21.131286398 24.052314460 -10.531638749
v 21.231988445 24.615095928 -9.473066777
v 21.252574399 23.927016184 -10.705064982
v 21.254261956 24.571079761 -9.680585936
v 21.371632814 24.069966748 -10.608805344
v 21.388173103 24.707032368 -9.379848838
v 21.392298862 24.663059041 -9.621932171
v 21.405745298 24.715147913 -9.514629841
v 21.422389895 24.572508410 -9.763607755
v 21.483814344 24.714287370 -9.575446136
v 21.570699289 22.841725498 -11.161801405
v 21.604299545 23.489866406 -11.032021604
v 21.613938734 23.865656927 -10.724517517
v 21.787088364 23.441204801 -11.009945534
v 21.897213534 22.629598156 -11.182303540
v 21.929915994 22.837858647 -11.068496853
v 21.960340440 23.368978873 -10.965065099
v 22.083856165 23.029621691 -10.952061042
v 22.086670622 23.643065244 -10.736817494
v 22.156763822 22.806515917 -10.955451988
v 22.163223475 24.635238573 -9.384213947
v 22.174911574 22.608838975 -11.034782045
v 22.229477763 24.568986148 -9.523611516
v 22.230403498 23.481067270 -10.746180080
v 22.273447365 22.058458999 -11.330982670
v 22.275080904 24.480916560 -9.630057029
v 22.311555222 24.163272232 -10.096639395
v 22.353801876 23.303097114 -10.705660097
v 22.424327210 23.501714692 -10.633320548
v 22.455561906 24.570690468 -9.566020221
v 22.460443899 23.940052837 -10.335469618
v 22.461472079 23.691525683 -10.546433739
v 22.476101294 24.656893685 -9.349598549
v 22.550055757 23.295523599 -10.544701479
v 22.609315813 23.548534140 -10.502309538
v 22.634910420 24.131642655 -10.146121494
v 22.642094642 23.792026564 -10.397840291
v 22.649504244 24.004472420 -10.265242308
v 22.650951520 22.265184671 -10.783759877
v 22.652819753 24.471599609 -9.726195596
v 22.690895945 22.433327511 -10.685039684
v 22.716406733 24.210084230 -10.006756522
v 22.728700191 22.959969938 -10.351700708
v 22.747933865 24.609159678 -9.597916156
v 22.771343589 22.089168429 -10.745324194
v 22.771419957 23.588899523 -10.350875556
v 22.779107094 22.267946973 -10.644470342
v 22.802587599 24.073207751 -10.135358199
v 22.826308385 24.318223819 -9.819427505
v 22.833043709 23.901598528 -10.245620273
v 22.838849574 23.737732321 -10.293002240
v 22.858845070 24.493308738 -9.676741436
v 22.883003578 24.587867782 -9.597043507
v 22.896556184 24.625690654 -9.485022165
v 22.911226377 24.131122977 -9.948969819
v 22.946629673 22.960763425 -10.069336742
v 22.970613092 23.758757859 -10.166207328
v 22.996928543 23.936716840 -10.055372491
v 23.021955043 23.456659168 -10.124033317
v 23.058809340 23.606257513 -10.104269721
v 23.067193106 22.856611758 -9.974979796
v 23.068528622 24.513486773 -9.393270127
v 23.130655289 23.732161149 -10.027638637
v 23.163516074 22.716531530 -10.020739399
v 23.177223280 22.122999653 -10.412016883
v 23.235376924 22.854380310 -9.896761738
v 23.251626641 23.478485644 -9.993183427
v 23.251911625 24.387847632 -9.348111227
v 23.297986016 22.569056600 -10.116300546
v 23.306235671 23.724844679 -9.911222383
v 23.313283920 22.248625755 -10.309008881
v 23.330615833 23.041257635 -9.875901975
v 23.363949731 22.692823783 -9.963667020
v 23.411519825 22.395797074 -10.190997273
v 23.414919153 23.250155151 -9.903748520
v 23.453913629 22.853396833 -9.877136908
v 23.472564295 23.598436266 -9.875088930
v 23.487308994 22.529365495 -10.055402294
v 23.502724245 23.417994380 -9.905979969
v 23.569853976 22.668149322 -9.942028672
v 23.576520383 23.061634973 -9.852877818
v 23.676838726 22.826867178 -9.869079106
v 23.686148226 24.174848571 -9.452335536
v 23.716298863 24.031642824 -9.527345188
v 23.719063029 24.277245626 -9.300393984
v 23.756474257 23.189701140 -9.812030941
v 23.764824495 22.620880976 -9.894594550
v 23.813374341 22.981783375 -9.814159945
v 23.830203339 24.117257446 -9.383111261
v 23.866025731 24.203160778 -9.296172298
v 23.960705847 24.147311226 -9.290132672
v 24.253502488 23.225236684 -9.535772726
v 24.340057746 23.709483445 -9.380843490
v 24.397831410 23.936409503 -9.290689602
v 24.439154193 22.780690342 -9.458956309
v 24.453854188 22.269641981 -9.593686089
v 14.080812223 -12.787583284 -6.508733146
v 14.257634990 -12.912622653 -6.455833092
v 14.283696190 -12.987901457 -6.275319029
v 14.304689132 -12.776761316 -6.621556822
v 14.383981936 -12.898130342 -6.521884352
v 14.519302174 -12.840181589 -6.559107918
v 14.536007307 -12.724273838 -6.707038265
v 14.730038121 -12.758774683 -6.610973738
v 14.934807085 -12.897411361 -7.986627519
v 15.289559029 -12.948609889 -7.739464287
v 15.413170680 -12.797764502 -7.400747854
v 15.477377921 -12.781346217 -6.488017272
v 15.546192415 -12.795858085 -7.230456453
v 15.565960668 -12.973495759 -6.274703890
v 15.658002347 -12.824591249 -7.049869280
v 15.765704215 -12.828950770 -8.634294383
v 15.795987099 -13.003698550 -8.105555549
v 15.982231125 -13.007536530 -8.027984761
v 16.013255343 -12.921058573 -8.619409055
v 16.028853133 -12.883942574 -7.581442129
v 16.097998247 -13.003401458 -8.441803977
v 16.283823177 -12.795403600 -9.053512476
v 16.287336126 -12.963991612 -8.602074347
v 16.338257119 -13.085621409 -8.119774982
v 16.604922712 -13.040538877 -8.200898767
v 16.610110179 -12.986105867 -7.860241458
v 16.663506627 -12.958526611 -7.658855990
v 16.724724323 -12.873653322 -8.619113825
v 16.752650961 -12.786481529 -8.986105211
v 16.788512468 -13.008326292 -8.053037338
v 16.824297607 -13.009654358 -7.810685784
v 16.849253327 -13.190954924 -6.907317787
v 16.895079985 -12.911463156 -8.542721160
v 16.902279109 -12.879357673 -8.703188971
v 16.917452216 -12.956422754 -8.380624466
v 16.943128780 -12.843973935 -8.876894601
v 16.966773197 -12.999615632 -8.138024248
v 16.986101866 -12.760302052 -9.052333422
v 16.996933147 -13.033284806 -7.938383147
v 17.089691013 -12.944336981 -8.768731728
v 17.198346555 -12.887093239 -8.957061917
v 17.215689644 -12.728927657 -9.129033424
v 17.276575789 -13.306954876 -7.163519505
v 17.351817340 -13.229877688 -6.684024353
v 17.449414358 -13.252804056 -6.799628492
v 17.487149686 -13.390332460 -7.303239312
v 17.498495057 -13.232341968 -6.721811835
v 17.499351874 -13.380167075 -7.479008753
v 17.542585731 -13.237103820 -8.425728418
v 17.656784505 -13.202738948 -8.592267521
v 17.675491050 -13.418421149 -7.211206481
v 17.739113420 -13.341420330 -7.839887403
v 17.857460305 -13.281406835 -6.309655495
v 18.706552684 -13.328049332 -6.266738754
v 18.713865429 -13.375450857 -6.493220571
v 18.799362704 -12.878032401 -8.953595534
v 18.829258159 -13.400972821 -6.624027621
v 18.851170316 -13.316751458 -6.363161840
v 18.904326484 -13.406545855 -6.728656124
v 18.959641457 -13.335430063 -6.544260774
v 19.001619890 -13.394969516 -6.892825942
v 19.002037123 -13.383059762 -7.103242911
v 19.051797688 -13.369591907 -6.719633937
v 19.099820405 -13.154433109 -6.488671526
v 19.163807854 -13.321567327 -7.011788897
v 19.288163632 -13.227590360 -8.237248287
v 19.408741966 -13.180296868 -8.337510750
v 19.436962903 -13.129610568 -8.514572866
v 19.524917006 -13.150161132 -7.768452168
v 19.535701722 -13.158946298 -8.155263960
v 19.560009241 -13.038391247 -7.620352320
v 19.566485658 -13.106065802 -8.435051888
v 19.579021260 -13.112425804 -8.287726901
v 19.581690431 -13.092899695 -7.810428739
v 19.690185785 -13.025549240 -8.170038462
v 19.789174199 -12.824126519 -8.038745262
v 19.857415929 -12.810981832 -8.530939929
v 19.988851622 -12.739344500 -8.360199630
v 9.634424001 -10.260198265 -6.893948186
v 9.658240713 -10.542782024 -6.304210518
v 9.683169425 -10.577489622 -6.545074284
v 9.810282849 -10.734143667 -6.664291024
v 9.966343641 -10.822419077 -6.818795111
v 10.112430900 -10.740808211 -7.193474565
v 10.116503574 -10.879438370 -6.990348455
v 10.328198783 -11.120696552 -7.142154034
v 10.380498134 -11.026332155 -7.385719568
v 10.410996154 -11.164275929 -7.263780572
v 10.442335159 -11.220847256 -7.134115323
v 10.482493788 -11.005408131 -7.530094124
v 10.515305214 -11.097069830 -6.481218152
v 10.532045737 -11.168778874 -7.394389715
v 10.589715093 -11.275716126 -7.194764912
v 10.605536401 -11.022261344 -7.685569115
v 10.665930808 -11.175585911 -6.569803227
v 10.675206780 -11.090587825 -6.419121288
v 10.713791475 -10.993914679 -7.873155177
v 10.761089623 -11.132636108 -7.745188661
v 10.800976306 -11.267148890 -6.646273192
v 10.808171704 -10.756864212 -8.130296133
v 10.825309902 -11.170577258 -6.488185842
v 10.832658969 -10.980348103 -8.071811870
v 10.842281394 -11.017254554 -6.318497937
v 10.851616040 -11.120732874 -7.899554446
v 10.905356146 -10.872381739 -8.278720081
v 10.966291651 -11.302357540 -6.560055073
v 10.973052122 -11.156044900 -8.041585796
v 10.984489694 -11.067426763 -8.235809393
v 11.008159257 -11.156830005 -6.418138277
v 11.023730971 -10.964467190 -8.425014094
v 11.071218178 -11.006439105 -6.284663454
v 11.116377078 -11.418427341 -6.652001292
v 11.152364314 -11.310319416 -6.483604200
v 11.155392043 -11.021099985 -8.568940684
v 11.158327572 -11.150454171 -8.370050229
v 11.244893074 -11.014628224 -6.257668603
v 11.287447996 -11.500272900 -6.763040554
v 11.291917413 -11.055211537 -8.727807552
v 11.294092983 -11.197037995 -8.553317748
v 11.311872862 -11.421361938 -6.569808815
v 11.315976270 -10.049110278 -8.934735321
v 11.418315582 -11.080912314 -8.901741356
v 11.434428394 -11.367862113 -8.517929353
v 11.445219629 -11.593695730 -6.869781297
v 11.450055987 -10.889293626 -9.099691175
v 11.511501856 -11.490790173 -6.680157501
v 11.511816643 -11.127555743 -9.062810801
v 11.527247727 -10.710701346 -9.237634949
v 11.528472416 -11.564824730 -7.988028228
v 11.569467373 -11.215620674 -6.376901176
v 11.610074900 -10.267888196 -9.258184582
v 11.772159487 -11.512396857 -8.900197223
v 11.796491221 -11.737246998 -7.215151563
v 11.805142276 -11.708732694 -7.719752379
v 11.898919009 -11.693495326 -7.000884041
v 12.003845535 -11.746859178 -7.171399891
v 12.162981555 -11.447598226 -6.656523794
v 12.184022926 -11.690077372 -7.047486026
v 12.230722234 -11.239442043 -6.337986793
v 12.363760732 -11.775622144 -7.249443326
v 12.516055256 -11.807294562 -7.462951355
v 12.583678588 -11.750345118 -7.255617995
v 12.761663646 -11.409404688 -6.642477587
v 12.765650637 -11.796414852 -7.377426606
v 12.782495469 -11.725336313 -7.208398078
v 12.870827690 -11.470297351 -6.727143656
v 12.914006598 -11.533870362 -6.868671160
v 12.941319495 -12.038958259 -8.527634665
v 13.016676530 -11.795552447 -7.269590162
v 13.087651692 -12.009849772 -9.150297381
v 13.142874464 -11.851214804 -7.624370512
v 13.211876154 -11.828483082 -7.125166710
v 13.240677305 -12.108089402 -9.002828039
v 13.269005343 -11.868781410 -7.305365056
v 13.321774080 -11.902241036 -7.642685436
v 13.351551257 -12.021508999 -9.193848819
v 13.398123905 -12.193595991 -8.879008703
v 13.455758803 -12.143825181 -9.044419974
v 13.484477997 -11.999611743 -7.558193058
v 13.547391631 -12.149699964 -6.697723642
v 13.553595170 -12.101873755 -9.183141403
v 13.646889478 -12.289561331 -6.661876105
v 13.668336906 -12.211875990 -6.799851544
v 13.684322126 -12.484512292 -6.367450114
v 13.752181083 -12.375155464 -8.776995353
v 13.811168261 -12.253462337 -6.930044852
v 13.926028274 -12.232388370 -9.255458601
v 13.935151510 -12.647174299 -6.591221318
v 14.002253301 -12.382891029 -8.243362419
v 14.129098505 -12.419763021 -8.401237428
v 14.375965111 -12.665904127 -6.781135220
v 14.378541149 -12.484034523 -7.142141927
v 14.495461248 -12.610333972 -8.241018280
v 14.609803446 -12.498919852 -7.210619748
v 14.696137980 -12.702980079 -7.822683081
v 14.742633328 -12.512325309 -7.359971758
v 14.753343537 -12.526853941 -9.005846456
v 14.797469601 -12.463704683 -9.234919213
v 14.816357754 -12.496279553 -7.256248035
v 14.833319001 -12.696548365 -7.639083546
v 14.949136414 -12.586384080 -9.108243510
v 14.971316792 -12.530653737 -7.234061137
v 15.014179982 -12.630451471 -8.935629390
v 15.095984563 -12.682312168 -8.728932589
v 15.149477869 -12.602875009 -7.225154433
v 15.374308452 -12.594287284 -9.213049896
v 15.543293208 -12.615137734 -9.160342626
v 15.555866063 -12.671171688 -8.971760981
v 16.778025776 -12.677698396 -9.169330820
v 17.258033156 -12.529111467 -9.255778976
v 19.397724420 -12.669319287 -6.503914483
v 20.007871091 -12.070185505 -6.560744718
v 20.103724673 -11.621774174 -6.296440493
v 20.110491663 -12.602117844 -8.246318437
v 20.119177178 -12.395594269 -8.759130724
v 20.126715302 -12.600914575 -8.413266391
v 20.145349205 -11.943476275 -6.705601700
v 20.166564733 -12.284749188 -9.022784419
v 20.193092525 -11.995845474 -6.922208704
v 20.220834762 -12.509526685 -8.298058063
v 20.234592259 -12.443952262 -8.427973837
v 20.281694829 -11.757778004 -6.841874681
v 20.314337686 -11.899464764 -7.050075568
v 20.423471928 -10.507600382 -6.276916247
v 20.433811471 -11.972268112 -8.786030114
v 20.434392616 -11.125259101 -6.732313428
v 20.442612469 -10.313772596 -6.307765376
v 20.488416776 -10.452280752 -6.462343037
v 20.513946190 -10.666240007 -6.425159518
v 20.539734513 -11.106805876 -6.275381427
v 20.546525717 -10.888175108 -6.750157103
v 20.549518988 -10.268801823 -6.472331472
v 20.552789792 -10.180802085 -6.315772887
v 20.563442260 -10.584231466 -6.596021820
v 20.564408973 -10.789126158 -6.582070142
v 20.612906665 -10.677133687 -6.748876534
v 20.631108433 -11.801446788 -7.918125950
v 20.649760962 -11.164807715 -9.169091471
v 20.662860945 -11.890914291 -8.305107243
v 20.673893392 -10.218788870 -6.610871293
v 20.772213116 -10.152338073 -6.713967305
v 20.846346393 -10.120745748 -6.857416593
v 20.865462720 -10.028860532 -6.714999676
v 20.872922614 -10.375279933 -8.926579729
v 20.885104313 -10.381692089 -7.195029873
v 20.895846188 -9.957482107 -6.824608892
v 20.911855623 -9.984554723 -6.989009213
v 20.914534107 -9.939488024 -8.868436329
v 20.918330178 -10.457807221 -7.577321958
v 20.955398679 -10.136165656 -8.823599666
v 20.998993888 -10.899647139 -8.035201579
v 21.010527387 -10.630127043 -7.800501771
v 21.040249616 -10.734812357 -8.541911840
v 21.084884182 -10.201659985 -7.669488434
v -1.325936290 -7.214537822 -6.268769503
v -0.834076374 -7.167450152 -6.300941110
v -0.581328874 -6.971898489 -6.367029622
v -0.389279041 -7.003162056 -6.421579048
v -0.239681322 -6.954994984 -6.598271895
v -0.174968372 -7.058656774 -6.439934019
v 0.250625802 -7.106587756 -6.387138274
v 0.338839658 -7.261392660 -6.262477953
v 0.523650146 -7.061525248 -6.501397118
v 0.617488229 -7.257659920 -6.455384195
v 0.653624360 -7.859086618 -6.369064562
v 0.662994687 -6.946451962 -6.604214665
v 0.758133072 -7.394841872 -6.556996610
v 0.811605249 -7.018847857 -6.643311121
v 0.928471098 -8.318512700 -6.495465990
v 0.965370855 -7.882596925 -6.770477630
v 1.017472823 -8.462425321 -6.454555318
v 1.030402142 -8.374276571 -6.610793062
v 1.068926998 -8.764923550 -6.280030590
v 1.232480397 -8.546926081 -6.589917932
v 1.234732335 -8.853723295 -6.311000325
v 1.647711615 -7.702000905 -7.116876077
v 1.789782662 -7.457270753 -7.172674872
v 1.804365311 -7.842015475 -7.167300209
v 2.013346180 -7.738471031 -7.307113614
v 2.374653472 -8.612299338 -7.047210354
v 2.403256716 -7.305225823 -7.358434610
v 2.414301038 -8.488523774 -7.182160858
v 2.672750503 -8.397014812 -7.255148143
v 2.700108569 -8.261268027 -7.324618287
v 2.859352389 -8.363974281 -7.230761461
v 2.932936652 -8.188361302 -7.327433210
v 2.967087552 -7.976294495 -7.386247162
v 2.994270064 -8.489312604 -7.031572983
v 3.013228998 -9.074735455 -6.248516496
v 3.101468552 -8.304023184 -7.192207035
v 3.694647225 -7.164747920 -7.279454265
v 3.871503053 -6.999748293 -7.212413475
v 3.874568734 -7.616747171 -7.178124506
v 4.373241216 -7.721311878 -7.029207889
v 4.793057684 -7.886995561 -6.960575003
v 5.073755048 -8.377715945 -6.473623216
v 5.269661546 -7.710332051 -6.937964819
v 5.299104378 -8.315976709 -6.507000886
v 5.624116398 -8.469472639 -6.481709890
v 5.659295246 -7.229600567 -7.060146891
v 5.845543463 -7.375732996 -6.971772760
v 5.933490116 -8.617612533 -6.462686695
v 6.143106613 -6.923511159 -7.167359814
v 6.257777568 -7.344005164 -6.822472904
v 6.258977111 -7.054751739 -7.090837229
v 6.264805794 -8.687166497 -6.468361244
v 6.358720362 -6.933146156 -7.099274546
v 6.429012399 -7.067941595 -6.997969467
v 6.476700772 -8.641332388 -6.472489797
v 6.494915113 -7.237500977 -6.854726933
v 6.532649044 -6.935762241 -7.019566838
v 6.552272942 -7.771699224 -6.638485473
v 6.648922339 -7.058358286 -6.943742745
v 6.702285260 -8.610076271 -6.499468349
v 6.783471908 -8.165865205 -6.534944288
v 7.027060725 -8.666175418 -6.553236861
v 7.178563159 -8.745855652 -6.535755936
v 7.349646650 -8.696258999 -6.588120945
v 7.541580591 -8.706747554 -6.597512867
v 7.654350251 -7.643281016 -6.833616644
v 7.883997634 -8.166187443 -6.752856541
v 7.930438034 -7.046564948 -7.054538932
v 7.944029756 -6.946816109 -7.631443907
v 7.967447862 -6.988711655 -7.421512622
v 7.969949394 -7.012367249 -7.223139517
v 7.994721644 -7.098905277 -7.792022079
v 8.031433448 -7.197033148 -6.957682781
v 8.033660240 -8.610785007 -6.604684982
v 8.068423718 -7.154463325 -7.125798613
v 8.100236766 -7.593706250 -6.714482792
v 8.105301298 -7.245628629 -8.053039201
v 8.120817132 -7.433581166 -6.766463630
v 8.139174432 -7.192924619 -8.163551800
v 8.140997030 -7.328726351 -6.873670965
v 8.166084066 -8.746567182 -6.452481262
v 8.173350245 -7.279961836 -7.023782004
v 8.173515089 -7.075242698 -8.260720409
v 8.202616125 -7.231268566 -8.288936689
v 8.207605220 -8.593126200 -6.604115013
v 8.235914633 -7.357964758 -8.152632974
v 8.254004642 -7.747461088 -6.695466116
v 8.274559863 -7.180681918 -8.496683091
v 8.297380991 -7.487519644 -7.978865877
v 8.298377506 -7.398519665 -6.913044956
v 8.346933872 -8.819120936 -6.289002020
v 8.357874118 -7.375149056 -8.423668332
v 8.374031633 -8.644334972 -6.576683838
v 8.403141983 -7.298980840 -8.663239889
v 8.408581838 -7.375706919 -8.545052260
v 8.424635045 -7.463609334 -7.052229717
v 8.485900238 -7.511586882 -6.857254542
v 8.489161730 -7.038743701 -8.917774074
v 8.492687717 -7.671383210 -6.738251075
v 8.502496406 -8.545528166 -6.646967493
v 8.515171707 -7.260671351 -8.804248646
v 8.582792245 -8.663075045 -6.560360547
v 8.585465141 -7.868845947 -6.743037608
v 8.600350469 -7.443060633 -8.662781678
v 8.614007384 -7.784424815 -7.494600490
v 8.616227657 -7.559065707 -7.000038400
v 8.650127798 -7.620518561 -6.838267669
v 8.678787388 -8.548147976 -6.652364507
v 8.729939349 -7.825409994 -6.769772619
v 8.747487329 -8.412554860 -6.707800552
v 8.756075054 -7.913833484 -7.487426512
v 8.783328347 -7.684448734 -6.945054512
v 8.814268745 -7.538747974 -8.798675612
v 8.844303899 -8.081982844 -6.729573943
v 8.880590089 -7.799536921 -7.099017035
v 8.889138699 -8.037491702 -7.502609398
v 8.897681721 -7.953981869 -7.872951217
v 8.924005553 -7.931057364 -8.094516583
v 8.935936727 -7.705036551 -8.838055655
v 8.939404972 -7.824610919 -6.887695752
v 8.941024542 -7.912030444 -6.772242952
v 8.989917114 -7.898613811 -7.061188575
v 9.010562673 -7.877069525 -8.782735094
v 9.022403508 -8.024108596 -8.213055320
v 9.032361209 -7.914755493 -6.844891701
v 9.035249241 -8.093127050 -7.344607264
v 9.047542699 -8.030586876 -6.800623145
v 9.059018455 -8.279011585 -6.754646543
v 9.064387530 -8.042173460 -8.023180999
v 9.073281661 -8.696955629 -6.405602209
v 9.078671224 -8.814377710 -6.274260581
v 9.097295813 -8.509187028 -6.669494323
v 9.099246003 -7.997692563 -7.023360115
v 9.119851515 -8.080469444 -7.837504148
v 9.149753489 -8.617375046 -6.539501250
v 9.151688777 -8.160674013 -8.331878111
v 9.182861075 -8.115855977 -6.845821161
v 9.199241176 -8.138292469 -8.134153672
v 9.211087599 -8.158426732 -7.242928725
v 9.224054404 -8.801044896 -6.372409873
v 9.232678451 -8.693345822 -6.481267978
v 9.253636003 -8.119697683 -7.950371131
v 9.276257828 -8.246829733 -6.831349805
v 9.277755395 -8.427030407 -6.771167275
v 9.281634353 -8.134413511 -7.070094347
v 9.291111492 -8.222068660 -8.709512651
v 9.294750169 -8.174116723 -7.776800077
v 9.300205857 -8.149364032 -6.938931998
v 9.302388877 -8.660407737 -6.664386950
v 9.304760024 -9.125188924 -6.248410325
v 9.321540594 -9.721080773 -6.408147980
v 9.337862022 -8.265478536 -7.605834864
v 9.343933314 -8.822470903 -6.646758411
v 9.357615374 -8.252015337 -7.153664716
v 9.360023774 -8.232224733 -8.240355179
v 9.363867342 -8.203500882 -7.020423189
v 9.379934520 -8.302878588 -8.566128090
v 9.390909225 -8.553210646 -6.825103890
v 9.402324446 -8.720305748 -6.833986379
v 9.403015487 -8.366844617 -6.964806467
v 9.403037839 -9.804358706 -6.778513547
v 9.408463724 -8.180262521 -8.023159578
v 9.416420013 -8.175210096 -7.865404710
v 9.458961897 -8.264007047 -7.725557778
v 9.464574978 -8.554626256 -7.098310627
v 9.466083720 -8.368617855 -7.586550899
v 9.480893612 -9.572812356 -7.055161521
v 9.497723542 -9.319929406 -7.195450831
v 9.507530369 -8.320786990 -8.679819293
v 9.514763020 -8.943348192 -7.201048546
v 9.518715553 -9.731316008 -6.992567331
v 9.549728595 -8.541041985 -7.512771059
v 9.583273903 -8.404226042 -7.670782506
v 9.604940191 -8.261053823 -7.845951244
v 9.648533538 -8.315712214 -8.843171410
v 9.658573195 -8.571577258 -7.642786484
v 9.659577161 -8.742575534 -7.564818487
v 9.697393514 -8.450224064 -7.733437698
v 9.722376242 -8.341632783 -8.652029559
v 9.748587385 -8.867763914 -7.614598610
v 9.760984220 -8.242029697 -7.934169844
v 9.770901874 -9.187388234 -7.479561493
v 9.793419391 -8.657929488 -7.718075067
v 9.794782847 -9.360786527 -7.441477850
v 9.805701673 -8.381444961 -7.811336778
v 9.869186208 -9.527655318 -7.444838062
v 9.884148836 -8.272661828 -9.082486853
v 9.897986427 -8.337569423 -8.614375256
v 9.900642559 -8.343332447 -8.842690848
v 9.939108044 -9.227303788 -7.525941357
v 9.957133792 -9.413802996 -7.517328020
v 9.986168705 -9.594729170 -7.534630131
v 9.989599697 -8.291985840 -7.930583321
v 10.014959611 -8.249960840 -9.219980799
v 10.044312105 -8.475222625 -7.835049182
v 10.067535564 -8.215364069 -8.062487468
v 10.069581680 -8.342687972 -8.641486987
v 10.076010600 -9.315650910 -7.538354490
v 10.081230663 -8.339313790 -9.038150311
v 10.109469295 -9.446893819 -7.597030606
v 10.117786936 -8.239879273 -8.211690933
v 10.134644806 -9.648909792 -7.652026601
v 10.157785378 -8.501617238 -7.840109989
v 10.159907863 -9.317603894 -7.559324615
v 10.171410628 -8.987615816 -7.663636934
v 10.173615068 -9.188683704 -7.582978811
v 10.183515958 -8.268628269 -8.047892712
v 10.214864276 -8.374677040 -7.921310142
v 10.222964920 -9.342739359 -7.613124326
v 10.230653919 -8.787885308 -7.804471534
v 10.267809033 -9.496944956 -7.711736485
v 10.272075422 -8.928002790 -7.772781420
v 10.273892432 -9.683801793 -7.730697282
v 10.313497856 -9.068119340 -7.741085719
v 10.322966613 -9.289581329 -7.711471058
v 10.329165496 -8.556494489 -7.913820446
v 10.367678478 -8.400876075 -8.059646934
v 10.429889895 -8.756392635 -7.977017201
v 10.485501029 -8.572620340 -8.044037037
v 10.507658124 -8.909266442 -8.101276122
v 10.525249876 -8.453364484 -8.142269216
v 10.546257719 -9.386228397 -8.021528833
v 10.553760454 -9.131927043 -8.137787692
v 10.565354489 -8.740987629 -8.122578263
v 10.584583506 -8.421967737 -9.209841490
v 10.621347465 -8.574010804 -8.169678971
v 10.657694191 -8.914653212 -8.220215328
v 10.672177188 -9.070899338 -8.253009990
v 10.701790452 -8.719443344 -8.207220584
v 10.732838884 -9.187129326 -8.249941282
v 10.742563754 -8.406361565 -8.527133614
v 10.765263811 -8.516274393 -9.181406349
v 10.774139315 -8.587709628 -8.259622380
v 10.810547508 -8.497192524 -8.331093006
v 10.819450021 -8.460858837 -8.729199879
v 10.850763880 -9.379553609 -8.271579631
v 10.865937918 -8.448445238 -8.430765010
v 10.877540335 -8.538078517 -8.938527666
v 10.884841904 -8.784622885 -8.266492747
v 10.889080353 -9.163500741 -8.295455016
v 10.916957632 -9.610026143 -8.358089253
v 10.936801322 -8.636930026 -9.142053314
v 10.940099135 -8.571554907 -8.342990652
v 11.059338227 -8.869145997 -8.288994431
v 11.097891256 -8.669449948 -8.999306709
v 11.097980663 -8.712981828 -9.173781611
v 11.106863618 -8.513741195 -8.504572324
v 11.110080406 -8.702034131 -8.348749951
v 11.220552027 -8.760550991 -9.105604142
v 11.238222942 -8.541205898 -8.697065525
v 11.260688305 -8.919438347 -8.407643996
v 11.280457489 -8.651423268 -8.439006284
v 11.286929250 -8.647824638 -8.862268180
v 11.336761527 -8.566006087 -8.558489382
v 11.339500546 -9.728799574 -8.833398111
v 11.343121529 -8.808117360 -9.037430398
v 11.360482313 -8.874114603 -9.253298864
v 11.367972009 -9.325273335 -8.680044673
v 11.372104287 -8.883660659 -8.514538407
v 11.406634934 -8.945703506 -9.152659215
v 11.412992142 -8.701100945 -8.516342379
v 11.418459937 -8.714845404 -8.873634040
v 11.432169005 -8.656398393 -8.707836270
v 11.447486468 -8.870993741 -8.970219642
v 11.477039196 -9.405792691 -8.850632235
v 11.483519338 -8.847885765 -8.621432818
v 11.483672075 -8.828490041 -8.868392557
v 11.492924765 -9.023890831 -9.009650908
v 11.503391899 -9.186672047 -8.809561841
v 11.524606496 -8.988923393 -8.769976906
v 11.549009942 -9.674911387 -9.150379337
v 11.554062366 -9.284607135 -9.009017609
v 11.578751728 -9.336747229 -9.145826101
v 20.900670439 -9.585386142 -9.246326983
v 20.934728906 -9.580391459 -9.008012712
v 20.941708237 -9.672569111 -7.071327418
v 20.951446146 -9.784688242 -8.769141510
v 20.955389366 -9.763433598 -7.150668651
v 20.961500704 -9.791533463 -6.928952876
v 20.980458707 -9.422288276 -9.259231389
v 20.981401205 -9.623017162 -7.026075851
v 20.990127698 -9.552531876 -8.761275560
v 21.033508703 -9.765734896 -6.803335156
v 21.036272869 -9.569906630 -7.171641570
v 21.041506901 -9.767138399 -8.626897819
v 21.050600335 -9.371972643 -8.841114119
v 21.059500054 -9.608912282 -6.941711996
v 21.064352244 -9.343545884 -8.693581447
v 21.071216092 -9.540311992 -7.026238833
v 21.104715765 -9.611827321 -7.384077180
v 21.154794842 -9.221042506 -9.222695604
v 21.159267053 -9.441051632 -7.308951113
v 21.162239835 -9.392319247 -7.182696834
v 21.162910387 -9.426753037 -7.062586956
v 21.191380918 -9.085255675 -7.980096154
v 21.198017523 -8.583940566 -7.080503739
v 21.218333393 -8.629057556 -7.247522008
v 21.218447015 -9.292026982 -7.256153971
v 21.221749485 -8.863471448 -7.934484631
v 21.237369627 -8.647844195 -6.933660246
v 21.243559197 -9.221612476 -7.114047185
v 21.246207878 -9.563817643 -6.618820131
v 21.272366866 -8.450265042 -7.180232555
v 21.292459220 -8.521780372 -8.168641478
v 21.298535168 -9.408918209 -6.764592603
v 21.299669519 -8.459036238 -6.958689541
v 21.300252527 -8.467166685 -7.403359283
v 21.355377510 -9.366837330 -6.340593565
v 21.386580542 -8.310905658 -7.293338422
v 21.516932175 -8.157144301 -7.006959524
v 21.544639021 -8.294460364 -6.685889792
v 21.557642147 -7.878119126 -7.421826478
v 21.576788276 -8.264201693 -9.260811843
v 21.584035829 -8.107304573 -6.784966681
v 21.602017805 -7.011247799 -6.941910367
v 21.604163572 -7.583153434 -7.956357673
v 21.616926417 -7.610435598 -8.157176897
v 21.622519940 -7.566819433 -7.757042069
v 21.623717621 -7.378860377 -7.863584906
v 21.627247334 -6.995325908 -6.757424679
v 21.644309163 -7.204405498 -7.730802055
v 21.676223725 -7.152594626 -7.936662994
v 21.677991375 -7.363244891 -8.110051043
v 21.717859432 -6.956102327 -7.768186275
v 21.723866463 -7.097532041 -6.539240945
v 21.752294153 -7.101085503 -8.131623268
v 21.776661277 -7.554834709 -9.082915261
v 21.780379117 -6.951778196 -6.425122265
v 21.785162389 -6.935088895 -7.996950299
v 21.809697151 -7.277411874 -8.728689514
v 21.811736748 -7.360849995 -8.861563168
v 21.831938997 -7.267098408 -6.300676148
v 21.865213290 -7.059378549 -8.275142871
v 21.866708994 -7.125120610 -6.308301352
v 21.870056167 -6.916408427 -8.183008060
v 21.885806695 -6.956866011 -6.335504353
v -5.047590472 -4.115464166 -7.094536908
v -5.018915050 -4.233370535 -7.031931542
v -4.956296645 -4.350680858 -7.111716550
v -4.946942907 -4.194835667 -7.179700769
v -4.884277470 -4.549996462 -7.110603619
v -4.869366996 -4.143788945 -6.390349939
v -4.868882243 -4.326972179 -7.259715814
v -4.822536837 -4.641943611 -7.335882634
v -4.810596816 -4.799319897 -7.153907791
v -4.787268583 -4.091666080 -7.347373758
v -4.746845458 -4.674035590 -7.540320978
v -4.726758692 -4.819464404 -6.432343274
v -4.711826798 -4.995144438 -7.372329943
v -4.705242813 -4.614251200 -7.788845804
v -4.699778277 -4.977921490 -8.841603994
v -4.692666698 -5.034657195 -7.166911382
v -4.686190281 -5.067544989 -6.378042046
v -4.684716463 -5.078833550 -7.299443241
v -4.679844249 -4.916689359 -8.487749845
v -4.666793626 -4.768166691 -8.327689953
v -4.645327572 -5.238994956 -6.294110324
v -4.639614839 -5.088701379 -6.900094915
v -4.638892598 -4.992076661 -8.218870498
v -4.633116070 -5.208485294 -6.461515091
v -4.613149911 -5.107083824 -7.408423815
v -4.612877499 -5.178280175 -6.670971401
v -4.582759459 -5.154106766 -7.985384203
v -4.555251915 -5.340499338 -6.327421870
v -4.533492029 -5.184828304 -7.577983662
v -4.531117156 -5.178986583 -7.012827788
v -4.521448631 -5.326523911 -6.493814755
v -4.502081778 -5.222742446 -6.814710796
v -4.489358980 -5.301860161 -8.000466041
v -4.471741151 -5.303883925 -6.649663206
v -4.465197213 -5.273340736 -8.957144804
v -4.462599754 -5.286911968 -7.757317275
v -4.425445106 -5.368113518 -8.144363761
v -4.404654726 -5.272604991 -9.172087535
v -4.400195554 -5.424795672 -8.498985320
v -4.397198558 -5.436934996 -8.649442345
v -4.378851503 -5.417909939 -8.817031980
v -4.372471012 -5.339226685 -7.615022827
v -4.370255861 -5.411183927 -6.278197747
v -4.346554168 -5.443807691 -8.288196288
v -4.344392102 -5.257159006 -6.919874344
v -4.319985863 -5.394414999 -7.916870527
v -4.299895838 -5.393752363 -9.023092687
v -4.254308995 -5.373188760 -7.661947049
v -4.253081046 -5.283424631 -6.607299205
v -4.224200733 -5.525561515 -8.428620175
v -4.200085066 -5.370621104 -9.224203415
v -4.180239979 -5.414320622 -7.811049465
v -4.175756592 -5.341165233 -6.425329018
v -4.097566474 -5.239675753 -6.837502122
v -4.053128883 -5.433847662 -7.965597324
v -4.045234527 -5.400504917 -9.245265275
v -3.992123529 -5.238268524 -6.628268864
v -3.971402068 -5.316309165 -6.503476296
v -3.926191945 -5.192147568 -6.850338541
v -3.907176200 -5.549381487 -9.026268497
v -3.890385386 -5.430391524 -9.266325273
v -3.840147518 -5.178872962 -6.734817754
v -3.827660345 -5.563191604 -6.292798556
v -3.808160778 -5.323939957 -6.507955957
v -3.777765902 -5.190638825 -6.840223446
v -3.775099758 -5.600159988 -8.395902812
v -3.762944601 -5.491867196 -6.404034328
v -3.741228720 -5.278292578 -7.605737075
v -3.722595749 -5.626402795 -8.522322401
v -3.702697344 -5.249656737 -6.663042121
v -3.670423292 -5.377289839 -6.513221189
v -3.638008609 -5.975306500 -6.342791487
v -3.622443415 -5.341779906 -7.962566800
v -3.608868690 -6.184701342 -6.255832035
v -3.582723904 -5.220685620 -7.401723880
v -3.559479956 -5.462842528 -8.175051771
v -3.547441680 -5.381610245 -6.572082639
v -3.509120317 -5.250180606 -7.937032729
v -3.464853391 -5.348179955 -6.741439458
v -3.444314934 -5.280717276 -7.006989792
v -3.426233307 -5.216196645 -7.231525145
v -3.417214844 -5.534649827 -6.584779825
v -3.406092059 -5.616978742 -8.527024649
v -3.401553491 -5.162714981 -7.415162399
v -3.372237785 -5.111168139 -7.583631668
v -3.329690779 -5.403789226 -6.863746326
v -3.306097351 -5.066860002 -7.728931494
v -3.288738197 -5.269126501 -7.123620249
v -3.267137334 -5.710706580 -6.618036423
v -3.245946486 -5.201099906 -7.269153837
v -3.232839284 -5.403739866 -6.999806501
v -3.230130067 -5.911995191 -6.528840400
v -3.226646455 -5.122866482 -7.433321327
v -3.219136270 -5.061611999 -7.575945463
v -3.210579045 -5.041274708 -7.858856581
v -3.186359070 -6.016883533 -6.466502789
v -3.153733676 -5.671063438 -6.797481328
v -3.130769357 -5.330200307 -7.152472157
v -3.106444841 -5.863727536 -6.653879769
v -3.090236336 -5.100557581 -7.482283283
v -3.087032354 -5.041067023 -7.957336493
v -3.076733788 -5.003846716 -7.830414921
v -3.072774503 -5.042166449 -7.669348735
v -3.070090432 -6.028880831 -6.510327104
v -3.024533624 -5.238321144 -7.315089926
v -2.980795689 -5.847909488 -6.825746503
v -2.934505232 -5.062680691 -8.037616499
v -2.933209529 -6.006660871 -6.675633602
v -2.915145364 -5.160022061 -7.471386343
v -2.908426104 -5.445322022 -8.713781834
v -2.903015818 -5.032420624 -7.832775824
v -2.844469855 -5.813998636 -6.984062493
v -2.804380842 -5.325985141 -7.355956826
v -2.784189535 -5.088852718 -8.130457252
v -2.765856916 -5.975281820 -6.826262921
v -2.729956992 -5.407187156 -8.828235790
v -2.713490976 -5.675791763 -7.193278056
v -2.678722143 -6.197590381 -6.511240732
v -2.651123796 -5.650016014 -7.244039793
v -2.644925378 -5.144371185 -8.405188099
v -2.630571835 -5.088394973 -8.230169304
v -2.623612061 -5.078781862 -8.057731204
v -2.619841602 -6.307302974 -6.353131495
v -2.600069158 -5.607085302 -7.288563531
v -2.580484608 -5.454467144 -7.384418044
v -2.521293005 -5.293828901 -7.515639998
v -2.506734338 -5.337321199 -8.814660832
v -2.485603560 -5.605280865 -7.301553618
v -2.481444972 -6.260646041 -6.502076518
v -2.460357267 -5.093121435 -8.147696033
v -2.381936647 -5.425537936 -7.435234729
v -2.340470906 -5.302412901 -7.541696075
v -2.314110287 -5.272769369 -8.834214881
v -2.287535695 -5.082516000 -8.234304376
v -2.273549791 -5.057101604 -8.399322629
v -2.261497779 -6.343213376 -6.521686912
v -2.150761196 -5.154410377 -8.763463236
v -2.140622120 -5.072209518 -8.316262625
v -2.129265806 -6.531794090 -6.490214262
v -2.081732964 -5.049782805 -8.450724185
v -2.052570460 -5.516005680 -7.286451291
v -2.015185542 -5.051137414 -8.617783897
v -1.954027917 -5.122339353 -8.321237750
v -1.885104110 -5.044079851 -8.490948938
v -1.813923940 -5.000333767 -8.644948713
v -1.809922163 -5.555545446 -7.207795046
v -1.803023042 -5.209259223 -8.249537088
v -1.743798726 -6.873465143 -6.481905002
v -1.735225087 -5.068046041 -9.119122289
v -1.724910107 -5.113808438 -8.373538032
v -1.709611388 -5.012689158 -8.519886062
v -1.697867992 -5.453896243 -7.648314349
v -1.683454611 -5.658759270 -7.002039347
v -1.608259277 -4.971807823 -8.638480678
v -1.578681753 -5.065603647 -9.133970365
v -1.573897433 -6.881297100 -6.464344449
v -1.422136906 -5.063158926 -9.148824029
v -1.404012437 -5.612011068 -7.004621439
v -1.312994049 -5.046419799 -8.345495909
v -1.294408343 -5.945829209 -6.660326850
v -1.294217771 -4.993654322 -8.462408558
v -1.251829555 -5.632119253 -7.018331438
v -1.243240200 -6.209705491 -6.590539124
v -1.196763595 -6.027525291 -6.639735308
v -1.161169959 -4.990141373 -8.606662974
v -1.133315731 -5.026283674 -8.464563638
v -1.105461735 -5.062425509 -8.322461508
v -1.041360549 -5.471946672 -7.741019130
v -0.994720962 -5.978245754 -6.693412084
v -0.931122107 -6.564851850 -6.525353063
v -0.928465917 -4.988726228 -8.533018641
v -0.864986447 -5.032990593 -8.306806907
v -0.849736913 -5.102136638 -8.989103138
v -0.800883747 -5.904333200 -6.779695395
v -0.757151865 -4.988041706 -8.443324827
v -0.723680016 -6.536575034 -6.600673776
v -0.712810783 -5.122255068 -9.127263911
v -0.630773779 -4.991942085 -8.501096629
v -0.627210480 -5.074242130 -8.279993199
v -0.615502708 -5.530029070 -7.709485479
v -0.614161487 -6.020823959 -6.766636856
v -0.595498539 -5.766150542 -6.899740081
v -0.577861734 -6.712294649 -6.613976322
v -0.550092605 -6.860557478 -6.490673404
v -0.549264776 -5.122870207 -9.072246961
v -0.517971173 -5.106481258 -9.227214381
v -0.470079627 -5.024253856 -8.497719653
v -0.448640290 -5.689177196 -7.086629048
v -0.445850659 -6.163975690 -6.771416403
v -0.417025149 -6.847571582 -6.612338126
v -0.392620947 -5.925337318 -6.810916588
v -0.385983440 -5.076221190 -8.331676945
v -0.382219878 -5.097750574 -9.099521674
v -0.328828377 -5.030269735 -9.259438142
v -0.306108210 -5.751950666 -6.923102308
v -0.251843943 -6.805894431 -6.734175142
v -0.246545213 -5.697164685 -7.364560384
v -0.241154688 -5.045397207 -9.149484336
v -0.171812208 -5.077923648 -8.342158049
v -0.168154715 -5.895805079 -6.838281639
v -0.099916782 -6.731371395 -6.823504809
v -0.084809275 -5.023908336 -8.991054259
v -0.053424013 -6.911940407 -6.743783131
v -0.028541162 -5.769159179 -6.985626649
v -0.016494037 -5.038282834 -8.854391053
v 0.004848010 -5.915367976 -6.863029208
v 0.039318820 -6.767479237 -6.872195285
v 0.057949532 -4.962061998 -8.967696689
v 0.060003851 -5.033172667 -8.700847626
v 0.104280305 -6.065421738 -6.863196380
v 0.131870795 -6.706886925 -6.899383385
v 0.166335740 -5.882474594 -6.902453024
v 0.178860020 -6.611766294 -6.885642651
v 0.194176522 -5.081576295 -8.143798448
v 0.227198470 -6.859158631 -6.785975769
v 0.229703583 -4.964544438 -8.686933666
v 0.278683525 -5.695979577 -7.297830191
v 0.305149268 -4.948800430 -8.539277129
v 0.323233427 -6.063520443 -6.857827771
v 0.360788632 -5.859799217 -6.944142282
v 0.407030137 -4.926429130 -8.416005410
v 0.518523797 -5.816522520 -6.989784539
v 0.534913561 -5.960249808 -6.885147188
v 0.572242076 -5.735325161 -7.143272087
v 0.678874203 -4.966340493 -8.247102611
v 0.691212597 -6.551501807 -6.729146931
v 0.713285001 -5.867468659 -6.973092444
v 0.728944433 -6.075707730 -6.848780904
v 0.774632324 -6.874353159 -6.668815855
v 0.813135877 -5.748254713 -7.159198169
v 0.865540060 -4.018127918 -8.963595144
v 0.900899118 -5.868636072 -7.016220130
v 0.910761242 -4.125472158 -8.753965609
v 0.957488839 -5.479764659 -7.728768513
v 0.989567488 -5.351452623 -7.907505147
v 1.003620331 -5.559320096 -7.550884970
v 1.024411293 -5.209208000 -8.056897670
v 1.032311586 -5.808820482 -7.099275477
v 1.079782262 -4.805406556 -8.284055628
v 1.158369007 -5.339066032 -7.870449685
v 1.161449123 -4.903934896 -8.169219829
v 1.167370705 -4.287759308 -8.471546695
v 1.230304828 -5.784207955 -7.096217480
v 1.245579566 -5.274317227 -7.823027670
v 1.293643378 -5.516341422 -7.261907682
v 1.300354023 -5.638504401 -7.136908825
v 1.316733425 -5.079170223 -7.861380465
v 1.328110695 -4.222834483 -8.337917738
v 1.403005677 -4.326268565 -8.166378364
v 1.399720903 -6.165510044 -6.988842972
v 1.420269255 -5.570810288 -7.128086872
v 1.424608170 -4.508540966 -8.039982989
v 1.440236927 -4.690122325 -7.944918238
v 1.447100192 -4.894751124 -7.823680528
v 1.459613210 -4.148896318 -8.237753995
v 1.564858714 -5.709810648 -7.110644132
v 1.550712739 -4.535132088 -7.932902314
v 1.566951629 -4.362181295 -8.012205362
v 1.585858525 -4.171728157 -8.128502406
v 1.594955334 -4.037031438 -8.269974962
v 1.627457095 -4.842148628 -7.691912819
v 1.747322036 -4.500621464 -7.898114622
v 1.799263759 -4.042425193 -8.192700334
v 1.813613460 -4.836667329 -7.589722052
v 1.856347895 -5.295899231 -7.338591386
v 1.816796488 -5.487141199 -7.252937183
v 1.984481933 -5.328695290 -7.334218826
v 1.963434042 -6.715323776 -7.084523328
v 2.142611425 -5.656581838 -7.286082953
v 2.224790165 -5.049514584 -7.458006963
v 2.250668826 -6.068102550 -7.112046238
v 2.237130422 -6.258879323 -7.068106439
v 2.331311349 -5.059923045 -7.457712200
v 2.465337282 -5.975047126 -7.100280840
v 2.572369063 -4.114757292 -8.210033178
v 2.588055097 -5.175964907 -7.404588629
v 2.582396613 -6.219814066 -6.987883709
v 2.647857182 -4.638656043 -7.785772905
v 2.736497438 -5.266280379 -7.368895225
v 2.762934659 -4.224330653 -8.159692399
v 2.743008779 -5.580808967 -7.264832035
v 2.784267301 -6.126028486 -6.964560598
v 2.814700827 -5.965754390 -7.009099238
v 2.925942419 -5.134988576 -7.411138620
v 2.966244472 -6.027556024 -6.960436236
v 3.010401735 -6.188560743 -6.939889863
v 3.014569171 -5.878740922 -7.063856348
v 3.048526589 -6.402283441 -6.978908088
v 3.052346641 -4.678204190 -7.683778182
v 3.151643556 -5.486474372 -7.209391333
v 3.164930269 -6.018026732 -7.009552792
v 3.201440210 -5.842345767 -7.096883841
v 3.226178000 -6.260526832 -6.989016663
v 3.356537549 -5.936475005 -7.073062472
v 3.384707496 -6.132645532 -7.032900583
v 3.423926421 -6.330741104 -7.040282246
v 3.545421641 -6.010521669 -7.039023563
v 3.587218001 -6.242387928 -7.050558459
v 3.643192118 -4.726850893 -7.625191472
v 3.672050545 -6.912526209 -7.237147074
v 3.714061342 -5.872386508 -7.009874098
v 3.756340826 -4.804390483 -7.483904250
v 3.779818537 -4.038328771 -8.548665792
v 3.922294825 -4.749862012 -7.467659190
v 4.035014659 -4.637263250 -7.525700144
v 4.109196831 -4.481820855 -7.726517040
v 4.181970377 -4.171926063 -8.169018663
v 4.441850353 -4.399259575 -7.655083667
v 4.576608073 -6.824973971 -6.975331344
v 4.614704754 -6.292027887 -6.835037842
v 4.699926358 -6.437378004 -6.860702299
v 4.859547131 -4.159511067 -7.784911897
v 4.887428600 -6.224695593 -6.874923129
v 4.888751078 -6.456374191 -6.892059464
v 5.046609323 -4.405964632 -7.595768198
v 5.128277931 -6.339938380 -6.886175368
v 5.176008213 -6.191357970 -6.932745688
v 5.221905652 -6.734444760 -7.050291169
v 5.288984161 -6.336655468 -6.949994247
v 5.296385381 -6.618993822 -7.059815340
v 5.346206017 -6.911050063 -7.088694256
v 5.375308450 -5.231062416 -7.292187773
v 5.423296243 -5.085311830 -7.352988701
v 5.442630034 -6.583339535 -7.139147259
v 5.545394961 -4.227357451 -8.044867776
v 5.585371051 -5.589435808 -7.279271260
v 5.607495084 -5.040575285 -7.457461674
v 5.656962283 -6.274614949 -7.261998486
v 5.658220965 -6.419871468 -7.253458723
v 5.663947668 -4.408210982 -8.019410074
v 5.666409153 -5.523283966 -7.375886198
v 5.707690958 -4.337454215 -8.069880307
v 5.722599104 -6.126685999 -7.317783311
v 5.727465730 -4.876540508 -7.645810489
v 5.829692353 -5.053405650 -7.670290302
v 5.836011376 -6.335547660 -7.273366675
v 5.845592357 -4.593873397 -7.899165154
v 5.853317678 -6.738647819 -7.187814917
v 5.857567769 -4.421457648 -8.007450029
v 5.867113825 -6.008448545 -7.427165285
v 5.886015482 -4.871558864 -7.761628833
v 5.899186712 -6.164759398 -7.351795677
v 5.934155080 -5.698347464 -7.589211687
v 5.936128553 -5.487860646 -7.658241782
v 5.945994519 -4.701276775 -7.824502885
v 5.951982457 -4.261933267 -8.105861023
v 5.961149465 -5.237575155 -7.732844446
v 5.992001854 -4.548363853 -7.878896780
v 6.030859426 -5.871134344 -7.501428016
v 6.058930419 -5.018574651 -7.760187611
v 6.106673274 -5.481611006 -7.690417115
v 6.115196273 -4.212649539 -8.103737608
v 6.120525766 -5.362353753 -7.727152668
v 6.158448756 -5.190563388 -7.756185252
v 6.227275357 -4.098494537 -8.209748194
v 6.366295274 -5.273586139 -7.667297963
v 6.371435709 -4.566549323 -7.756782230
v 6.428547669 -6.421442609 -7.078323513
v 6.478325464 -6.021275185 -7.290963549
v 6.482367404 -4.648016766 -7.687817328
v 6.587076932 -4.453032743 -7.812306751
v 6.590579636 -6.288790144 -7.089205086
v 6.633782294 -4.659423139 -7.631295361
v 6.637982093 -6.142124999 -7.176920772
v 6.682382431 -4.807308782 -7.544558495
v 6.727969274 -4.188526422 -8.305788040
v 6.742115133 -6.833392661 -7.020649966
v 6.810132880 -6.266575772 -7.118304260
v 6.818071939 -4.903685767 -7.498691790
v 6.887365133 -4.066310823 -8.625195362
v 7.048233412 -4.410451744 -7.910561748
v 7.073762361 -5.560447462 -7.370391395
v 7.101652212 -4.151198547 -8.540920913
v 7.120212540 -4.316409118 -8.113919757
v 7.228035480 -5.653900094 -7.306932472
v 7.275426295 -4.612636287 -7.682215888
v 7.299601566 -5.462998990 -7.405031007
v 7.308787201 -4.230049904 -8.440357633
v 7.334043738 -4.094984848 -8.601672016
v 7.338148076 -4.814978223 -7.578857709
v 7.378020324 -5.999573972 -7.240667474
v 7.395793218 -5.693311803 -7.333665155
v 7.397219539 -4.511354491 -7.791045122
v 7.441839203 -5.861403421 -7.295924239
v 7.452838123 -4.439474083 -7.931455038
v 7.475994062 -4.617698956 -7.696442772
v 7.500865497 -5.580845755 -7.435611915
v 7.511918899 -4.192991182 -8.523273282
v 7.512258831 -4.285187460 -8.349617943
v 7.517793216 -6.338447332 -7.271186449
v 7.520841900 -6.582033355 -7.223276887
v 7.559986785 -4.066332243 -8.626585826
v 7.604500744 -5.806320813 -7.440196350
v 7.613219321 -4.570389166 -7.818708196
v 7.625227328 -6.451657973 -7.276058197
v 7.630692795 -4.432666115 -7.960453629
v 7.642982993 -4.160295241 -8.568469435
v 7.669219747 -5.553724710 -7.527345791
v 7.683177944 -4.212907981 -8.455593139
v 7.697651628 -6.545315031 -7.266564760
v 7.719275076 -6.380395498 -7.379930001
v 7.730820216 -5.131883081 -7.611318957
v 7.736411877 -6.740010343 -7.193262689
v 7.782712579 -4.080108367 -8.576510474
v 7.785737049 -5.719081964 -7.636912167
v 7.797553204 -4.634654615 -7.838455960
v 7.797609549 -4.495522939 -7.915343158
v 7.801923901 -6.248757709 -7.585056592
v 7.828035392 -5.478557665 -7.656144444
v 7.850735448 -5.049006548 -7.698424626
v 7.860129699 -5.254149437 -7.674708031
v 7.861939259 -6.905464921 -7.143949624
v 7.880176418 -6.841150112 -7.292210590
v 7.882896811 -4.171994980 -8.373739198
v 7.885864936 -5.876004696 -7.816748694
v 7.890480570 -6.794674322 -7.477918640
v 7.945330814 -4.930619616 -7.787312381
v 7.953527384 -4.249643534 -8.156616241
v 7.957828231 -4.611529410 -7.863636129
v 7.979239337 -5.141284782 -7.829277776
v 8.011410944 -5.297348835 -7.967292331
v 8.016735315 -4.064260051 -8.490887471
v 8.021188900 -4.411236849 -7.971585728
v 8.053508587 -4.782550503 -7.838113233
v 8.076920174 -4.961205646 -7.874068804
v 8.113916032 -4.156130832 -8.308856748
v 8.127288893 -5.896010902 -8.186692372
v 8.155521937 -4.602027126 -7.898008451
v 8.198491298 -4.272852559 -8.115275763
v 8.238441311 -4.045876209 -8.451356553
v 8.269450627 -4.429614637 -7.986124605
v 8.324214257 -4.616620019 -8.001061156
v 8.332744241 -6.291105878 -8.483924903
v 8.376142941 -4.175908398 -8.294728585
v 8.411943913 -4.334890284 -8.119448088
v 8.412623778 -6.157943048 -8.598225191
v 8.415901102 -4.478425719 -8.057320490
v 8.429363370 -6.567668635 -9.058391675
v 8.439808153 -6.277835928 -8.783369325
v 8.446803316 -6.787952036 -9.017689154
v 8.470749483 -4.623327870 -8.139477111
v 8.498467505 -6.410437170 -9.093790315
v 8.533521555 -6.686073728 -9.189620614
v 8.534488268 -6.509083789 -9.172176011
v 8.556234650 -4.455359653 -8.162527345
v 8.591215126 -4.279333167 -8.236563765
v 8.614093065 -4.105624743 -8.363638073
v 8.624454029 -5.986779928 -8.878534660
v 8.644269779 -4.609451164 -8.246597834
v 8.764038794 -5.931740627 -9.006153792
v 8.766224608 -4.415971693 -8.246460930
v 8.795413189 -4.587052856 -8.337594569
v 8.801155724 -4.199997522 -8.282115683
v 8.870446123 -4.676769953 -8.513016626
v 8.899604902 -5.328075029 -8.910141885
v 8.913505822 -4.460558761 -8.379944600
v 8.924433030 -4.305197392 -8.290519007
v 8.961065672 -4.170476925 -8.331905119
v 8.995030075 -4.477300681 -8.584325202
v 8.999259211 -5.978208035 -9.224560112
v 9.009769186 -4.710439593 -8.698108606
v 9.017116390 -4.293766338 -8.422722109
v 9.031158872 -4.930221010 -8.751401678
v 9.053526446 -4.113102797 -8.441322483
v 9.099402465 -5.436125677 -9.240821004
v 9.110378101 -4.514125176 -8.781215176
v 9.117520414 -4.983137827 -8.821796626
v 9.125877172 -4.256518558 -8.629775606
v 9.171260521 -5.154633429 -9.019510821
v 9.172198363 -4.049872514 -8.529772982
v 9.173391387 -5.021522287 -8.892687969
v 9.216436185 -4.353096243 -8.828863502
v 9.278094396 -4.531599581 -8.931246586
v 9.299324825 -4.975004587 -8.984951302
v 9.326048195 -5.109676160 -9.083991870
v 9.450565092 -4.962664098 -9.108325467
v 9.458414279 -4.493037239 -9.067452513
v 9.567774832 -5.011054222 -9.263888933
v 11.872340925 -4.807052203 -9.264816530
v 11.946721934 -4.633788485 -9.197353385
v 12.339777313 -4.949497990 -9.205614217
v 12.404205278 -4.866633564 -9.130044840
v 12.410121970 -4.693078808 -9.127389640
v 12.503104284 -4.930339288 -9.219526313
v 12.541751377 -4.652230069 -9.197416715
v 12.546546757 -4.809588660 -9.159236215
v 12.639095075 -4.848261829 -9.259441867
v 20.239209756 -5.446142983 -9.263806976
v 20.326815546 -5.628707819 -9.247291833
v 20.391603932 -5.400548223 -9.106089361
v 20.393434912 -5.554698408 -9.140931070
v 20.519634709 -5.499449093 -9.010703303
v 20.538333803 -5.318126641 -8.989311755
v 20.548695698 -5.644648336 -9.099244140
v 20.638482645 -5.453874823 -8.850718848
v 20.654400811 -5.610558670 -8.926890790
v 20.772038028 -5.708693527 -8.909316733
v 20.787095651 -5.155372899 -8.815028705
v 20.812273026 -5.617187824 -8.743416518
v 20.895961672 -4.033295903 -9.082781151
v 20.903587341 -4.156262148 -9.012515657
v 20.939441398 -5.498915445 -8.575023152
v 20.945068449 -5.858318880 -9.004303254
v 20.959211513 -5.024299957 -8.729335852
v 20.965028554 -5.716259126 -8.564582095
v 20.988641307 -4.138546530 -8.854279295
v 20.993877202 -4.024812952 -8.972723037
v 21.005695686 -5.855247378 -8.660024963
v 21.038832143 -5.945464596 -8.862658404
v 21.050369367 -4.171598237 -8.701128885
v 21.057294682 -5.806976929 -8.493012749
v 21.064976230 -5.640959833 -8.420133963
v 21.078206599 -4.870624281 -8.648456074
v 21.087555215 -6.000037305 -8.647922426
v 21.103929728 -5.085306242 -8.563688025
v 21.123224869 -6.077713333 -9.224521928
v 21.149557084 -5.897691473 -8.421446197
v 21.164087579 -4.100785125 -8.608368225
v 21.197365597 -4.892064258 -8.494285867
v 21.232677624 -4.160706885 -8.462242782
v 21.252470091 -6.025932729 -8.425622247
v 21.257953718 -5.729636177 -8.293375373
v 21.265545860 -5.095190369 -8.407333866
v 21.318228915 -5.620835349 -8.279193193
v 21.346468478 -5.491013173 -8.302014321
v 21.354429424 -5.837626290 -8.292376064
v 21.355381235 -6.154173985 -8.429802954
v 21.387754008 -6.309617776 -8.600712754
v 21.470565349 -6.433511619 -8.785018697
v 21.490341052 -5.670004524 -8.247276768
v 21.491384134 -4.995568190 -8.122646250
v 21.517168730 -5.191511475 -8.144763298
v 21.526739001 -5.422882736 -8.218122646
v 21.530605853 -6.809209939 -6.678000093
v 21.544545889 -6.758901756 -6.829578895
v 21.548289806 -6.627061870 -6.664601620
v 21.552888677 -6.302718539 -8.453843184
v 21.562423557 -6.748337764 -6.572264247
v 21.564466879 -6.564970594 -6.812836509
v 21.572796628 -6.147532724 -8.344017901
v 21.581077948 -6.444838364 -8.594358340
v 21.596515551 -5.166599993 -7.964068092
v 21.601170301 -6.899166387 -6.886793301
v 21.602906287 -6.633568089 -6.513553672
v 21.610165015 -6.562333088 -6.974298507
v 21.616902202 -4.949916154 -7.926259190
v 21.621426567 -6.440268829 -6.860134657
v 21.626617759 -6.370874122 -6.953018252
v 21.634139121 -5.362762138 -8.061294444
v 21.643232554 -6.829656661 -7.020742167
v 21.649282426 -6.599583197 -8.743470535
v 21.658934653 -6.766825449 -6.455410272
v 21.660195664 -5.310810637 -7.871253416
v 21.661506966 -5.810817238 -8.213313296
v 21.662332118 -6.591213867 -6.355931982
v 21.662874147 -6.225768942 -7.030613255
v 21.666912362 -5.565989763 -8.146467619
v 21.668821573 -6.905803457 -6.576233078
v 21.669758484 -5.693961866 -8.192036301
v 21.684521809 -6.445224397 -6.271264981
v 21.689694375 -5.400452297 -7.798780221
v 21.696867421 -6.910475902 -7.190862205
v 21.702839062 -6.283864845 -8.341103792
v 21.705219522 -6.756070536 -8.874349296
v 21.708896384 -6.652855780 -7.137881126
v 21.711695939 -6.430623122 -8.442781866
v 21.715521812 -6.547231693 -8.550890721
v 21.716279909 -5.292827263 -7.724605035
v 21.721832454 -6.151734851 -8.252337575
v 21.732265130 -6.790573243 -7.161915302
v 21.734442562 -6.058969069 -7.145458367
v 21.746180952 -5.464660004 -7.703994401
v 21.748591214 -6.064819172 -7.342360448
v 21.749738604 -4.770430736 -7.853194140
v 21.752608940 -6.735762116 -7.334849332
v 21.759215742 -6.788060069 -6.291688420
v 21.764937788 -6.059517618 -8.167031221
v 21.791024134 -5.696991459 -7.722646929
v 21.801892668 -6.752209738 -7.892299443
v 21.809229627 -5.896223243 -7.261138409
v 21.826040000 -6.621520035 -7.811520249
v 21.829053760 -6.759698968 -8.529894054
v 21.841332316 -5.333397072 -7.611249108
v 21.853057668 -6.751653273 -8.078574203
v 21.860703826 -5.739267915 -7.369137369
v 21.867714822 -4.973899107 -7.725610863
v 21.871645004 -4.601629451 -7.779977750
v 21.871969104 -5.545380991 -7.509409450
v 21.877553314 -5.908918101 -7.083230186
v 21.881569177 -6.761841476 -8.241634816
v 21.887015551 -4.794625100 -7.763840258
v 21.907648072 -5.781875458 -7.215098478
v 21.995514631 -5.987102166 -6.494543515
v 22.034842521 -5.634717178 -7.287343964
v 22.035552189 -4.385803360 -7.683683187
v 22.045385092 -4.849621095 -7.719230372
v 22.053994238 -5.984256975 -6.329791155
v 22.055150941 -5.929952487 -6.829130463
v 22.137058899 -4.198452458 -7.658806164
v 22.171301767 -5.819815211 -6.944480352
v 22.215209901 -4.904584959 -7.659561932
v 22.235590965 -5.850312300 -6.295409985
v 22.245494649 -5.695733707 -6.627121475
v 22.251196206 -4.067889415 -7.701518945
v 22.288430482 -5.692059640 -6.958948914
v 22.324144840 -4.759476520 -7.621238939
v 22.336425260 -4.595272243 -7.580784615
v 22.337224334 -5.681910086 -6.446856074
v 22.414745763 -4.939508159 -7.517227903
v 22.423898801 -5.417366512 -7.159669884
v 22.429265082 -5.527426023 -6.974148098
v 22.454097867 -5.740534980 -6.273121573
v 22.460842505 -4.704746883 -7.537114434
v 22.463591769 -5.572204944 -6.628979929
v 22.569041699 -5.474005826 -6.817601155
v 22.587403655 -4.664700478 -7.466977928
v 22.601354867 -5.353276618 -7.003942039
v 22.610142827 -5.580035038 -6.438066252
v 22.678036243 -4.260426387 -7.483032066
v 22.721663117 -4.568135832 -7.406094112
v 22.790694609 -4.107675981 -7.412929088
v 22.916447371 -4.160301760 -7.205488626
v 22.983787581 -4.374287557 -7.109697443
v 22.987153381 -4.072119016 -7.090936881
v 23.035382852 -4.201210104 -7.044201717
v 23.097114637 -4.371895920 -6.973422132
v 23.222519085 -4.336670041 -6.855454296
v 23.250972852 -5.089915358 -6.418594625
v 23.293945938 -4.187858663 -6.871526595
v 23.336626589 -4.337496590 -6.628601346
v 23.336758837 -4.244987387 -6.737224758
v 23.355230689 -4.621363245 -6.492225453
v 23.387860507 -4.201354925 -6.505318452
v 23.406585678 -4.144274630 -6.698960904
v 23.447798565 -4.051583819 -6.843999960
v 23.463258520 -4.079371691 -6.676792633
v -8.295191452 -1.145209768 -6.337376777
v -8.263522759 -2.261322923 -6.305689923
v -8.247715421 -1.372029074 -6.325277500
v -8.241797797 -1.817003009 -6.326813251
v -8.123776875 -2.400393598 -6.391588133
v -8.122367784 -2.173504326 -6.401938386
v -8.107964881 -1.957902685 -6.400040351
v -8.095814846 -2.621605992 -6.321782246
v -8.088963106 -1.252621296 -6.435252726
v -8.052003570 -1.733695157 -6.409860216
v -8.043852635 -1.497086254 -6.420134101
v -7.914530113 -2.536788350 -6.441363599
v -7.813788950 -2.885868540 -6.308042910
v -7.754230406 -2.732263645 -6.401331164
v -7.732416037 -1.837895601 -6.394301541
v -7.611752022 -3.617558163 -6.392449141
v -7.590144407 -2.922521438 -6.363131106
v -7.576855831 -3.141303780 -6.353874691
v -7.573391777 -3.851775546 -6.314039696
v -7.542694919 -3.511411604 -6.544186734
v -7.501765620 -3.401715308 -6.598350126
v -7.490665652 -3.210055875 -6.472513080
v -7.482672576 -3.652043873 -6.496509071
v -7.435531355 -2.923416439 -6.396070123
v -7.416182198 -3.057412338 -6.487933453
v -7.399897557 -2.381460508 -6.484117359
v -7.395129651 -3.455716651 -6.645284593
v -7.311504800 -2.852906007 -6.439789198
v -7.254546508 -3.351139836 -6.692327559
v -7.225314155 -1.132482896 -6.468274631
v -7.220244035 -2.664664295 -6.434578449
v -7.206689101 -2.966406289 -6.633800454
v -7.171106990 -3.055148525 -6.772983819
v -7.166637108 -3.863748163 -6.286988966
v -7.115363609 -2.785282675 -6.511910353
v -7.082547527 -3.262382699 -6.682751700
v -7.063728292 -3.101194510 -6.790352520
v -7.063697092 -1.302547287 -6.413577590
v -6.954452954 -2.046318958 -6.500347983
v -6.916053593 -2.732283203 -6.554252002
v -6.904975511 -3.138891887 -6.735814735
v -6.863344461 -1.252443413 -6.443984341
v -6.855869200 -2.839895198 -6.689833943
v -6.835437380 -3.246715758 -6.603867747
v -6.805588026 -2.987670014 -6.783089135
v -6.793411449 -2.560977358 -6.503979210
v -6.714021321 -1.626429497 -6.322181784
v -6.709435023 -3.121646121 -6.699297111
v -6.681654137 -2.317763865 -6.498652976
v -6.679823622 -2.694738796 -6.601748988
v -6.636934821 -1.477876911 -6.336814258
v -6.625303533 -2.816755325 -6.732804235
v -6.581018213 -2.924543107 -6.786048878
v -6.555594504 -3.270350629 -6.569100078
v -6.548975594 -1.622624462 -6.341583095
v -6.546462420 -2.099773614 -6.472612265
v -6.539375987 -2.513411455 -6.541126408
v -6.427408662 -2.806767588 -6.755710579
v -6.400496233 -2.979582408 -6.734434515
v -6.392126437 -1.688473858 -6.364212371
v -6.386958063 -2.624530112 -6.702202372
v -6.380617619 -1.497448073 -6.406989880
v -6.356399506 -2.278095810 -6.525134668
v -6.347800139 -2.133528702 -6.489919033
v -6.317234132 -2.403755905 -6.619391032
v -6.280278787 -2.806850476 -6.737155840
v -6.279950496 -1.624003402 -6.376291160
v -6.256384309 -2.671384951 -6.799618248
v -6.244997028 -1.732039149 -6.370765157
v -6.231043022 -2.217965201 -6.580852438
v -6.183709484 -2.562707057 -6.931523792
v -6.182947196 -1.212455798 -6.627792958
v -6.165566854 -2.040317515 -6.502021104
v -6.164718419 -2.421784913 -6.967736874
v -6.161484867 -1.396293170 -6.515159737
v -6.156257819 -2.249064855 -6.879637949
v -6.126622204 -1.606813166 -6.432810798
v -6.121864542 -1.836954616 -6.423948333
v -6.105948240 -2.113834256 -6.718493067
v -6.105696317 -2.720607445 -6.746966857
v -6.096643861 -2.603095723 -6.911959499
v -6.083805580 -2.505536424 -7.062197663
v -6.045018788 -3.652908606 -6.350631360
v -6.024312694 -1.474933815 -6.518511567
v -6.020047236 -1.919877715 -6.593706086
v -6.001373753 -1.746525522 -6.519184448
v -5.984830204 -2.456169343 -7.264339365
v -5.981201772 -2.222503768 -7.400181610
v -5.959182046 -2.211837564 -7.576581556
v -5.958775058 -1.580157434 -6.585516967
v -5.957134534 -1.344848890 -6.664018147
v -5.954947323 -2.453356283 -7.899397053
v -5.953605752 -2.162886551 -7.959604263
v -5.952820648 -2.545493888 -7.079622708
v -5.949199665 -2.347509610 -8.079392835
v -5.941005889 -2.108253539 -8.102059364
v -5.938936491 -1.751841628 -6.715095602
v -5.932926666 -2.633860335 -6.850682665
v -5.927222315 -2.429966116 -7.682933472
v -5.926916376 -3.987188451 -6.249120459
v -5.923473276 -2.443603473 -7.477862760
v -5.917671602 -2.532555023 -8.061768487
v -5.901980214 -2.040491672 -7.505193353
v -5.896090064 -1.129494281 -6.715222728
v -5.882853642 -1.557556912 -6.808419246
v -5.882221740 -2.022702480 -7.735574152
v -5.864665378 -2.576045925 -7.779391948
v -5.861395504 -2.237041714 -8.273406886
v -5.853090435 -2.841217909 -6.672687363
v -5.849171430 -1.983055379 -8.303578943
v -5.832173862 -2.395012183 -8.264067583
v -5.828332622 -1.234991709 -6.796265952
v -5.807424430 -2.614735160 -7.018890698
v -5.799229257 -1.923693344 -7.528755814
v -5.788624287 -1.882683835 -7.621799596
v -5.786858033 -2.673926530 -6.830336992
v -5.782176740 -1.806932851 -8.226560429
v -5.769190378 -1.816927805 -8.388328366
v -5.737822969 -2.123846207 -8.428961970
v -5.736154038 -2.785786288 -8.278168738
v -5.731594283 -1.928995713 -8.500868455
v -5.725140683 -2.856082981 -8.173163980
v -5.722519476 -2.724670107 -6.778671872
v -5.701281596 -1.746048336 -8.529269136
v -5.656791851 -1.249784837 -7.481448352
v -5.647452082 -2.723813057 -6.960350089
v -5.626470316 -2.788027981 -6.765741855
v -5.620150361 -1.780834864 -9.182937443
v -5.611148663 -2.067789203 -8.576114662
v -5.610160995 -1.313562389 -7.787096780
v -5.600183737 -1.854872797 -8.994107135
v -5.597832147 -2.887364011 -8.281568997
v -5.589107051 -1.624439959 -8.756412193
v -5.576532334 -2.923988272 -8.101571351
v -5.575321615 -1.454093610 -8.638491854
v -5.563305691 -1.987106632 -9.155232459
v -5.552645773 -2.920417115 -7.930917665
v -5.541263614 -1.491461764 -8.885297924
v -5.537135992 -2.043093788 -8.969648741
v -5.515728611 -2.075155266 -8.687559515
v -5.499706138 -1.236718614 -8.558199741
v -5.493137054 -1.153412508 -8.429009467
v -5.482528359 -2.103827428 -8.810167201
v -5.476549733 -2.232666826 -8.611962199
v -5.454210564 -2.895949641 -6.758661475
v -5.448902957 -2.661859151 -8.500869386
v -5.444064271 -2.156111877 -8.716378361
v -5.437610671 -3.243266372 -6.582587026
v -5.433991551 -3.680639667 -6.388593931
v -5.421981215 -3.469816642 -6.494190544
v -5.391121376 -2.895772224 -8.408376947
v -5.365760531 -3.015684197 -7.971195504
v -5.361433141 -3.001444275 -6.716731936
v -5.351979751 -2.384234918 -8.653832600
v -5.319028627 -3.010429675 -6.840473041
v -5.301257130 -3.155428451 -6.717940327
v -5.299018696 -3.054538043 -7.121332455
v -5.291626323 -2.779809292 -8.587004617
v -5.277058575 -2.307793358 -9.130120277
v -5.265282001 -2.992160618 -8.268640377
v -5.251514260 -3.391270060 -6.630515680
v -5.244273227 -2.384515712 -8.940763772
v -5.242662039 -2.466335660 -8.761553094
v -5.238295533 -2.982640173 -8.555760607
v -5.227741785 -3.292937530 -7.040247321
v -5.215059035 -3.524660831 -6.556013133
v -5.207065027 -3.532495582 -7.007096894
v -5.205215421 -2.676388947 -8.735477924
v -5.201657768 -2.888863673 -8.714376017
v -5.190807860 -3.742554225 -7.091040257
v -5.176147446 -3.138466971 -7.856875658
v -5.170195829 -2.591917990 -8.908241987
v -5.161838606 -3.396376269 -7.168427110
v -5.154529121 -3.134218743 -7.251468021
v -5.151548889 -3.230830189 -7.191246841
v -5.138162989 -3.580704564 -7.206068840
v -5.116675049 -3.959322348 -7.037586998
v -5.089981947 -3.307376755 -7.245085202
v -5.085285753 -3.774079261 -6.457202602
v -5.056088790 -3.951903898 -6.830974482
v -5.053422414 -3.788687289 -7.217098959
v -5.052808672 -3.402599599 -7.290027104
v -5.036411807 -3.780253232 -6.660438608
v -5.001491867 -3.271959256 -7.753775455
v -4.998534918 -3.449722193 -9.020646103
v -4.991968162 -3.890106222 -6.432891823
v -4.964217078 -4.001318011 -7.201718166
v -4.963673186 -3.368688747 -7.406777702
v -4.951350391 -3.488085931 -8.838695474
v -4.950113595 -4.001423251 -6.627374794
v -4.941268358 -3.564530285 -7.361466996
v -4.888414405 -3.415568499 -7.547837216
v -4.835028667 -3.818982514 -7.355389651
v -4.770309199 -3.624763107 -7.543720305
v -4.709391855 -3.787026275 -8.411929943
v -4.700821359 -3.705130424 -7.781910710
v -4.614909180 -3.982955124 -7.746133488
v 1.289649983 -3.596469760 -9.124983102
v 1.334310626 -3.714956576 -8.913659491
v 1.951712416 -3.813355695 -8.356815204
v 1.989013050 -3.095449181 -9.091394953
v 2.077450510 -3.694458632 -8.427215740
v 2.081086626 -2.932292176 -9.129151702
v 2.100265585 -2.805381082 -9.250711650
v 2.182703000 -2.967523178 -9.046649560
v 2.187419450 -3.154085949 -8.899184875
v 2.189404564 -3.419168759 -8.665081114
v 2.198359929 -3.501993371 -8.608470671
v 2.233099192 -3.594116541 -8.517876267
v 2.278861124 -3.294829046 -8.742902428
v 2.353063319 -3.012167290 -8.984529413
v 2.381689148 -3.471664619 -8.647236973
v 2.529210877 -2.744846744 -9.190517478
v 2.585959621 -2.965787891 -9.114103392
v 2.645431319 -3.578024916 -8.712689392
v 2.724471502 -2.755279420 -9.233943187
v 2.731596120 -3.026702907 -9.198599495
v 2.779546427 -3.145778319 -9.124713019
v 2.783450997 -2.918859012 -9.237957187
v 2.965639578 -3.080240218 -9.193504229
v 3.688675119 -3.251032904 -9.047588333
v 3.711992409 -3.673422616 -8.886969648
v 3.808986861 -3.366230521 -8.966275491
v 3.862397047 -3.056476824 -9.045673534
v 3.869596869 -3.246373031 -8.985988796
v 3.920804709 -2.894462319 -9.097374044
v 4.105787259 -2.842139220 -9.099270217
v 4.153167363 -3.528497182 -8.894606493
v 4.325059708 -3.797722282 -8.508863859
v 4.521748517 -3.174257930 -8.930447511
v 4.533111118 -3.433356527 -8.820009418
v 4.668253940 -3.940504976 -8.194166236
v 4.751918837 -2.827375429 -8.934582584
v 4.847505130 -2.707420383 -8.974906988
v 4.959509242 -3.250412876 -8.849971928
v 4.989606328 -2.847138559 -8.869616315
v 5.144189112 -2.140738070 -9.227697738
v 5.170785356 -3.117362503 -8.780375123
v 5.186950322 -3.447943134 -8.594872430
v 5.188725889 -3.285543062 -8.700085804
v 5.205882713 -2.740274649 -8.858614601
v 5.206635222 -1.937239664 -9.240146726
v 5.236594938 -2.262845170 -9.124272503
v 5.285742227 -2.124425489 -9.170411155
v 5.346088205 -3.164191032 -8.702162653
v 5.414044950 -2.241203794 -9.110731073
v 5.414509680 -2.046484267 -9.178144857
v 5.432196427 -3.361267271 -8.569150232
v 5.515179131 -1.438091625 -9.227034636
v 5.543785170 -3.042323049 -8.828290738
v 5.608196836 -3.311213106 -8.644160815
v 5.669041071 -3.655557288 -8.344772272
v 5.751137156 -3.029772313 -8.954580873
v 5.815930665 -1.786715933 -9.167966433
v 5.826798733 -2.383721061 -9.122517891
v 5.849724170 -1.457716106 -9.152958170
v 6.014795508 -1.408839133 -9.117746726
v 6.074551027 -3.793338547 -8.396521211
v 6.077213213 -2.331434749 -9.158380330
v 6.112445146 -3.141495399 -9.027116932
v 6.189888343 -2.499498194 -9.164283052
v 6.212970242 -3.942864947 -8.349081501
v 6.226284895 -1.509040128 -9.047740139
v 6.228544749 -1.653398154 -9.046266787
v 6.276359316 -2.679019235 -9.166524746
v 6.399685051 -2.511929953 -9.148449637
v 6.426139735 -1.591008971 -8.995587006
v 6.527582649 -2.701063408 -9.131652303
v 6.592648104 -1.658652909 -8.969564922
v 6.603874266 -1.478848048 -8.974436671
v 6.724417675 -2.102389000 -8.962768130
v 6.733988412 -3.038718365 -9.101669304
v 6.765590515 -1.574255060 -8.941736072
v 6.789306179 -3.410885576 -8.990098722
v 6.796394475 -3.594136331 -8.898605593
v 6.840041839 -3.214716678 -9.057841264
v 6.942947395 -2.548767952 -8.989881724
v 6.992373150 -2.779297298 -9.009549394
v 7.117908914 -3.972962499 -8.722504601
v 7.228394505 -3.777334467 -8.820449933
v 7.394131273 -3.922888078 -8.713033982
v 7.575013675 -3.064558376 -8.804506622
v 7.615144830 -2.594955498 -8.849807084
v 7.676335517 -2.791474806 -8.804277517
v 7.704821881 -2.409457928 -8.826049976
v 7.801942062 -3.091393271 -8.682116866
v 7.808226626 -2.900524531 -8.720952086
v 7.867958397 -1.222184277 -9.058888070
v 7.900543511 -1.470096991 -8.959150873
v 7.930153981 -3.983584233 -8.597089909
v 7.967384532 -2.506117802 -8.852602914
v 8.111759089 -3.892700886 -8.576259948
v 8.136501536 -3.135270439 -8.662098087
v 8.330225945 -1.512787887 -9.143625386
v 8.339487948 -3.912432585 -8.550948463
v 8.382081985 -3.274813760 -8.697322570
v 8.484741673 -1.277895761 -9.233084507
v 8.511423133 -3.067710903 -8.792069741
v 8.615768515 -3.409646917 -8.668926544
v 8.617001586 -2.426953521 -9.056930430
v 8.639976382 -3.226150526 -8.740862831
v 8.660604246 -1.388353761 -9.210069664
v 8.802232333 -3.497377504 -8.613078855
v 8.820755407 -2.314814599 -9.148204699
v 8.823821321 -3.709368175 -8.536939509
v 8.831360377 -2.066985238 -9.215824306
v 8.858921006 -3.977553919 -8.420853876
v 8.967219852 -3.578683129 -8.556534536
v 8.997854777 -2.933764365 -9.060224518
v 9.031011723 -3.771522548 -8.487395011
v 9.082930163 -3.952398896 -8.453899994
v 9.092417546 -3.110674210 -8.962410502
v 9.230474941 -3.861757927 -8.534283377
v 9.291963652 -2.906585578 -9.232556447
v 9.301090613 -3.727965755 -8.577143773
v 9.349290282 -3.814948024 -8.619166911
v 9.372927248 -3.666805336 -8.697242476
v 9.413889609 -3.835335141 -8.733835071
v 9.471784346 -3.950732760 -8.844751865
v 9.477675892 -3.527593100 -8.872700855
v 9.507147595 -3.748049261 -8.853026666
v 9.587123059 -3.374455729 -9.075019509
v 9.602127597 -3.166282550 -9.258846752
v 9.644453414 -3.895370290 -8.996549062
v 9.645453654 -3.616681555 -8.982523344
v 9.746188298 -3.301213495 -9.237466380
v 9.784593247 -3.474580357 -9.107609279
v 9.815674275 -3.691704944 -9.061310440
v 9.820112959 -3.877072828 -9.096908383
v 9.894838557 -3.352002241 -9.213905782
v 9.960763156 -3.757829545 -9.141007438
v 9.977280162 -3.521640319 -9.139952250
v 10.089923628 -3.840618534 -9.246185422
v 10.143518448 -3.633316373 -9.146917611
v 10.179393925 -3.420883557 -9.155135602
v 10.323915631 -3.730636789 -9.195672348
v 10.481150821 -3.563222475 -9.103250690
v 10.557401925 -3.389717313 -9.104051627
v 10.562719777 -3.730357159 -9.159427136
v 10.652241297 -3.906412050 -9.239031933
v 10.674513876 -3.545676358 -9.089934640
v 10.746057145 -3.339395626 -9.125334211
v 10.788461193 -3.174446989 -9.195352904
v 10.795552284 -3.733525285 -9.145779535
v 10.839708149 -3.940871451 -9.204112925
v 10.910544544 -3.057341790 -9.234543890
v 21.205507219 -3.725521965 -9.115441702
v 21.310409531 -4.000464454 -8.511837572
v 21.325459704 -3.619098570 -9.058501571
v 21.372387186 -3.865554463 -8.714646101
v 21.391876042 -3.812192241 -8.609811775
v 21.402169019 -3.882972989 -8.426625282
v 21.448278800 -3.706099465 -8.445595391
v 21.455492824 -3.459757427 -8.770126849
v 21.499494091 -3.818274010 -8.318645880
v 21.603068337 -3.914659843 -8.195717819
v 21.704817191 -3.221728839 -8.670048788
v 21.800952032 -3.131937468 -8.663199842
v 21.848866716 -3.257998964 -8.542958647
v 21.966846660 -3.679316258 -8.144895546
v 22.029910237 -3.382821800 -8.387212642
v 22.067405283 -3.024037462 -8.577278815
v 22.186771035 -3.493482480 -8.159501478
v 22.212577984 -2.072786214 -8.831336163
v 22.217409685 -3.265369451 -8.346783929
v 22.228842601 -3.080937546 -8.457323536
v 22.230776027 -2.924139379 -8.512520231
v 22.291190922 -3.659735899 -7.988978177
v 22.305622697 -2.761441516 -8.487105370
v 22.337369621 -2.348090522 -8.579703048
v 22.399969399 -1.950914040 -8.690983988
v 22.414814681 -2.152164234 -8.492749184
v 22.434610873 -2.231943188 -8.366310038
v 22.488517687 -2.315729856 -8.202744648
v 22.499961779 -2.153404523 -8.232555352
v 22.512780502 -2.053223783 -8.362710476
v 22.562744096 -1.532584894 -8.974077180
v 22.563053295 -2.179059200 -8.135342970
v 22.577367723 -2.474097535 -8.108544163
v 22.591168061 -2.866297960 -8.086745627
v 22.615725175 -2.031207550 -8.180412464
v 22.624557838 -3.052236279 -8.014457300
v 22.625351325 -2.290384611 -8.080707863
v 22.625906393 -4.014035687 -7.606752682
v 22.688083351 -2.141106408 -8.073561825
v 22.716203704 -2.641607309 -8.022250608
v 22.759923711 -1.987669384 -8.056341670
v 22.803865373 -3.908876330 -7.384784985
v 22.819081321 -3.492388176 -7.664555684
v 22.843305022 -1.700838911 -8.128724061
v 22.845627740 -3.867860883 -7.289159577
v 22.847458720 -3.980283625 -7.283385377
v 22.958366200 -3.918311093 -7.182576228
v 22.965252399 -1.269064262 -8.838701993
v 22.995529696 -1.682691160 -7.862323895
v 23.055510595 -1.781853847 -7.769485004
v 23.100318387 -1.621805481 -7.785561960
v 23.104218766 -1.169642201 -8.673647419
v 23.181149736 -1.731334836 -7.657902315
v 23.314464837 -3.948596772 -6.996517535
v 23.320607841 -1.699641347 -7.509125862
v 23.446362466 -2.898979699 -7.352136075
v 23.479280993 -3.881657496 -6.956900936
v 23.510722443 -4.005960654 -6.561301183
v 23.530440405 -1.410904690 -7.413459476
v 23.540476337 -1.845675404 -7.183765993
v 23.559821770 -3.988106269 -6.736732088
v 23.563664407 -3.878632095 -6.391741335
v 23.571083322 -3.983182367 -6.823347416
v 23.592540994 -1.719945692 -7.047890220
v 23.593187332 -2.852665493 -7.207614370
v 23.599108681 -3.511309158 -6.932403427
v 23.603880778 -1.553544309 -7.041870616
v 23.626580834 -3.865048755 -6.824505515
v 23.647971451 -3.894277615 -6.618022453
v 23.678639904 -1.628024504 -6.923705805
v 23.685112596 -3.672934603 -6.315578241
v 23.692607880 -1.270501874 -7.335740607
v 23.728650063 -3.791241907 -6.492215674
v 23.764172569 -3.239482408 -6.794292014
v 23.765008897 -2.893249970 -6.413963158
v 23.779025301 -3.476217622 -6.356357131
v 23.788034916 -1.690713339 -6.808896083
v 23.801153526 -3.642859636 -6.498268340
v 23.802127689 -3.272069385 -6.611743011
v 23.803219199 -3.010365414 -6.805615034
v 23.814031854 -3.451275406 -6.539259106
v 23.821197450 -2.923134482 -6.582293194
v 23.855499923 -2.694225870 -6.807832979
v 23.858048022 -2.598013962 -6.369319279
v 23.885209113 -2.741715172 -6.652392447
v 23.895956576 -2.540070098 -6.678177044
v 23.901993409 -1.764524612 -6.701617036
v 23.923227564 -2.484006109 -6.470529828
v 23.935521021 -1.381171634 -6.840557791
v 23.935906589 -1.532264170 -6.742119323
v 23.958409205 -2.342282562 -6.616990548
v 24.019377306 -2.322706627 -6.422180217
v 24.032747373 -2.178370487 -6.572890561
v 24.034198374 -1.709338278 -6.602956913
v 24.055367336 -1.371836755 -6.820459384
v 24.119826034 -1.561435172 -6.607863586
v 24.142930284 -2.161866752 -6.412234623
v 24.153379723 -2.313446952 -6.253169850
v 24.174720049 -1.685270225 -6.484512240
v 24.223353714 -1.988424221 -6.407251116
v 24.277711287 -1.655236003 -6.346918177
v 24.297239259 -1.525870292 -6.495424546
v 24.310894310 -2.132085618 -6.254963111
v 24.382907897 -1.421714085 -6.680924445
v 24.386795238 -1.165012014 -7.029121742
v 24.554405361 -1.131121884 -6.955989636
v 24.560077116 -1.321898540 -6.685896777
v 24.634866044 -1.195464050 -6.809445564
v 24.686885998 -1.208029222 -6.660186220
v 24.743039161 -1.145111630 -6.553348154
v -17.600236461 1.769171795 -6.714936346
v -17.539279535 1.676963409 -6.456736941
v -17.460962757 1.531853108 -6.511455402
v -17.361702397 1.386316726 -6.503252313
v -17.297176644 1.334775123 -6.630498450
v -17.250429839 1.253213966 -6.442509592
v -17.214607447 1.151073375 -6.546343211
v -17.151601613 1.012921683 -6.649595685
v -17.088487744 1.307925326 -6.973509211
v -17.063898966 0.984826591 -6.426996086
v -16.956636682 0.799238915 -6.719090044
v -16.681730747 0.672584574 -7.066457532
v -16.592657194 1.566811115 -7.588102948
v -16.546925530 0.446439837 -6.757521071
v -16.445793211 0.367990579 -6.892682519
v -16.382817179 1.608820050 -7.756002713
v -16.358971596 0.308636052 -6.708403118
v -16.269056126 0.202282507 -6.876450032
v -16.158895567 1.676958869 -7.866899483
v -15.977589414 1.467113616 -7.817124017
v -15.713533387 -0.097419652 -7.011731621
v -15.626100823 0.212993051 -7.473340258
v -15.618051402 -0.087327899 -7.249137852
v -15.560702421 1.669559511 -8.084472269
v -15.551771037 0.945774664 -7.820013911
v -15.508766286 -0.211971404 -7.085034624
v -15.493565239 0.038002647 -7.425931748
v -15.447335318 0.480981427 -7.591768634
v -15.447309241 0.840150635 -7.782884873
v -15.444138087 -0.258509797 -6.974971853
v -15.429573134 0.599785475 -7.632660214
v -15.410613269 1.507576206 -8.087115362
v -15.406404622 0.733237015 -7.708785124
v -15.401356854 -0.250742043 -6.868375000
v -15.394408256 -0.146811479 -7.255784702
v -15.385315754 -0.242719645 -6.587678101
v -15.372401103 1.719636726 -8.183102123
v -15.340088867 0.183678829 -7.515865844
v -15.310082585 -0.249107456 -7.012659218
v -15.304897912 -0.233046376 -6.459829397
v -15.291697346 0.424360391 -7.569467649
v -15.260436572 0.014589508 -7.382527925
v -15.250221826 1.537475386 -8.121784776
v -15.195586719 -0.284976297 -6.820613053
v -15.170462430 -0.121596830 -7.184822112
v -15.161882155 1.691497397 -8.171231486
v -15.152069740 0.220860282 -7.445905358
v -15.146305785 -0.293731922 -6.581835449
v -15.113982372 1.525260857 -8.070921525
v -15.083699487 -0.204852622 -6.961386185
v -15.060881153 0.072552626 -7.281456143
v -15.024027787 -0.265694631 -6.765021943
v -14.973957092 -0.036142053 -7.080222480
v -14.908828773 -0.276392762 -6.490548141
v -14.869635925 -0.129260996 -6.854245439
v -14.810091816 0.068728506 -6.990605965
v -14.775858261 -0.204835625 -6.644065958
v -14.540512115 -0.104008403 -6.685657892
v -14.532485045 0.055820467 -6.841450930
v -14.443065971 -0.114795985 -6.523567718
v -14.389527030 -0.010970391 -6.748449523
v -14.362963848 -0.069719288 -6.647134200
v -14.250529930 -0.089496883 -6.534676999
v -14.110897668 -0.150258609 -6.386444438
v -14.057828113 -0.034463716 -6.530786864
v -13.895432465 -0.088141715 -6.386076566
v -13.629960828 0.771684165 -6.492009386
v -8.365457878 -0.912097748 -6.330077536
v -8.276615292 -0.741841388 -6.409829017
v -8.265622891 -0.529095531 -6.380263716
v -8.248434402 -0.286482042 -6.268534809
v -8.148370311 -0.222985342 -6.426948588
v -8.135580458 -0.413651695 -6.432364695
v -8.124007843 0.057039175 -6.310906261
v -8.074889891 0.229842757 -6.343566813
v -8.018004708 0.349495240 -6.458192132
v -8.005060256 0.684536004 -6.329742260
v -7.995996624 0.523313880 -6.400470622
v -7.955847308 0.888348906 -6.345001981
v -7.916232571 1.675301464 -6.314816885
v -7.873551920 0.427349907 -6.591453683
v -7.871086709 -0.305558497 -6.575573236
v -7.807829417 -0.083578110 -6.642036606
v -7.569669746 -0.798530586 -6.553937215
v -7.443056442 1.034521847 -6.613690406
v -7.423557341 0.733738358 -6.807726808
v -7.173247170 0.441256707 -6.955928635
v -7.153383456 -0.257664477 -6.862596143
v -7.084866520 -0.737263355 -6.690351758
v -7.010153960 0.492475519 -6.989815738
v -7.006819826 -1.110660727 -6.523355842
v -6.945059635 0.689277251 -6.975619122
v -6.892667152 -0.828429183 -6.756175309
v -6.855614483 0.523971335 -7.044894621
v -6.739937700 -0.162017532 -6.983361673
v -6.739462260 -0.806829950 -6.811055355
v -6.676428951 0.380266050 -7.074205671
v -6.584329065 -0.380498823 -6.934503093
v -6.483213045 0.266854564 -7.046028506
v -6.464186590 -0.610205112 -6.873059552
v -6.391915958 -1.018766314 -6.694432348
v -6.257351022 0.611868687 -7.024947554
v -6.155170966 0.814127328 -7.007926702
v -6.038902793 0.581378466 -6.985484622
v -6.029141136 1.753098448 -7.082416210
v -5.943025928 1.005158760 -7.057146169
v -5.879994947 -0.763325719 -6.735115312
v -5.863134284 -0.516447879 -6.873385515
v -5.845926236 -0.291388482 -6.921049673
v -5.828015041 -0.911593903 -6.728849839
v -5.806486588 1.714417827 -7.106849458
v -5.797137041 0.552032667 -6.932336371
v -5.778695922 -0.719522068 -6.816133391
v -5.767863709 -1.083237119 -6.819180213
v -5.760916509 0.293427060 -8.646332659
v -5.746387877 0.338710030 -8.404427208
v -5.739537999 -0.579372863 -6.974332966
v -5.736147519 -0.399534591 -7.005898282
v -5.733807571 0.209781589 -6.880894303
v -5.731826182 0.174396890 -8.242007345
v -5.726617295 -0.846438925 -6.753626745
v -5.715108011 -0.182794785 -6.981703453
v -5.702332128 -0.901876600 -6.858349312
v -5.702199880 0.034180426 -6.918414030
v -5.690626800 0.374457130 -6.860048510
v -5.689604208 0.446450838 -8.149920031
v -5.683836993 -0.742239004 -7.043885533
v -5.679615773 -0.531221274 -7.135971449
v -5.672547966 -0.924443651 -7.060797419
v -5.668092985 1.015518792 -7.100876886
v -5.657705478 0.513270672 -8.383592591
v -5.642540753 0.872322766 -7.077760063
v -5.640567280 -0.299808395 -7.175117731
v -5.636117421 -1.022524317 -7.399937138
v -5.624433979 0.515291176 -6.892891135
v -5.623253528 -0.652237854 -9.245269932
v -5.622793455 -0.799934263 -7.424077019
v -5.616986193 0.729126681 -7.054637186
v -5.601233337 -0.267104973 -8.443864994
v -5.599030759 0.643696520 -8.283074014
v -5.591290537 -0.047607838 -7.062556688
v -5.586839747 -0.506710785 -7.531759329
v -5.586423445 0.751740474 -8.966886438
v -5.577935372 0.088891145 -7.002490573
v -5.576627329 -0.014328778 -7.825566456
v -5.575662479 0.400054822 -6.864581257
v -5.573416594 1.401369111 -7.138715591
v -5.568554625 0.716832408 -8.734920062
v -5.564582534 0.225391501 -6.942421664
v -5.558090284 -0.150037842 -7.676738780
v -5.552259739 0.760310737 -7.702691015
v -5.536341108 -0.337660953 -7.669239305
v -5.535274278 1.183436834 -7.171943318
v -5.529036280 0.460746873 -6.978419144
v -5.506161135 -1.057629939 -8.225250989
v -5.505955778 0.540740555 -7.179299835
v -5.504847039 0.082619816 -7.188444957
v -5.504828878 0.966784602 -7.186636794
v -5.503277294 0.697067764 -7.214924321
v -5.488773808 0.816974032 -7.209474221
v -5.485217553 -0.670926936 -8.350471966
v -5.483452696 0.311859418 -7.157697342
v -5.481353961 -0.926464505 -8.388560265
v -5.461111665 0.966797234 -7.532103918
v -5.455061793 0.912536867 -7.337798830
v -5.452064332 -0.453037908 -7.786301896
v -5.449344404 -0.802214723 -8.131184615
v -5.437482614 -0.558566710 -8.157080971
v -5.409637000 1.347590005 -7.230632007
v -5.399580114 -0.582285458 -7.877406664
v -5.399110727 1.137200044 -7.350984495
v -5.398028065 -0.488889054 -8.015592583
v -5.392875522 -0.628555426 -8.027445525
v -5.349337123 1.394124469 -8.783519268
v -5.299472716 1.498292550 -7.260384038
v -5.298614502 1.351548941 -7.362473756
v -5.292752758 1.613483881 -8.734283037
v -5.234154407 1.499795238 -8.950950578
v -5.219080485 1.505194581 -7.379083894
v -5.207290407 1.612841035 -7.279986516
v -5.191558041 1.769804861 -8.849710226
v -5.151507910 1.652588486 -7.379054558
v -5.064055789 1.716750325 -8.986958303
v -5.061576609 1.543058548 -9.066033177
v -4.925845657 1.670735539 -9.098078124
v -4.840148147 1.620640396 -9.200842120
v 6.436347961 -0.858158979 -9.234072641
v 6.701482460 -0.635252800 -9.235448204
v 6.831829902 -0.519505935 -9.238423780
v 6.953781936 -0.644676620 -9.149636142
v 7.129062898 -0.747897080 -9.081240743
v 7.157551125 -0.640377577 -9.150461294
v 7.296140771 -0.921793166 -9.038455784
v 7.578894030 -0.928276277 -9.090838954
v 7.836596109 -0.993708265 -9.169730358
v 23.113870993 0.753225642 -9.146792814
v 23.145534098 1.328192768 -9.055340663
v 23.154614493 0.356647332 -9.077974595
v 23.163171485 -0.138538613 -9.202414192
v 23.181274533 0.977362623 -8.983889595
v 23.196054623 0.010797092 -9.178346954
v 23.197596893 0.422076118 -8.701334707
v 23.218095303 0.647212088 -8.613486774
v 23.222584277 1.107614022 -8.923007175
v 23.224445060 0.138450094 -9.012321942
v 23.240100592 0.967002125 -8.785807528
v 23.263895884 1.237865072 -8.862126619
v 23.272389546 0.884243695 -8.594009094
v 23.302569985 0.448286213 -8.459778503
v 23.332428187 1.111894962 -8.636252023
v 23.347236216 0.037046906 -8.624452166
v 23.375665769 -0.309205556 -8.896897547
v 23.378871381 0.624151668 -8.315538988
v 23.424562067 0.280638313 -8.332317695
v 23.432197049 1.013128320 -8.415315300
v 23.435287178 0.079261314 -8.370285854
v 23.447200656 0.477018359 -8.278612979
v 23.447407410 0.799901143 -8.288919926
v 23.454021662 -0.192290987 -8.470583707
v 23.457393050 -0.387628039 -8.535173722
v 23.492261767 -0.362480263 -8.405550383
v 23.509221151 -0.054032960 -8.331416175
v 23.511409760 0.654455216 -8.224241436
v 23.521246389 -0.526159070 -8.131198585
v 23.538898677 -0.238214023 -8.304624818
v 23.585313931 1.224792795 -8.417225443
v 23.627573624 -0.075991120 -8.203282021
v 23.631291464 -0.304244575 -8.140831254
v 23.745525628 -0.934264390 -7.627801504
v 23.748844862 1.384783536 -8.463713340
v 23.823039606 -0.288411014 -7.999362424
v 23.891925812 -1.096521039 -7.364735473
v 23.914135993 1.324728946 -8.340799250
v 23.915253580 0.820398156 -8.111385629
v 23.939035833 1.516768243 -8.442302234
v 24.040056393 -1.113933395 -7.219999097
v 24.064959958 1.452481141 -8.320997469
v 24.070693180 1.191108837 -8.208750747
v 24.075692520 0.588488823 -7.970969193
v 24.077629671 1.731111552 -8.386995643
v 24.079062045 0.859549269 -8.041601628
v 24.160163477 1.037939452 -8.106512949
v 24.176320061 -0.274255028 -7.806607988
v 24.212077260 0.758443261 -7.849818096
v 24.219093844 -0.985645922 -7.238407619
v 24.236982688 1.320368377 -8.131629787
v 24.344105273 0.741846510 -7.689029910
v 24.347279221 -0.172199274 -7.712197956
v 24.348463863 -1.020422555 -7.138774730
v 24.350507185 1.200295170 -7.973426022
v 24.456296116 0.586753769 -7.605962921
v 24.456618354 1.257740776 -7.892168127
v 24.502063170 -0.742371485 -7.092496846
v 24.503221735 -0.264911476 -7.509756833
v 24.506511167 -0.074762145 -7.604103535
v 24.526860565 0.815153704 -7.603831124
v 24.580368772 1.013465691 -7.666829508
v 24.596923962 1.183940796 -7.726305630
v 24.631675333 -0.511473219 -7.090474479
v 24.682069197 -0.662376755 -6.917831022
v 24.684986100 0.799059577 -7.533317897
v 24.733440951 -0.439673982 -6.994116586
v 24.733947590 -0.131624576 -7.363014854
v 24.734688923 0.939415593 -7.537121419
v 24.753741920 -1.008532476 -6.700776983
v 24.781964719 -0.653010618 -6.766284816
v 24.826921523 -0.244313211 -7.007968612
v 24.838091806 -0.080814134 -7.269943133
v 24.862160906 -0.705111073 -6.517266389
v 24.936065078 0.378172146 -7.076265290
v 25.065815076 0.919942860 -7.011987735
v 25.258690119 1.393181388 -6.448221393
v -19.034720957 4.600079730 -7.050004322
v -18.964614719 4.524703603 -7.255957928
v -18.947629258 4.488464445 -6.860827561
v -18.937919289 4.367277957 -7.063622586
v -18.857529387 4.327753559 -7.300029043
v -18.790315837 4.621974193 -7.621698547
v -18.776386976 3.973335493 -6.292312872
v -18.746450543 3.805986838 -6.301772315
v -18.707163632 3.649240592 -7.283138111
v -18.683858216 3.429640317 -6.675690413
v -18.674764782 3.645866644 -6.301319692
v -18.668347970 3.499007784 -7.296998519
v -18.656045198 3.231189214 -6.819194648
v -18.640840426 3.339789808 -7.270547561
v -18.629102036 3.032592591 -6.743782200
v -18.614171073 2.837468870 -6.663631648
v -18.589377403 2.689596033 -6.575917359
v -18.584098667 4.587419331 -7.730341051
v -18.583815545 2.960901242 -6.355585530
v -18.581738696 3.654884174 -7.446432486
v -18.580103293 2.858326538 -6.853128783
v -18.546856940 3.410055768 -7.395926863
v -18.528414890 2.889668336 -7.006056141
v -18.525538966 4.281105939 -7.712857798
v -18.515445292 2.650136128 -6.745852996
v -18.504772335 2.530924976 -6.588391960
v -18.443891779 2.726456849 -6.934375502
v -18.426505849 2.478915500 -6.430500653
v -18.405063078 2.390777692 -6.578669418
v -18.392615020 3.505157772 -7.518772036
v -18.327958882 2.333807293 -6.495817564
v -18.309103325 3.982650116 -7.805272937
v -18.252743408 2.267323434 -6.640092470
v -18.216092139 2.927841386 -7.223487366
v -18.213419244 2.246035030 -6.478327792
v -18.213387579 3.853703383 -7.816366851
v -18.136477098 2.712845802 -7.135161199
v -18.127257004 3.967887722 -7.949614897
v -18.071278930 3.741465742 -7.872181013
v -18.054718152 3.035866423 -7.319864817
v -18.000375479 2.832764061 -7.213081233
v -17.905062065 2.575723222 -7.188287564
v -17.878215760 2.931737807 -7.253183052
v -17.878020182 2.314110054 -7.115031127
v -17.839968204 3.787730820 -8.135883138
v -17.816374078 4.577361513 -8.301460184
v -17.810659483 2.081011655 -6.997493096
v -17.798854038 2.775087487 -7.226243149
v -17.744474113 4.273157567 -8.325835690
v -17.739737406 2.340505365 -7.243712433
v -17.720738426 2.914284123 -7.291441318
v -17.707100138 4.071889911 -8.307143115
v -17.705563456 1.899622614 -6.848544814
v -17.699560151 2.570325509 -7.287881337
v -17.693452537 3.018376650 -7.431251928
v -17.661444843 1.793638221 -6.565889344
v -17.647393048 1.988495002 -7.114121225
v -17.646973953 2.758722985 -7.295809221
v -17.623284832 1.884719357 -6.989985704
v -17.580380663 2.861895133 -7.405520882
v -17.566749826 2.356846351 -7.354218513
v -17.565079033 2.989591798 -7.570107002
v -17.530469224 3.541162238 -8.145223372
v -17.526770011 2.612596611 -7.422642317
v -17.457770184 2.791682957 -7.576414850
v -17.427338287 2.959846519 -7.764128037
v -17.391543835 2.367387991 -7.472844329
v -17.178438604 4.637698643 -8.404674940
v -16.752080992 4.057934042 -8.504477330
v -16.582954675 4.070291296 -8.445255458
v -16.422636807 3.871082561 -8.380707353
v -16.389092430 3.598701442 -8.411168121
v -16.229890287 3.707618685 -8.374903351
v -16.084337607 3.751384793 -8.308940567
v -16.078665853 3.598250682 -8.371044882
v -15.934333205 3.498052014 -8.377459832
v -15.650130808 2.960297745 -8.496337570
v -15.643669292 4.321304616 -7.432309911
v -15.597279184 2.739427844 -8.501842618
v -15.511382371 3.689278150 -7.658228278
v -15.497556888 4.404261243 -7.089358289
v -15.365627594 2.720282413 -8.411677554
v -15.303557739 3.446581541 -7.412086707
v -15.223752707 4.553277045 -6.668552291
v -15.206345357 3.157596337 -8.021919988
v -15.199545771 3.270684276 -7.807134185
v -15.172020532 3.284536535 -7.390638348
v -15.119932592 3.802092047 -6.663501728
v -15.029107220 3.905698657 -6.388316862
v -15.018347651 3.784779925 -6.479506381
v -14.968657866 2.670216840 -8.227896877
v -14.939540066 3.085058648 -7.688135840
v -14.839122072 2.494402928 -8.147715591
v -14.802751131 2.671749098 -8.132773452
v -14.751337469 2.739145886 -8.045258932
v -14.721004292 3.223035485 -6.867842749
v -14.632786624 2.637182362 -7.817895152
v -14.536637813 2.765497891 -7.496618666
v -14.533549547 2.575761406 -7.635648362
v -14.403324574 2.133416710 -7.509342860
v -14.382688329 2.588035539 -7.406104356
v -14.235387556 2.407978289 -7.287279703
v -13.973747380 2.668507164 -6.637194660
v -13.956664130 2.774976660 -6.518740207
v -13.952680863 2.233920153 -6.986771710
v -13.799730688 1.879253774 -6.855541375
v -13.742607087 2.026200062 -6.737310905
v -13.720658608 2.152912086 -6.585172843
v -13.398474082 1.779460348 -6.264000665
v -8.402531967 3.638892435 -6.357045844
v -8.264771663 3.840600839 -6.401052233
v -8.185741492 3.417596687 -6.528179161
v -7.592727430 3.028743668 -6.748826243
v -7.566658314 3.304434707 -6.716584787
v -7.426904049 2.920459956 -6.799605675
v -7.410464343 2.705822000 -6.740429439
v -7.405168377 3.138972679 -6.800636183
v -7.386317011 2.146836370 -6.481905468
v -7.374383043 2.494503511 -6.630568765
v -7.141528185 2.934905468 -6.971532479
v -7.043658756 2.388495952 -6.764744408
v -7.010499947 2.853485756 -7.003847044
v -6.923920475 2.985977568 -7.066616789
v -6.918521598 2.145303879 -6.763575133
v -6.890549790 3.212897107 -7.012477610
v -6.802498829 3.002083162 -7.128871977
v -6.741159130 3.137431806 -7.163449656
v -6.722681690 2.006554976 -6.837765221
v -6.690843031 3.292322624 -7.119280286
v -6.669120863 3.681644564 -6.789228413
v -6.655316800 3.205001121 -7.201034110
v -6.624642760 3.736552084 -6.794353481
v -6.537528243 3.607448889 -6.849439815
v -6.505772937 3.263261402 -7.215953898
v -6.482133176 4.635290243 -6.924396381
v -6.448930595 1.892375876 -6.966031622
v -6.443699356 3.013067180 -7.265033200
v -6.429027300 4.603882320 -6.999691948
v -6.376626901 3.810891882 -6.840533111
v -6.328696851 3.138302825 -7.304046303
v -6.325278897 4.609367810 -7.046190090
v -6.315584760 3.284379607 -7.264521439
v -6.275098771 3.626605496 -6.911503617
v -6.237483118 4.464888945 -7.049597334
v -6.217711605 3.360476578 -7.203317713
v -6.217691582 3.475518199 -7.062062621
v -6.194501650 4.649115726 -7.087869570
v -6.174337119 3.846750129 -6.913146470
v -6.126287859 3.215798410 -7.296946831
v -6.065696478 3.432629164 -7.182760164
v -6.054453086 4.504655488 -7.144527510
v -5.973940715 3.894332796 -7.001604885
v -5.907737650 3.356240457 -7.301750127
v -5.890302360 3.568042768 -7.193690632
v -5.818318576 3.923414741 -7.093750872
v -5.756405648 3.712262027 -7.206425071
v -5.730420351 3.252569586 -7.339089643
v -5.703122355 3.509422531 -7.316730451
v -5.697728600 3.876149422 -7.175238803
v -5.620765500 2.447191160 -7.149096578
v -5.606612191 2.681891900 -7.171300240
v -5.506436341 3.991486039 -7.207815070
v -5.476645194 3.560111159 -7.326599676
v -5.330304150 3.390009282 -7.327792235
v -5.311907735 3.914581612 -7.227505092
v -5.288894754 3.596624592 -7.322000340
v -5.275657866 4.481666721 -7.392581087
v -5.263094325 2.088302048 -7.155551109
v -5.244756117 1.845901832 -8.684222586
v -5.218133796 1.947314013 -7.178653497
v -5.214164965 2.245160285 -7.151548285
v -5.166205578 3.944952972 -7.275509182
v -5.162387155 1.784009975 -7.249561138
v -5.162233952 3.247588873 -7.287845481
v -5.161469337 1.973789185 -8.804952726
v -5.153939128 3.444943577 -7.344434503
v -5.115608685 1.934784348 -7.233979646
v -5.107499193 4.377621692 -7.377388421
v -5.104762036 1.784792636 -7.382881362
v -5.096632987 2.137648407 -8.777283132
v -5.095678382 2.113132738 -7.264052052
v -5.085888319 1.918810420 -7.331721485
v -5.075734574 4.142202903 -7.329734042
v -5.074230488 2.075242810 -8.904211223
v -5.072933156 2.041077940 -7.442973554
v -5.064517260 1.920500188 -8.935855702
v -5.049742293 2.365590073 -7.183990907
v -5.016500596 2.278614789 -8.774802089
v -5.014833063 4.421612713 -7.453241851
v -5.004236009 3.493852448 -7.385239005
v -5.003320053 2.232242841 -8.961760439
v -4.987922497 2.267423784 -8.085313253
v -4.987701774 4.652707372 -8.642870001
v -4.983308725 4.295631777 -7.400873583
v -4.982443526 3.310253611 -7.329451386
v -4.965675063 3.703228431 -7.436310407
v -4.941953812 2.334381687 -7.344388869
v -4.933090415 3.925583325 -7.470801473
v -4.929888994 4.130745772 -7.467804011
v -4.907101858 2.951893955 -7.193487603
v -4.900376312 4.443774931 -8.670513518
v -4.896353465 2.694003750 -8.194801398
v -4.896286409 2.384740626 -9.108230472
v -4.894623999 2.540792571 -7.225763053
v -4.882110748 4.457890056 -9.190150537
v -4.857114516 2.551931655 -9.020764381
v -4.850082099 3.476140089 -7.441557012
v -4.849516321 4.319753964 -9.094294161
v -4.837500863 3.142144997 -7.280019112
v -4.832089413 2.360942308 -9.226808324
v -4.826538730 2.710624365 -8.869213983
v -4.822287243 3.772937926 -7.572471630
v -4.818196874 4.107345361 -9.155526757
v -4.810691811 2.550749807 -7.493969053
v -4.801916890 2.651377814 -7.377418224
v -4.793141037 2.752009081 -7.260865066
v -4.792514723 2.653163858 -7.721884176
v -4.787624348 3.450338962 -8.988873102
v -4.786112346 4.416130949 -8.314662613
v -4.782660864 3.865944222 -9.234926663
v -4.780755378 4.374729469 -8.117672056
v -4.779424053 2.990712645 -8.927406743
v -4.777287599 3.254438518 -8.973712102
v -4.766853992 3.153234720 -9.115721099
v -4.763730802 3.381670918 -9.169484489
v -4.743789788 2.624267479 -9.182620794
v -4.743215162 4.173389170 -8.054303937
v -4.737063311 2.969911555 -7.304287981
v -4.734500311 3.353753360 -8.118447848
v -4.726435523 3.829454537 -7.749382406
v -4.720730241 3.993705846 -7.905287668
v -4.718815442 2.972112969 -9.184018709
v -4.716897383 2.496570814 -9.263751097
v -4.693666939 3.611433553 -7.653346285
v -4.660894629 3.009714652 -7.494973019
v -4.656815901 3.620695323 -7.831207477
v -4.627389833 3.190827090 -7.491545286
v -4.613044672 3.214580473 -7.692792919
v -4.599606153 3.137516556 -7.576600648
v -4.592930432 3.227954963 -7.571447175
v 23.219704628 4.543370102 -9.102935903
v 23.274661973 2.138432115 -9.150580503
v 23.302195594 4.673117306 -8.949178271
v 23.465083912 4.559495952 -8.813696913
v 23.485098034 3.993172664 -9.021413513
v 23.725435138 3.339669202 -8.601956069
v 24.520274252 3.125887131 -7.630831562
v 24.566974491 3.784014611 -7.470076904
v 24.598380551 4.231078085 -7.255021948
v 24.624455720 3.908856772 -7.347099017
v 24.628303945 4.043385852 -7.241208106
v 24.640930817 4.480257165 -7.250930183
v 24.707647040 4.105634987 -7.073938381
v 24.720413610 4.302003421 -7.057375740
v 24.728806689 4.184567835 -6.991281174
v 24.733962491 4.455858842 -7.108921651
v 24.741595611 2.701464808 -7.724904921
v 24.753483012 3.690676065 -7.307192311
v 24.815214798 2.601069398 -7.637299132
v 24.816842750 2.815815853 -7.576191798
v 24.852152914 4.482783377 -7.009734865
v 24.864917621 4.173801746 -6.953662727
v 25.011671707 3.428000957 -7.177008316
v 25.066768751 2.471163869 -7.358821109
v 25.089714676 3.822128056 -7.004907820
v 25.090195239 4.128630273 -6.886507850
v 25.113793090 2.256799955 -7.252526935
v 25.171047077 3.439687192 -7.064861245
v 25.202430785 1.873997389 -6.813696586
v 25.214638561 3.621404292 -6.967668887
v 25.226334110 2.425654558 -7.213521749
v 25.232395157 4.625522997 -6.612728816
v 25.239435956 2.246610122 -7.081517484
v 25.250568986 4.090034403 -6.815140601
v 25.252923369 1.877956674 -6.633619312
v 25.264179334 3.249354661 -7.046943996
v 25.269297883 3.796898294 -6.875740830
v 25.284415111 2.042215317 -6.747758947
v 25.303041562 3.426421434 -6.914542057
v 25.313803926 3.938606009 -6.815251429
v 25.342872366 2.224998549 -6.887621246
v 25.358252227 2.167929430 -6.266835611
v 25.379594415 2.204253571 -6.670562085
v 25.381552055 2.921493491 -7.093711291
v 25.384724140 3.063016804 -7.010337431
v 25.388242677 2.447994426 -7.061062381
v 25.412824005 3.406713950 -6.730180699
v 25.450488552 2.614343772 -7.086629048
v 25.463622063 3.405665979 -6.266055629
v 25.466535240 2.754466143 -7.041561883
v 25.467758998 2.384319203 -6.807016209
v 25.484865531 3.201620420 -6.678630598
v 25.507688522 3.743993817 -6.492059678
v 25.513352826 2.571633784 -6.928710267
v 25.528218597 3.133461811 -6.509807426
v 25.529660285 2.462667646 -6.364186760
v 25.557007641 3.798298305 -6.328282412
v 25.565138087 2.541095484 -6.699527148
v 25.590930134 2.799473237 -6.358144339
v 25.598844513 2.615746111 -6.386247929
v -19.329780713 6.618812215 -6.405379158
v -19.249977544 6.173322909 -6.710985210
v -19.214313477 6.017677020 -6.822673138
v -19.081486389 5.431118887 -6.906207651
v -19.069328904 5.184449721 -6.261968520
v -19.068323076 6.610755809 -6.842301227
v -19.062882289 5.460361950 -7.108127233
v -19.062586129 5.062883254 -7.144398987
v -19.056489691 5.822266918 -7.091342937
v -19.052047282 4.729983397 -7.228664588
v -19.047597423 5.260175094 -7.027024869
v -19.030317664 5.065766629 -6.924812682
v -18.984770402 5.266990047 -7.288301829
v -18.958508968 4.856625106 -6.389031187
v -18.951350823 4.679486156 -7.433356717
v -18.946608528 4.782429896 -6.679963320
v -18.936585635 4.941349383 -7.534329314
v -18.845790997 6.221703254 -7.177592255
v -18.821373582 4.821635317 -7.685824763
v -18.765795976 6.381141488 -7.260008249
v -18.696496263 6.198374555 -7.293676026
v -18.695222214 6.715814583 -7.574591786
v -18.688067794 7.472725119 -7.525335532
v -18.686350435 4.731835797 -7.743893657
v -18.686329946 5.878780968 -7.325242274
v -18.675299361 7.107682060 -7.583506405
v -18.654942513 4.898307845 -7.782475557
v -18.615575507 6.481883582 -7.627990097
v -18.603326753 6.903009024 -7.654608227
v -18.601074815 5.097343586 -7.789277937
v -18.597906455 5.940213799 -7.440493442
v -18.595188856 7.295466959 -7.601967547
v -18.537500873 6.687305402 -7.711974438
v -18.533106893 7.497061044 -7.578825112
v -18.516043201 5.524567794 -7.742711809
v -18.501214683 6.352465134 -7.750500925
v -18.492680043 6.517480593 -7.757680491
v -18.479820341 6.184193771 -7.749560755
v -18.452400342 4.974491894 -7.860130630
v -18.382154405 6.256689783 -7.816579193
v -18.375603482 6.434795447 -7.801268250
v -18.374696374 6.627392955 -7.780613843
v -18.371658400 7.194442209 -7.663217373
v -18.365120515 6.040658336 -7.833002135
v -18.347796053 5.466742441 -7.943952456
v -18.340691924 7.478315383 -7.547693793
v -18.299542367 5.687194876 -7.990470156
v -18.284389749 6.196881644 -7.844809443
v -18.265560269 6.991872564 -7.724405266
v -18.248861656 6.325963885 -7.823157124
v -18.229549751 6.515310612 -7.791493554
v -18.215190619 5.964762531 -7.943903096
v -18.203914165 6.916336250 -7.726994343
v -18.168147653 5.624809302 -8.061623201
v -18.149038777 5.443824455 -8.099682629
v -18.138844520 6.157823373 -7.871151902
v -18.095107749 6.381501444 -7.793356664
v -18.082587048 5.296292249 -8.173540235
v -18.069315702 6.592468359 -7.727582008
v -18.014548346 5.182723515 -8.241176605
v -17.956884578 6.267684046 -7.806539070
v -17.912065610 6.108361296 -7.902815938
v -17.892844975 5.141197704 -8.320586756
v -17.873229459 4.957224242 -8.309823461
v -17.848357558 6.710147485 -7.477665786
v -17.846262082 4.762483761 -8.286376484
v -17.845327035 5.946204532 -8.024712093
v -17.784984782 5.814215168 -8.139828220
v -17.720246688 5.098032299 -8.367822506
v -17.693461850 4.703367129 -8.335267194
v -17.693325877 5.696649663 -8.200521581
v -17.678407952 6.073046941 -7.876335643
v -17.674393952 5.909218453 -8.072246797
v -17.668750137 6.501748227 -7.467870135
v -17.541261390 5.024227779 -8.383602835
v -17.527282238 5.664080381 -8.207958192
v -17.508680001 6.732484791 -7.072083652
v -17.452267930 6.026311778 -7.791560609
v -17.416141927 5.546716042 -8.283080533
v -17.272301018 5.425132345 -8.344066329
v -17.231000587 5.567032378 -8.237794973
v -17.217162997 6.335019600 -7.320404984
v -17.202390358 5.036164075 -8.405306377
v -17.162928358 5.472411867 -8.286640979
v -17.111852765 5.352927372 -8.295696229
v -17.111361027 6.244775839 -7.377692033
v -17.087608576 4.887547810 -8.383354172
v -17.078876495 5.487137940 -8.165995590
v -17.050210387 6.334155798 -7.136519067
v -17.007859424 5.671466235 -7.786475588
v -17.005557194 6.154533941 -7.434979081
v -16.993051395 5.116445012 -8.281568065
v -16.988659278 4.733496346 -8.377819322
v -16.920622438 6.316035055 -6.961007603
v -16.889112070 6.586094853 -6.518265698
v -16.856940463 5.236016121 -8.066212758
v -16.830900684 5.938705523 -7.476741914
v -16.796877608 6.290079560 -6.693293341
v -16.708960757 6.488566287 -6.341432221
v -16.643065959 6.142878439 -6.704301108
v -16.576297581 5.876440089 -7.242632098
v -16.564425081 6.217292044 -6.335944403
v -16.494296491 6.084668916 -6.472229958
v -16.415422782 5.736072548 -7.212536875
v -16.399279237 5.997602828 -6.650332361
v -16.354449093 5.468611140 -7.427977864
v -16.341727227 6.161597092 -6.284932140
v -16.334589571 5.917083472 -6.798022427
v -16.271494329 5.986035336 -6.462479010
v -16.228688881 5.714753177 -7.057147566
v -15.888540074 5.696780514 -6.584735122
v -15.535645187 5.069189239 -6.962323096
v -15.384543687 4.982254468 -6.833939347
v -15.295077115 5.281785969 -6.474987604
v -9.271571413 7.172319572 -6.342611276
v -9.164550342 6.768751424 -6.304196548
v -8.931768127 6.901646964 -6.421349011
v -8.771680295 6.769491825 -6.499196868
v -8.697748184 7.023657206 -6.466639228
v -8.189774118 6.370208692 -6.656385958
v -8.122456260 6.052537356 -6.644584239
v -7.989734411 6.056242622 -6.673361640
v -7.829002105 5.699481815 -6.537698675
v -7.690643892 5.141555332 -6.408383604
v -7.561549544 4.946274217 -6.502921227
v -7.494191173 5.311864894 -6.477219984
v -7.466965821 5.117830355 -6.494751666
v -7.445584517 4.770200700 -6.604502909
v -7.280009799 5.498939659 -6.513269152
v -7.210200187 5.359765608 -6.517388858
v -7.140391972 5.220588762 -6.521507632
v -7.095665671 6.530900020 -6.713323295
v -6.736384705 5.591975991 -6.541884039
v -6.608537864 5.356688518 -6.553109270
v -6.559316069 5.915197544 -6.744762417
v -6.543650292 5.093287677 -6.640415639
v -6.537980866 7.065967191 -6.817732472
v -6.517120171 4.724232480 -6.826291792
v -6.474249531 6.107677706 -6.854775362
v -6.425322033 4.816681147 -6.800988689
v -6.391667761 5.314542446 -6.684096530
v -6.385557819 4.933457356 -6.770907436
v -6.362147629 6.319176406 -6.965391338
v -6.339828484 4.779226147 -6.956571247
v -6.273862440 5.517821293 -6.852270104
v -5.915484857 7.551081944 -6.843780633
v -5.893479567 6.345950998 -7.271048147
v -5.818889011 7.035029121 -7.101767696
v -5.773643032 7.338190451 -7.097452879
v -5.756896455 7.162149530 -7.135492284
v -5.699092988 6.576241925 -7.315762341
v -5.691754166 5.202846602 -7.417990360
v -5.653187633 7.046796847 -7.183529902
v -5.641113035 7.220759057 -7.219632156
v -5.609676242 6.184882484 -7.584599778
v -5.568082444 5.321145523 -7.598409429
v -5.564133171 5.568789784 -7.693307474
v -5.558892619 7.530371193 -7.403137162
v -5.552588962 6.697217934 -7.317165378
v -5.505905487 5.603384227 -7.834570482
v -5.491479300 5.433250684 -7.813253440
v -5.480886903 6.427268498 -7.564689033
v -5.458437372 7.343554404 -7.389123086
v -5.446329247 5.556446034 -7.976294495
v -5.430568941 5.729321856 -7.896956988
v -5.420858040 5.109646358 -7.626869716
v -5.406539422 6.315718405 -7.725575007
v -5.403167568 5.906722974 -7.815232500
v -5.398114212 5.230205599 -7.772449404
v -5.386339501 7.481663954 -7.535437122
v -5.377275869 6.848496385 -7.295821328
v -5.364039447 5.489202682 -8.117785677
v -5.322400481 6.675126031 -7.477306295
v -5.300513003 6.244944874 -7.858573459
v -5.292030051 6.057938561 -7.896663621
v -5.267662928 5.905390251 -8.984622546
v -5.263321102 6.947071757 -7.319063414
v -5.258479621 5.779757164 -9.211845696
v -5.250748247 5.621688440 -9.001655504
v -5.249570124 6.059676874 -9.165401570
v -5.247645546 5.508291069 -9.242204018
v -5.230340641 5.348139908 -9.091504849
v -5.229577422 5.501787178 -8.324832655
v -5.220005754 5.791753065 -8.786346763
v -5.213794764 6.314589642 -9.089341387
v -5.202773958 7.068277802 -7.419663947
v -5.196875427 5.723903421 -8.457455784
v -5.191956647 7.467009593 -7.712198421
v -5.187557079 5.904944614 -8.567166515
v -5.185131449 5.085541867 -9.185481817
v -5.167979747 5.697843619 -8.628902957
v -5.160208791 6.797695067 -7.591714617
v -5.158616230 4.734470043 -7.622891106
v -5.149913952 5.569309928 -8.541227318
v -5.146184471 6.531334482 -9.007736109
v -5.112467799 4.937509075 -8.982266299
v -5.116844550 6.358332466 -8.395065553
v -5.114931613 5.414399784 -8.514492773
v -5.102362484 4.842913244 -9.179064073
v -5.097453482 6.463415455 -9.190195240
v -5.071786232 6.512649823 -8.219099604
v -5.071592517 6.911634002 -8.785793558
v -5.064351484 7.236402482 -7.819281891
v -5.052192137 4.789920989 -8.812903427
v -5.051291548 7.397884969 -7.946350612
v -5.034912843 4.711816553 -9.014794603
v -5.030557513 6.673278287 -9.094810113
v -5.028259475 4.871112294 -8.608095348
v -5.020374898 7.547230925 -8.072429337
v -5.010901485 7.309966255 -8.209784515
v -4.970919341 6.932726596 -9.001068771
v -4.966529552 7.157303393 -8.937379345
v -4.952248186 4.739488475 -8.453865536
v -4.922327586 6.577951834 -9.231853299
v -4.918774124 4.741942510 -8.239693940
v -4.895199090 7.470868994 -8.412918076
v -4.871840589 7.367389742 -8.902062662
v -4.853607155 6.758817937 -9.150783531
v -4.830960184 7.159738336 -9.036646225
v -4.741285462 6.956150290 -9.124180302
v -4.727279767 7.549564820 -8.960382082
v -4.699435085 7.355679758 -9.034562856
v -4.665894434 6.774248090 -9.212259203
v -4.563333001 7.529970724 -9.047791362
v -4.368500318 7.504352834 -9.166340344
v 22.268982604 7.315498777 -9.225462563
v 22.289063781 7.466915064 -9.103611112
v 22.352984175 7.519437931 -8.635886014
v 22.404164076 7.321864367 -9.044774808
v 22.433064878 7.187776733 -9.164603427
v 22.476382554 7.403179538 -8.548892103
v 22.551337257 7.383792195 -8.446987718
v 22.608870640 7.096160203 -9.112298489
v 22.610867396 7.472124882 -8.298065513
v 22.640109062 7.287516259 -8.356829174
v 22.714875638 7.380082738 -8.127959445
v 22.718744352 7.186815143 -8.232796565
v 22.773580626 6.985810585 -9.037533775
v 22.786358371 7.183559239 -8.094221354
v 22.839864716 7.026073523 -8.230884559
v 22.859690711 7.294825744 -7.968461141
v 22.899683565 6.890208460 -8.887351491
v 22.932428867 7.104841992 -8.009770885
v 22.935152054 6.879530381 -8.667304181
v 22.954324260 6.648224778 -8.994697593
v 22.985685617 6.747920066 -8.817275055
v 22.997800261 6.886713672 -8.285837248
v 22.998919711 6.439283490 -9.094851092
v 23.036753759 6.760350894 -8.570912294
v 23.077465594 6.475084927 -8.977890015
v 23.153200746 6.733496673 -8.411842398
v 23.176597431 6.864781491 -8.196906187
v 23.184046149 4.761102144 -9.093648754
v 23.240638897 7.006675471 -7.987504825
v 23.252502084 5.114426371 -9.193566628
v 23.313535377 6.745499559 -8.259705268
v 23.342883214 5.326176528 -9.222144261
v 23.344464600 6.586897653 -8.358456194
v 23.347239941 6.270628888 -8.822421543
v 23.348242044 6.837566383 -8.128941990
v 23.420250043 6.974555086 -7.888609543
v 23.420695215 4.798264243 -8.814561181
v 23.425472900 7.236937992 -7.770989090
v 23.431554437 5.547388922 -9.206025861
v 23.439912125 6.853638683 -7.975864224
v 23.462841287 7.414312102 -7.720700931
v 23.470180109 6.724741310 -8.099325001
v 23.551832885 5.581977312 -9.057053365
v 23.552136496 7.519071922 -7.669216022
v 23.555161431 7.341060322 -7.635720540
v 23.583726957 7.132695522 -7.634892594
v 23.666888475 7.253921591 -7.493041456
v 23.694049567 5.886216182 -8.498851210
v 23.714164272 7.105775177 -7.483455352
v 23.733127862 5.554112606 -8.625057526
v 23.769624531 7.190850098 -7.337263320
v 23.791698739 5.422032904 -8.529990911
v 23.795889691 5.589734297 -8.470462635
v 23.810911924 7.025554311 -7.266590837
v 23.818233982 6.183202378 -8.122515865
v 23.828567937 7.336862385 -7.242952939
v 23.836631328 6.893420126 -7.269864902
v 23.836782202 7.164990064 -7.163623814
v 23.848092183 7.111356128 -6.994002033
v 23.852279410 5.047037266 -8.387201466
v 23.857576773 6.931793410 -7.074828260
v 23.883499205 5.454632919 -8.396288380
v 23.893151432 7.317940239 -7.038726937
v 23.904411122 7.013550960 -6.847839803
v 23.947492242 6.754844449 -7.028464694
v 23.968296126 6.821853574 -6.889204029
v 23.984860629 7.351149805 -6.830603816
v 24.078568444 5.331004038 -8.188427426
v 24.099625647 5.495747086 -8.113932796
v 24.139251560 7.354712114 -6.630246527
v 24.188980460 5.368798506 -8.097827435
v 24.254018441 5.482279230 -7.996727712
v 24.271719158 5.328206345 -8.027960546
v 24.334242567 6.249900442 -6.724711042
v 24.365048856 6.326913834 -6.501286756
v 24.368103594 5.357165355 -7.921735756
v 24.386879057 5.688037723 -7.486326620
v 24.404769763 6.091558840 -6.876839325
v 24.417731911 5.198265426 -7.803261280
v 24.425351992 5.964429118 -7.010664791
v 24.435281754 5.362724420 -7.810328621
v 24.452099577 4.723856226 -7.658790331
v 24.464709684 5.363339558 -7.640724536
v 24.465780705 6.227933802 -6.380923558
v 24.476695806 7.403833792 -6.355094258
v 24.489292875 6.040095817 -6.705855951
v 24.489417672 5.807975773 -6.976927165
v 24.504529312 7.282462437 -6.270852871
v 24.509139359 7.426705677 -6.316434126
v 24.511244148 5.918636918 -6.856459659
v 24.512909353 4.981070757 -7.549403235
v 24.518698454 7.446979173 -6.251755171
v 24.527035654 5.267307628 -7.395736873
v 24.544568732 5.444288719 -7.226550020
v 24.561662227 4.860988352 -7.445727009
v 24.569958448 6.136405282 -6.288930308
v 24.621052667 5.738388747 -6.875338964
v 24.653853849 5.394360051 -7.052621804
v 24.677559733 5.867446773 -6.705224980
v 24.723436683 5.530165508 -6.909153890
v 24.799093604 5.310892593 -6.928652525
v 24.809969589 5.666007753 -6.770716049
v 24.891223758 5.874906667 -6.318408996
v 24.919884279 5.434172228 -6.783909164
v 24.928007275 4.707121756 -6.959593389
v 24.985434487 4.910484422 -6.840053014
v 24.987898767 5.605789367 -6.664621644
v 25.034891441 5.738900043 -6.427439861
v 25.063082576 5.445174407 -6.648407783
v 25.086360052 5.708038341 -6.293421146
v 25.128945708 5.556608085 -6.475456990
v 25.131572038 4.767213017 -6.749784574
v 25.201875716 5.508711096 -6.363142747
v -20.183641464 10.243301280 -6.251445971
v -19.836377352 9.430681355 -6.281896029
v -19.699685276 10.264475830 -6.297144108
v -19.592551515 9.522843175 -6.260341033
v -19.563734531 8.671759628 -6.507233251
v -19.499601796 9.029528126 -6.530024577
v -19.455792382 8.832401596 -6.594857667
v -19.459934905 9.414171800 -6.306248717
v -19.406188279 8.628305048 -6.652350072
v -19.257431850 8.948737755 -6.644605659
v -19.259396940 8.588870056 -6.820922252
v -19.238108769 9.175694548 -6.472478155
v -19.226934761 7.576224394 -6.667679641
v -19.186832011 8.471600711 -6.970364600
v -19.195100293 7.759795059 -6.843196694
v -19.162597135 8.309973404 -7.018647622
v -19.156187773 9.097352624 -6.528382655
v -19.128605723 8.843920194 -6.787455175
v -19.086988643 7.800710388 -7.163665257
v -19.067294896 8.207430132 -7.148496341
v -19.068317488 7.989386097 -7.194805425
v -19.027471542 8.431474678 -7.045455743
v -18.997725099 8.746229112 -6.831935141
v -18.865421414 9.079382755 -6.260412745
v -18.806383014 7.831314579 -7.431333885
v -18.800038844 8.963536471 -6.453888956
v -18.797455356 7.621569559 -7.440935820
v -18.789077178 8.834225126 -6.687104702
v -18.661925569 7.682135329 -7.509930059
v -18.654746935 7.906919345 -7.445440162
v -18.388429657 8.952911943 -6.329897791
v -18.165789545 8.853525855 -6.431105081
v -18.158467487 8.697967045 -6.606350653
v -18.040101975 8.842184208 -6.299654488
v -17.954744399 8.660875261 -6.429207046
v -17.605334520 8.434584364 -6.254442036
v -7.807500195 9.802693501 -6.301761139
v -7.720712107 9.675433859 -6.336360704
v -7.676330861 10.178978555 -6.287745200
v -7.595600560 9.612476453 -6.404796150
v -7.491618861 9.692650288 -6.495855283
v -7.442257367 9.501165710 -6.479862146
v -7.337457035 9.305759333 -6.446030922
v -7.314397022 9.669616818 -6.565327290
v -7.280285470 9.128382429 -6.375308149
v -7.238629740 9.445534088 -6.581684109
v -7.172930520 9.229986928 -6.520335097
v -7.020489778 9.114651941 -6.580139045
v -7.016798947 8.900487795 -6.499242969
v -6.913430989 8.330852725 -6.270825863
v -6.892965175 8.714850992 -6.460736506
v -6.888065953 9.155626409 -6.693996955
v -6.879929453 7.745242212 -6.347983144
v -6.795468275 8.504366502 -6.364107598
v -6.707007531 10.241505690 -6.525107659
v -6.697074976 9.025212377 -6.746714935
v -6.694748066 10.446808301 -6.510378327
v -6.682461593 8.270927705 -6.283886265
v -6.665433291 9.857092053 -6.614337675
v -6.601286121 8.805203252 -6.588314194
v -6.596041843 8.064703085 -6.290980149
v -6.567481905 10.095905513 -6.555336528
v -6.544118281 8.672993630 -6.462140009
v -6.481792312 8.200070821 -6.313925609
v -6.480181124 9.803346358 -6.715577561
v -6.469017360 8.843509480 -6.758127362
v -6.463796832 10.350276716 -6.566725671
v -6.456409115 9.978893213 -6.634912454
v -6.427254062 8.995417506 -6.927140057
v -6.373601034 10.153212585 -6.602857262
v -6.315831095 8.840968832 -6.899851840
v -6.306826603 10.267020203 -6.610212382
v -6.256049965 10.368217714 -6.662551779
v -6.203181110 8.009981364 -6.461553741
v -6.195938680 10.197840631 -6.740564480
v -6.181957666 8.418163285 -6.478568539
v -6.171878893 8.949181065 -7.055062335
v -6.124256644 10.366793722 -6.757344585
v -6.113827229 9.862879291 -7.035902236
v -6.095719989 9.160295129 -7.120192982
v -6.075474899 10.199458338 -6.846848875
v -6.031733938 8.072044700 -6.517346483
v -6.026454736 10.284635238 -6.832230370
v -6.020307075 8.842814714 -7.074164227
v -5.998656619 8.319308981 -6.587623153
v -5.997465923 10.445213877 -6.838410161
v -5.975448992 8.690398186 -6.973513868
v -5.964166019 7.698498201 -6.721527316
v -5.955029745 8.511930704 -6.775993854
v -5.888662767 9.332844056 -7.162260823
v -5.886862054 9.881417267 -7.150623016
v -5.882586353 8.093399927 -6.651094183
v -5.849128589 7.883666083 -6.746438798
v -5.837754812 8.303452283 -6.778342184
v -5.829042289 8.484224789 -6.951811723
v -5.815718789 10.326277465 -6.929030642
v -5.811816547 9.099446237 -7.157115266
v -5.783480126 8.949948475 -7.123942953
v -5.780356005 8.650372736 -7.096212823
v -5.770842079 8.077641018 -6.834635045
v -5.765402690 7.660499774 -6.973618176
v -5.742020439 8.270208724 -6.973994896
v -5.716760177 8.444568142 -7.126946934
v -5.693714134 8.824781515 -7.152308710
v -5.680756643 10.039318353 -7.137349341
v -5.661882460 9.196572006 -7.215273567
v -5.653898232 8.375950158 -8.005547337
v -5.652574357 8.666990325 -7.997065783
v -5.652257241 9.004075080 -7.178899366
v -5.652190186 9.396498092 -7.237281185
v -5.650816485 9.867735207 -7.229226176
v -5.646235775 10.197193362 -7.030685898
v -5.646141712 8.580742404 -8.123255335
v -5.635540001 8.427155204 -7.739459630
v -5.635065492 8.261894807 -7.795824204
v -5.609683692 8.766055107 -8.151861839
v -5.606660154 8.626620285 -7.294281386
v -5.604102276 8.837282658 -8.013349026
v -5.598368123 8.387323469 -7.429416757
v -5.592435133 9.640568867 -7.266931701
v -5.591374356 8.276977576 -7.608198561
v -5.589186680 8.961776271 -8.102926426
v -5.588842556 8.448166773 -7.576259784
v -5.578482989 8.135045879 -7.895119488
v -5.574153271 8.204651996 -7.458568551
v -5.568373483 8.872308768 -7.249669638
v -5.565881263 8.923931047 -8.269269019
v -5.561640020 10.334496386 -6.991157308
v -5.559133831 8.547931910 -7.480383385
v -5.556802265 8.591077290 -7.623015437
v -5.552955437 9.271688759 -8.387145586
v -5.538148340 9.448702447 -8.287177421
v -5.532482639 10.336709209 -7.596053183
v -5.531626288 9.282252751 -7.321071811
v -5.529150832 9.584580548 -8.114045486
v -5.524741020 9.809006937 -8.467464708
v -5.523692816 8.083799854 -7.551173214
v -5.523457192 10.038712993 -8.149818517
v -5.521785934 9.550677612 -8.392739110
v -5.518205930 9.054590948 -7.312154863
v -5.517888349 9.511871263 -7.340988144
v -5.517188460 9.938405827 -8.515758440
v -5.516937934 10.466707870 -7.490323391
v -5.516696256 8.180703036 -8.136815391
v -5.514559802 10.381838307 -7.806455716
v -5.511713214 8.684241213 -7.485290989
v -5.504067056 10.186476633 -7.723575924
v -5.503923632 10.218746960 -7.957286201
v -5.503693130 8.748563007 -8.307420649
v -5.503669847 9.992370382 -7.178200874
v -5.498695653 10.425107554 -8.010550402
v -5.495295860 10.131440125 -7.075475529
v -5.492839962 8.841672912 -7.402061019
v -5.490271375 10.227004997 -7.020873483
v -5.480626598 10.288967751 -8.163897321
v -5.476851016 9.369749576 -8.521242999
v -5.468680058 7.664776407 -7.542633452
v -5.466775503 10.179789737 -8.357535116
v -5.466306116 9.351970628 -7.435629144
v -5.463175010 9.788415395 -7.315998431
v -5.457737017 10.062854737 -8.529107086
v -5.455094390 10.010033846 -7.591982372
v -5.452510435 9.708802216 -8.570073172
v -5.450723227 9.181546979 -7.454385515
v -5.449442193 8.996696211 -7.481508423
v -5.448166281 9.893035516 -8.598709479
v -5.441247486 9.464418516 -7.481656969
v -5.432586186 9.450661018 -7.741754875
v -5.432309117 7.894193754 -7.829350419
v -5.424575880 10.465510190 -8.136729710
v -5.419956986 9.632823057 -7.448442280
v -5.419943947 7.781963795 -7.655076683
v -5.415716674 9.692427702 -7.361773401
v -5.404227879 9.532996453 -8.607050404
v -5.402044393 10.098706931 -7.115557790
v -5.397036206 10.271707550 -7.131163962
v -5.396621302 9.950352833 -7.395267021
v -5.384714808 10.033293627 -7.226180751
v -5.363349337 10.377040133 -8.294337429
v -5.352356937 8.175217547 -8.284619078
v -5.342048127 8.332380094 -8.371872827
v -5.339238327 8.690684102 -8.470911533
v -5.310448352 10.048783384 -8.650147356
v -5.309096538 8.977326564 -8.663692512
v -5.295927636 10.270671919 -8.499385789
v -5.289964844 9.506863542 -8.748243563
v -5.287222564 9.765710682 -8.717973717
v -5.266632885 9.130098857 -8.771548979
v -5.235126708 8.508829400 -8.558725938
v -5.203903187 9.343052283 -8.832152002
v -5.194694735 8.903704584 -8.860363625
v -5.189593881 8.355272003 -8.520029485
v -5.184952635 8.652477525 -8.830601349
v -5.172096193 8.214591071 -8.431474678
v -5.135796033 8.046358824 -8.335042745
v -5.128896330 8.403084241 -8.753648028
v -5.126338452 9.582007304 -8.844752796
v -5.116939545 9.142361581 -8.935616352
v -5.115681794 7.684563752 -8.029073477
v -5.114588886 10.005228221 -8.728345856
v -5.101565272 8.532254025 -8.955281228
v -5.091843661 8.714198135 -9.013415314
v -5.045274738 8.401913568 -8.972170763
v -5.038697738 7.702618837 -8.154950105
v -5.037882365 8.935917169 -9.049054235
v -5.031753331 10.394473560 -8.486637846
v -5.022484343 8.266245946 -8.912162855
v -4.979217425 9.388206527 -8.954049088
v -4.959039390 7.743661292 -8.279405534
v -4.942874424 8.757466450 -9.133799933
v -4.934832454 7.574235555 -8.247123100
v -4.926259629 9.148231708 -9.056313895
v -4.861332476 7.687957492 -8.404335938
v -4.842966329 7.872289047 -8.712040260
v -4.834857304 7.606682833 -8.640022017
v -4.823985044 7.923632860 -8.926893584
v -4.803072196 7.740303874 -8.814523928
v -4.631631542 7.736222353 -9.024228901
v -4.308052827 9.199250489 -9.234750643
v -4.226859193 9.391830303 -9.175515734
v -4.221415613 9.741671383 -8.989952505
v -4.045581911 9.381762706 -9.228663519
v -4.012964666 9.709866717 -8.944494650
v -3.871153109 9.591287933 -8.999446407
v -3.635012079 9.934426285 -8.648660034
v -3.549122484 10.253061540 -8.199619129
v -3.499468789 10.138944723 -8.352533914
v -3.456623293 9.832778014 -8.669112809
v -3.450108692 9.992667474 -8.513904177
v -3.412925405 10.143357329 -8.159997873
v -3.305452410 10.309156962 -7.618435193
v -3.261825535 9.983479045 -8.288612589
v -3.258563345 9.869212285 -8.557200432
v -3.256362397 10.075523518 -7.768744137
v -3.150745295 10.407934897 -7.468572818
v -3.127956297 9.941626340 -7.683358621
v -3.107973607 10.202849284 -7.580569945
v -3.102805698 9.735873900 -8.653790690
v -3.066217760 9.801465087 -8.428556845
v -3.029295709 9.779837914 -7.770720869
v -2.990122186 9.627774358 -8.781153709
v -2.940695034 9.909233078 -7.645390462
v -2.917326288 9.719699621 -7.809526753
v -2.911525778 9.659905918 -8.023543283
v -2.892642515 9.668607265 -8.283420466
v -2.892160788 10.323036462 -7.452845573
v -2.887289738 9.646044113 -8.565387689
v -2.746687271 9.797846898 -7.738045882
v -2.746137325 9.659622796 -7.902858779
v -2.717861440 9.597572498 -8.128355257
v -2.695600502 9.568732232 -8.386136964
v -2.686587162 9.453777224 -9.121823125
v -2.675879747 10.237722658 -7.476769853
v -2.665238455 10.402970016 -7.377010770
v -2.561161062 9.423627518 -9.001933970
v -2.556500025 9.656203911 -7.998644374
v -2.551334212 10.432544164 -7.321787067
v -2.523915609 10.334999301 -7.387904450
v -2.510119230 9.479415603 -8.492085151
v -2.483353019 9.564010426 -8.241640404
v -2.480389550 10.147131979 -7.569297682
v -2.357371151 9.997436777 -7.782740984
v -2.352904994 10.347344913 -7.406337187
v -2.316985745 9.499758482 -8.438028395
v -2.237093635 10.131045245 -7.663984783
v -2.192810876 10.368708521 -7.448136806
v -2.172576031 9.368669242 -8.846694604
v -2.158701187 10.035441257 -7.837682031
v -2.119307872 10.213798843 -7.564515807
v -2.084875945 9.400572628 -9.208562784
v -2.061795909 10.319418274 -7.496458478
v -2.045731759 9.403152391 -8.998140693
v -2.042815555 10.127683170 -7.691111416
v -1.994530438 9.433412924 -8.781324141
v -1.982026268 9.844740853 -8.152313530
v -1.960647292 10.051265359 -7.853470743
v -1.947085955 10.217289440 -7.560641505
v -1.891419408 9.983259253 -8.026252501
v -1.872491441 10.393186472 -7.512411103
v -1.836138894 10.119032115 -7.671425585
v -1.765948487 10.222464800 -7.547745015
v -1.762687345 10.062122717 -7.850809954
v -1.596968737 10.169836693 -7.667542901
v -1.574998954 9.650636464 -8.802950382
v -1.544384868 10.111080483 -8.100109175
v -1.527696382 9.598084725 -9.140164591
v -1.461741631 10.361387394 -7.636354771
v -1.434602658 10.178241879 -7.850854658
v -1.433412312 10.228453204 -7.690364029
v -1.333068823 10.313971899 -7.759541739
v -1.259291545 10.244509205 -7.926880382
v -1.196309924 10.406653397 -7.877293974
v -1.132029109 10.314822197 -8.016831242
v -1.087350654 10.317458771 -8.201663382
v -1.038549468 10.258921422 -8.426370099
v -0.991458073 9.765775874 -9.085578844
v -0.911761716 10.398156010 -8.276190609
v -0.778084912 10.292421095 -8.516582660
v -0.710217166 10.457872413 -8.320796303
v -0.462362630 9.700916708 -9.148951620
v -0.355248485 9.791478515 -8.991913870
v -0.318462844 9.726311080 -9.044271894
v -0.293788180 9.678453207 -9.223576635
v -0.280851149 9.706773795 -9.105957113
v -0.180891104 9.828516282 -9.000605904
v 0.032019445 9.837741032 -9.123290889
v 0.500820985 10.391362943 -8.739868179
v 0.651637325 10.024663061 -9.226326831
v 0.944963715 10.204675607 -9.161813185
v 1.020750031 10.313794017 -9.084925056
v 19.945736974 9.782214649 -9.213581681
v 20.029010251 9.118776768 -9.171685204
v 20.110074431 9.768270887 -9.077525698
v 20.200230181 9.901969694 -9.040602483
v 20.245078951 9.616430849 -9.043795057
v 20.268352702 9.790855460 -9.011045098
v 20.275184885 8.328909054 -9.051263332
v 20.317507908 9.020589292 -9.035916068
v 20.394578576 9.941402823 -9.011186659
v 20.481975749 8.374486119 -9.005391039
v 20.494597033 10.136737488 -9.033161215
v 20.506428555 8.034456521 -9.217004292
v 20.549625158 10.336934589 -9.028504603
v 20.604901016 8.186897263 -9.077752009
v 20.648280159 9.980256669 -8.965427987
v 20.689675584 8.314027451 -9.015983902
v 20.869726315 8.390715346 -9.081733413
v 20.899789408 9.730557911 -8.948929608
v 20.911281928 8.557731286 -9.023146704
v 20.996661857 8.475534618 -9.088807739
v 21.077323705 8.426186629 -9.208036587
v 21.089792252 8.684110828 -8.989424445
v 21.320464090 8.470870554 -9.221590124
v 21.346254274 8.597699925 -9.052313864
v 21.349368617 10.446222499 -8.650690317
v 21.472159773 9.355530143 -8.695695549
v 21.533139050 8.656741120 -8.987611160
v 21.540267393 8.527697064 -9.143378586
v 21.557658911 8.756027557 -8.875516243
v 21.679628640 8.675881661 -8.899762295
v 21.683299914 9.366994724 -8.591705933
v 21.722910926 8.400732651 -9.186266921
v 21.772855893 8.981251158 -8.693780750
v 21.799098700 8.652547374 -8.803937584
v 21.854132414 9.390315041 -8.413435891
v 21.879624575 8.205139078 -9.163534269
v 21.896410733 10.458236560 -8.281323127
v 21.970832720 9.447368793 -8.260829374
v 22.006135434 7.998106070 -9.127591737
v 22.016854957 10.138324462 -8.258137852
v 22.019848228 8.131899871 -8.935875259
v 22.074824199 7.871045731 -8.929803036
v 22.086391225 7.797015831 -9.108876809
v 22.099325433 9.333367459 -8.195516653
v 22.138956934 7.745391689 -8.745815605
v 22.146090865 7.954842411 -8.762250654
v 22.151663899 9.006817825 -8.296165615
v 22.160261869 7.666267920 -8.911528625
v 22.177228704 7.625849452 -9.116107598
v 22.212477401 8.843024261 -8.322794922
v 22.219605744 7.660124917 -8.619067259
v 22.241706029 7.823940367 -8.607718162
v 22.291529924 8.033766411 -8.622091264
v 22.296855226 8.917208761 -8.220515214
v 22.299567237 9.153992869 -8.166014217
v 22.315606475 8.511455730 -8.390413597
v 22.319052368 8.238026872 -8.573804051
v 22.342329845 7.695998065 -8.506125771
v 22.363174707 9.941408411 -8.167549968
v 22.403387353 8.105691522 -8.535771631
v 22.438777611 9.140509181 -8.114862256
v 22.452201694 9.569039568 -8.116498590
v 22.452956066 7.744806819 -8.417713456
v 22.455861792 8.425081149 -8.293359540
v 22.492488846 7.583324797 -8.410273120
v 22.503616288 10.146553628 -8.085122332
v 22.526394576 8.667781949 -8.069018833
v 22.543514147 8.022844791 -8.332311176
v 22.566972300 7.804973051 -8.306113072
v 22.577989846 9.127025492 -8.063714020
v 22.604482248 7.639951073 -8.277733810
v 22.627284750 8.332586847 -8.008481935
v 22.648533806 9.522141889 -8.006899618
v 22.677477449 9.304452688 -8.010655642
v 22.769121453 7.959726267 -7.950729690
v 22.895900533 7.999230176 -7.810872979
v 22.904668003 9.146827273 -7.688786834
v 22.936785594 8.970445022 -7.749288809
v 22.977665067 8.767354302 -7.746123243
v 22.988440469 8.163693361 -7.721112110
v 23.053055629 8.863385767 -7.609128021
v 23.096140474 9.559839964 -7.143719122
v 23.202620447 8.193927817 -7.633915637
v 23.223506287 9.516682476 -6.832038518
v 23.245481774 8.372055367 -7.581981830
v 23.264795542 9.932532907 -6.857845001
v 23.290067911 10.123357177 -6.928551942
v 23.345272988 8.479855023 -7.449781522
v 23.389577866 8.216708899 -7.536606863
v 23.390438408 10.042671114 -6.783747580
v 23.515054956 9.933754802 -6.672628224
v 23.631861433 7.625967264 -7.621912286
v 23.641072214 9.355762973 -6.576725747
v 23.697176948 7.638723589 -7.555377204
v 23.713273928 9.534819052 -6.512282416
v 23.737955838 7.853583433 -7.445374969
v 23.782555014 7.639826741 -7.430294063
v 23.820435628 7.833390497 -7.363340352
v 23.826051503 8.674853481 -6.611204240
v 23.870933801 7.724368479 -7.289856672
v 23.912042379 7.711904123 -7.115249056
v 23.979185149 8.272982202 -6.656537764
v 24.137007073 7.583950181 -6.631071214
v 24.216903374 9.008991532 -6.347498391
v 24.221196771 8.178978227 -6.378255785
v 24.277452379 7.851080969 -6.375244819
v 24.309968576 9.117554873 -6.280209869
v -20.773926750 11.814266443 -6.270979531
v -20.483568311 12.351984158 -6.334556267
v -20.403923467 12.106766924 -6.537406240
v -20.328216255 12.280580588 -6.579336245
v -20.313365385 12.776518241 -6.417349912
v -20.241850987 10.583265685 -6.356362719
v -20.131880417 12.792991474 -6.561273243
v -20.109232515 13.119587675 -6.380816922
v -20.057255402 13.040638529 -6.536314264
v -19.943555817 12.507418171 -6.803030614
v -19.921613857 12.140277773 -6.888499018
v -19.841745496 11.117849499 -6.585842930
v -19.814362749 11.509901844 -6.728167646
v -19.761584699 13.311765157 -6.697272882
v -19.718617201 11.287671514 -6.661522202
v -19.648181275 12.033721432 -6.979258731
v -19.628839567 11.647257954 -6.829861086
v -19.620204344 11.067364365 -6.576929241
v -19.575532526 12.388856150 -6.964178290
v -19.503897056 11.290864088 -6.650526542
v -19.492719322 11.952686124 -6.973982323
v -19.441954792 12.169954367 -6.991202477
v -19.347073510 12.410762720 -6.998607423
v -19.272461534 10.943133384 -6.362743210
v -19.263209775 11.329068802 -6.583865732
v -19.204463810 12.627588585 -7.016792893
v -18.998118117 12.552466244 -6.995827425
v -18.891960382 11.451979168 -6.299697794
v -18.827674910 13.289110735 -7.073365152
v -18.810911104 13.072789647 -7.043480873
v -18.729157746 12.761184014 -6.985091139
v -18.613906577 11.923826300 -6.652989425
v -18.566673622 11.845885776 -6.517239381
v -18.565922976 12.491283938 -6.837255321
v -18.488539383 12.109439820 -6.615412422
v -18.390443176 12.079829350 -6.409043912
v -18.214225769 12.632749975 -6.434949581
v -18.037870526 13.100240380 -6.731361151
v -8.223942481 12.326477095 -6.306040101
v -7.952795364 12.483745813 -6.683520507
v -7.832300849 12.728583068 -6.788439583
v -7.786858827 12.959188782 -6.695967168
v -7.763830479 11.989177205 -6.817790214
v -7.729250472 12.171369046 -6.978089921
v -7.650783285 11.815433390 -6.698445417
v -7.628187072 12.355719693 -7.087710779
v -7.612425834 11.988317594 -7.018769160
v -7.604749408 12.735889293 -7.055560127
v -7.577425335 12.149157934 -7.126479875
v -7.562699262 12.554868124 -7.116922177
v -7.546436507 11.296859942 -6.268363912
v -7.500485051 12.904255651 -7.045175880
v -7.473490667 11.791012250 -6.770350505
v -7.473222446 11.862065643 -6.997149903
v -7.397623733 11.976060458 -7.167759351
v -7.356685586 11.684934609 -6.747286767
v -7.340074051 11.801875196 -7.062943187
v -7.332578767 12.987364084 -7.072364446
v -7.254869677 11.027500965 -6.268844008
v -7.196761202 11.709041893 -6.990559399
v -7.191780955 11.809239164 -7.160550449
v -7.188186981 11.238584295 -6.389422808
v -7.141230628 11.966071092 -7.274248637
v -7.072258275 11.036566459 -6.333059166
v -7.001415361 11.802014895 -7.255829871
v -6.934937090 11.138673872 -6.403768901
v -6.916121114 10.960827582 -6.369307637
v -6.908309646 11.944855563 -7.356761489
v -6.870551500 11.769155040 -7.348812185
v -6.760891993 11.803021654 -7.451554295
v -6.760274526 11.673294939 -7.368219551
v -6.711100228 11.027287692 -6.474789232
v -6.631152239 11.121481657 -6.601143628
v -6.620174274 11.654274538 -7.466730662
v -6.589959841 11.853200383 -7.556088734
v -6.574498955 11.431579478 -7.152208593
v -6.559588015 10.556606576 -6.549976300
v -6.542108953 12.421024963 -7.388835307
v -6.540201604 11.022211052 -6.670896895
v -6.530409679 12.640140951 -7.349513471
v -6.458907854 11.708557606 -7.589874789
v -6.429912522 10.946419090 -6.819159724
v -6.396509707 11.916371062 -7.647683378
v -6.357338745 11.353121139 -7.253455464
v -6.345877890 11.584824882 -7.559225429
v -6.332166493 10.613431223 -6.714329589
v -6.278487388 11.185177602 -7.160824258
v -6.275176536 10.716498829 -6.825389806
v -6.260794122 11.722441763 -7.671997417
v -6.194295362 11.499186978 -7.560865954
v -6.183107849 10.535927489 -6.777121220
v -6.143631879 10.698473081 -6.895101164
v -6.084790919 11.593436822 -7.704245858
v -6.050651893 11.348549277 -7.456575520
v -6.007886026 10.622409172 -6.880724337
v -6.004414987 11.411187239 -7.589443121
v -5.935796537 12.854186818 -7.420973387
v -5.919929594 11.524793692 -7.734927814
v -5.805731285 11.394370347 -7.630976383
v -5.782188382 12.286113575 -7.775370032
v -5.761567969 11.519593187 -7.745428942
v -5.726610310 11.011329480 -7.092554588
v -5.722908303 12.119003572 -7.838759571
v -5.709574092 10.823175311 -7.000060286
v -5.667749327 11.291921139 -7.512681186
v -5.661262199 10.506906547 -6.950672716
v -5.654262379 12.456530705 -7.734093349
v -5.583900027 11.440932751 -7.643142249
v -5.578838754 11.038718745 -7.253922522
v -5.561648868 10.870169848 -7.091962732
v -5.539624020 11.164947413 -7.432992104
v -5.538108293 10.527250357 -7.662334945
v -5.508704111 10.667997412 -7.687078323
v -5.490343552 10.861943476 -7.348200306
v -5.486131646 11.010173708 -7.398702204
v -5.485789385 10.688601993 -7.500359789
v -5.483278073 10.844511911 -7.204182912
v -5.469561554 10.541210882 -8.038336411
v -5.467259325 10.695571080 -7.125179749
v -5.462086294 10.618329048 -7.871560752
v -5.450206809 10.889047757 -7.477825508
v -5.439233966 10.688320734 -7.272911724
v -5.435626023 10.815530084 -7.554619107
v -5.430798512 11.308875866 -7.541715167
v -5.424873438 10.490156710 -7.313988637
v -5.401316565 10.530880652 -7.166017313
v -5.395849235 10.796258226 -7.670218125
v -5.384441465 10.904746130 -7.555681281
v -5.379569251 11.098183692 -7.494708523
v -5.354383029 11.492468417 -7.615440059
v -5.330096930 12.132992968 -7.795535494
v -5.316912197 10.772777721 -7.824481465
v -5.255018827 10.522075929 -8.170135319
v -5.253462121 10.966713540 -7.578532211
v -5.253313109 11.331796646 -7.513632067
v -5.194974598 12.802653946 -7.732652128
v -5.191936623 12.273916975 -7.801210973
v -5.184524227 11.863593012 -7.726905867
v -5.184329581 12.062193826 -7.764634676
v -5.163335241 10.860783048 -7.716009859
v -5.146108568 11.164460331 -7.489752956
v -5.127393175 12.653339654 -7.792682853
v -5.092520267 13.068734668 -7.595686242
v -5.062109791 11.980623938 -7.738053799
v -5.058065057 11.379373260 -7.453870028
v -5.053060129 11.019519530 -7.572392002
v -5.041946657 12.979788706 -7.725751027
v -5.037579685 12.140627019 -7.794574369
v -5.015352741 12.296956033 -7.849406451
v -5.003223196 12.821165845 -7.811012212
v -4.998278338 13.205530122 -7.469183300
v -4.964265972 11.127398349 -7.496260107
v -4.951326177 12.630810961 -7.886164822
v -4.927316215 13.141039759 -7.677056827
v -4.911885131 12.415039353 -7.926613092
v -4.911830183 12.007934973 -7.768373471
v -4.904041532 13.301484287 -7.378601003
v -4.875474609 11.235278100 -7.420128211
v -4.866235424 12.201041915 -7.892252877
v -4.837185144 13.161307201 -7.839233615
v -4.836018197 11.610482819 -7.467186544
v -4.822744988 13.223500922 -7.565310225
v -4.794965964 13.281873427 -7.434736006
v -4.791220650 11.876085773 -7.695869543
v -4.785755649 11.461380869 -7.385137957
v -4.769284278 10.735985823 -7.845454849
v -4.759293050 11.315822601 -7.373425178
v -4.758314695 12.355376966 -8.048160933
v -4.754222929 13.246470131 -7.892474532
v -4.748407286 13.277966529 -7.739700843
v -4.733311944 12.021753937 -7.848868147
v -4.732086323 10.887775570 -7.643324323
v -4.706272390 13.297766447 -7.545310538
v -4.699916113 11.058297008 -7.456364110
v -4.682384897 12.162634172 -8.008003235
v -4.672720097 13.300390914 -7.888809778
v -4.643111955 11.396365240 -7.326721679
v -4.641611129 11.591685936 -7.434216328
v -4.638452083 12.519875541 -8.176960051
v -4.632452503 11.203763075 -7.292202208
v -4.619848914 13.355455361 -7.613469381
v -4.611131735 12.668713927 -8.215597831
v -4.587435164 12.296723202 -8.136331104
v -4.578231834 11.893626302 -7.749623153
v -4.571642261 12.793947943 -8.195322938
v -4.567525815 12.031680904 -7.936679758
v -4.554816987 10.792448185 -7.693770342
v -4.537633155 12.144858949 -8.061864413
v -4.536349792 10.940705426 -7.484323811
v -4.527552053 12.982378714 -8.138146251
v -4.521869589 11.079495773 -7.298504002
v -4.520426970 13.310302980 -7.918233052
v -4.508144222 11.180396192 -7.212896366
v -4.490316845 12.645391747 -8.243205026
v -4.473953042 11.317253113 -7.240206469
v -4.436851479 12.433156371 -8.201926015
v -4.369060043 11.181284674 -7.224390749
v -4.362695385 10.861904360 -7.526691072
v -4.343454726 11.015438475 -7.340837736
v -4.323531408 13.325576670 -7.972800173
v -4.277294036 12.600257993 -8.202907629
v -4.257183988 11.383276433 -7.268219255
v -4.192848224 12.350033969 -8.078955114
v -4.164297599 10.952229612 -7.430510130
v -4.152993206 10.764466599 -7.742188405
v -4.129043780 12.768800370 -8.150972426
v -4.108502064 11.187436059 -7.301908918
v -4.107119516 13.293088414 -8.051035926
v -4.081685096 10.714292526 -7.941200398
v -4.051183816 11.433829553 -7.323285099
v -4.027274903 10.870763101 -7.562986575
v -3.994125873 12.898662128 -8.091222495
v -3.991429694 10.490776971 -8.327326737
v -3.972574603 12.272438034 -7.924607955
v -3.963838797 13.096097857 -8.080326021
v -3.943509888 11.030154303 -7.404548116
v -3.931866959 10.779143311 -7.735850289
v -3.878540359 11.196520180 -7.344493642
v -3.870542161 11.609532870 -7.428145036
v -3.858748591 10.675596073 -7.938210852
v -3.767213086 13.174888678 -8.067540824
v -3.761623986 10.907102376 -7.529666647
v -3.740856890 11.114958674 -7.394169457
v -3.717614571 10.720845312 -7.719437592
v -3.690170357 12.447359972 -7.884806022
v -3.623226192 10.522838682 -7.897766307
v -3.605062375 11.621286161 -7.445464842
v -3.590116510 11.048233137 -7.434434257
v -3.582455451 12.945136987 -8.068771102
v -3.577619093 10.790763423 -7.561347913
v -3.570124507 12.546868064 -7.925385609
v -3.563199192 10.633572005 -7.666258141
v -3.538593417 12.720804662 -8.021483198
v -3.528897651 13.200673275 -8.101591840
v -3.514613956 12.420816347 -7.843486033
v -3.497916041 10.999310762 -7.443785202
v -3.457913175 10.478463955 -7.659838535
v -3.419241868 10.663559660 -7.515847217
v -3.418998560 12.515396811 -7.954408415
v -3.346316749 11.611565016 -7.445849944
v -3.328065854 10.481456295 -7.513705641
v -3.314006375 11.973649263 -7.592061535
v -3.311904380 12.312319130 -7.828988135
v -3.258521669 12.439454906 -8.045236580
v -3.225726075 10.621448979 -7.419644389
v -3.216728335 11.828212999 -7.503493223
v -3.195052734 12.112075463 -7.698128000
v -3.169525182 12.266922742 -8.013789542
v -3.131929319 12.345490977 -8.158340119
v -3.131263889 13.242335059 -8.185316809
v -3.100284841 12.144224718 -7.873587310
v -3.092279192 11.720114388 -7.461384404
v -3.076682100 11.966481805 -7.584034000
v -3.058273112 11.860353872 -7.492600940
v -3.037238494 13.013708405 -8.221483789
v -3.025133163 12.036031112 -7.748348173
v -3.023126628 12.222531252 -8.202274330
v -3.016757080 12.669659220 -8.307689801
v -3.002175130 10.585635900 -7.370815612
v -2.952556126 12.547908351 -8.356778882
v -2.937352052 11.621634476 -7.484956179
v -2.935442608 11.836188845 -7.541962899
v -2.930857474 11.949945241 -7.686551195
v -2.912320429 12.783570215 -8.322619833
v -2.911940217 12.655394152 -8.371861652
v -2.909224015 12.066297233 -8.208993822
v -2.839274239 11.852683499 -7.713528816
v -2.839118009 12.396407314 -8.413968608
v -2.802573377 11.297252029 -7.459760178
v -2.796353307 11.703271419 -7.621603087
v -2.781737829 11.511398479 -7.531310897
v -2.778909169 12.042567134 -8.385337889
v -2.769986866 10.560227558 -7.353737950
v -2.741684904 12.220752425 -8.457886055
v -2.741182223 12.601250783 -8.428671397
v -2.731004730 11.757260188 -7.832093164
v -2.645935398 11.576550081 -7.725763135
v -2.642138163 11.878060177 -8.422867395
v -2.629351569 12.065845542 -8.486739360
v -2.626710804 11.406953447 -7.564051542
v -2.625395311 11.209820397 -7.465972099
v -2.619902603 11.720904149 -8.292379789
v -2.582379151 10.543672368 -7.322976831
v -2.560317051 12.475795113 -8.486719802
v -2.530482132 11.432825588 -7.740310393
v -2.515187021 12.583544478 -8.451268077
v -2.496237168 11.594126932 -8.308981545
v -2.485134872 11.295567267 -7.620392833
v -2.483155578 11.724844575 -8.421987295
v -2.456166083 11.116017587 -7.490135729
v -2.448493149 10.896306485 -7.415993139
v -2.440340584 11.319169775 -7.765221409
v -2.361237304 12.445406988 -8.456530981
v -2.339991974 11.178001761 -7.668807171
v -2.304891357 11.536832899 -8.351884782
v -2.297432628 11.016000994 -7.523984183
v -2.261780202 10.554059409 -7.391970605
v -2.197275870 11.082909070 -7.673896849
v -2.131405519 10.940286331 -7.558167446
v -2.070831135 11.452724226 -8.419494145
v -2.065044595 10.500176810 -7.471482735
v -2.004211303 11.990486644 -8.411266841
v -1.964821015 11.331168935 -8.320793509
v -1.951077371 11.411494575 -8.424779400
v -1.930774655 11.550188996 -8.429206908
v -1.905995072 10.911033489 -7.617511787
v -1.897784881 10.647895746 -7.531583775
v -1.865963568 12.599503621 -8.387744427
v -1.835100818 11.398605071 -8.354848251
v -1.810059999 11.258551851 -8.196815848
v -1.722826390 10.765374638 -7.594217081
v -1.717451145 10.919260792 -7.673861459
v -1.676295185 12.664226815 -8.310087956
v -1.659133006 11.177643202 -8.069405332
v -1.635733061 11.355448514 -8.233516477
v -1.556189382 11.058387347 -7.939654402
v -1.491281088 11.194718070 -8.076915517
v -1.490724506 12.522106059 -8.261194453
v -1.477668760 12.153826654 -8.232279681
v -1.433168771 11.380180717 -8.167486638
v -1.415338134 11.081065051 -8.013829589
v -1.339397859 10.967412032 -7.950743660
v -1.250086236 12.150847353 -8.229558356
v -1.213484211 11.200149544 -8.047668263
v -1.164984191 10.735603981 -7.977355272
v -1.042596647 11.458642781 -8.098075166
v -0.886905647 11.418734677 -8.151886053
v -0.875381229 11.155886576 -8.195418864
v -0.726511527 10.861783288 -8.310475387
v -0.723005796 11.020314880 -8.302370086
v -0.710119144 11.555719189 -8.184648119
v -0.689781562 11.342814192 -8.217513561
v -0.674891693 13.133153319 -8.119027130
v -0.666306296 11.162040755 -8.274287917
v -0.626888766 10.718313046 -8.319345303
v -0.549839344 10.559143499 -8.353626356
v -0.350379967 10.532069020 -8.482949808
v -0.184605407 10.566958226 -8.477724157
v -0.136137431 10.485408828 -8.604064584
v -0.114693779 13.146053068 -8.090733550
v -0.051740153 10.614148341 -8.476743475
v 0.079921956 10.518481955 -8.573825471
v 0.183077340 12.770126574 -8.103357628
v 0.281238579 12.001866475 -8.230876178
v 0.323718501 11.389794759 -8.222058415
v 0.355100405 10.536481626 -8.591515012
v 0.358825870 11.730165221 -8.225750178
v 0.404444087 11.548557319 -8.195450529
v 0.449223066 11.255902238 -8.286390454
v 0.464367768 12.595306151 -8.124670945
v 0.533818093 11.445307173 -8.220234886
v 0.543755072 13.065249659 -8.192673326
v 0.554729719 11.660588905 -8.204166777
v 0.626086665 12.887242250 -8.189046755
v 0.635648612 13.253094628 -8.166117594
v 0.727293896 13.051108457 -8.181020617
v 0.727495819 12.715775520 -8.193371817
v 0.732537301 11.561416090 -8.260991424
v 0.744323363 11.818878353 -8.244419470
v 0.917232828 11.677271686 -8.271430619
v 1.048000297 13.094509952 -8.054914884
v 1.071342267 12.737924233 -8.208496496
v 1.096167951 11.742415838 -8.222118951
v 1.176652615 10.669996962 -8.725131862
v 1.233252813 11.594540440 -8.262051269
v 1.263818005 12.763441540 -8.220959455
v 1.283632359 11.800934561 -8.200441487
v 1.294977032 11.459788308 -8.345164359
v 1.311174012 11.069728062 -8.440186270
v 1.346994424 12.603768148 -8.303981274
v 1.387908123 10.936472565 -8.514354937
v 1.410429482 11.194495484 -8.383636363
v 1.436113729 11.362868361 -8.352171630
v 1.479872037 11.079278775 -8.425230160
v 1.573362271 12.288125232 -8.394154720
v 1.601508120 11.422609910 -8.354907855
v 1.615511719 11.886625551 -8.321743459
v 1.657348592 11.010023765 -8.555259556
v 1.660849433 12.508156709 -8.427081630
v 1.719925553 11.550038122 -8.405914530
v 1.732641016 13.187055476 -8.252590895
v 1.748696202 13.352239504 -8.149392903
v 1.757401624 11.193248443 -8.483186364
v 1.827133354 10.967782699 -8.677289821
v 1.841767342 10.858807713 -8.825992234
v 1.867269166 11.283313856 -8.538136259
v 1.877385424 11.115322821 -8.620657027
v 1.948493882 10.706936009 -9.165834635
v 1.960115274 11.476075277 -8.543788455
v 1.968761440 10.979630984 -8.760881610
v 2.006186172 11.270013638 -8.644297719
v 2.017567633 10.878405534 -8.876658976
v 2.046954585 11.106563732 -8.727332577
v 2.072304953 12.615987100 -8.639429696
[truncated: 9,813,957 more chars]
