# Supplementary material for: Mashes to Mashes, Crust to Crust. Presenting a novel microstructural marker for malting in the archaeological record
Source: PLoS One. 2020 May 7;15(5):e0231696. doi: 10.1371/journal.pone.0231696 (PMC7205394; doi:10.1371/journal.pone.0231696)
Supplement: S1 Archive — (ZIP) [file pone.0231696.s003.zip]

Archive with 41 entries (41 files):
- experimental data PAST3.dat
- HOVUS_M1_C_01.jpg
- HOVUS_M1_C_02.jpg
- HOVUS_M1_C_03.jpg
- HOVUS_M1_C_04.jpg
- HOVUS_M1_C_05.jpg
- HOVUS_M1_C_06.jpg
- HOVUS_M1_C_07.jpg
- HOVUS_M2_C_01.jpg
- HOVUS_M2_C_02.jpg
- HOVUS_M2_C_03.jpg
- HOVUS_M2_C_04.jpg
- HOVUS_M2_C_05.jpg
- HOVUS_M2_C_06.jpg
- HOVUS_M2_C_07.jpg
- HOVUS_M3_C_01.jpg
- HOVUS_M3_C_02.jpg
- HOVUS_M3_C_03.jpg
- HOVUS_M3_C_04.jpg
- HOVUS_M3_C_05.jpg
- HOVUS_M3_C_06.jpg
- HOVUS_M3_C_07.jpg
- HOVUS_M4_C_01.jpg
- HOVUS_M4_C_02.jpg
- HOVUS_M4_C_03.jpg
- HOVUS_M4_C_04.jpg
- HOVUS_M4_C_05.jpg
- HOVUS_M4_C_06.jpg
- HOVUS_M4_C_07.jpg
- HOVUS_M4_C_08.jpg
- HOVUS_M4_C_09.jpg
- HOVUS_M5_C_01.jpg
- HOVUS_M5_C_02.jpg
- HOVUS_M5_C_03.jpg
- HOVUS_M5_C_04.jpg
- HOVUS_M5_C_05.jpg
- HOVUS_M5_C_06.jpg
- HOVUS_M5_C_07.jpg
- HOVUS_M5_C_08.jpg
- HOVUS_M5_C_09.jpg
- HOVUS_M5_C_10.jpg
