# Supplementary material for: Mashes to Mashes, Crust to Crust. Presenting a novel microstructural marker for malting in the archaeological record
Source: PLoS One. 2020 May 7;15(5):e0231696. doi: 10.1371/journal.pone.0231696 (PMC7205394; doi:10.1371/journal.pone.0231696)
Supplement: S1 Archive — (ZIP) [file pone.0231696.s003.zip › experimental data PAST3.dat]

:			-	-	-	-	-
Black	Dot	0	exp. malt 1d	exp. malt 2d	exp. malt 3d	exp. malt 4d	exp. malt 5d
Black	Dot	3	0,76	0,84	0,62	0,58	0,47
Black	Dot	4	0,92	0,93	0,69	0,68	0,52
Black	Dot	5	1,00	0,95	0,74	0,70	0,52
Black	Dot	6	1,00	0,98	0,75	0,71	0,65
Black	Dot	7	1,01	0,99	0,75	0,76	0,66
Black	Dot	8	1,04	1,01	0,82	0,77	0,70
Black	Dot	9	1,04	1,01	0,86	0,78	0,74
Black	Dot	10	1,04	1,03	0,86	0,78	0,74
Black	Dot	11	1,05	1,04	0,86	0,82	0,85
Black	Dot	12	1,05	1,04	0,91	0,83	0,89
Black	Dot	13	1,08	1,04	0,91	0,83	0,92
Black	Dot	14	1,09	1,06	0,92	0,85	0,92
Black	Dot	15	1,09	1,09	0,97	0,86	0,94
Black	Dot	16	1,15	1,09	0,97	0,86	0,97
Black	Dot	17	1,17	1,09	1,00	0,87	0,97
Black	Dot	18	1,20	1,13	1,01	0,88	0,97
Black	Dot	19	1,24	1,13	1,01	0,88	0,97
Black	Dot	20	1,24	1,13	1,02	0,88	1,08
Black	Dot	21	1,28	1,15	1,03	0,89	1,08
Black	Dot	22	1,29	1,15	1,04	0,91	1,11
Black	Dot	23	1,29	1,15	1,04	0,92	1,11
Black	Dot	24	1,31	1,16	1,04	0,93	1,17
Black	Dot	25	1,31	1,18	1,04	0,95	1,17
Black	Dot	26	1,34	1,21	1,04	0,97	1,17
Black	Dot	27	1,34	1,22	1,05	0,98	1,17
Black	Dot	28	1,34	1,23	1,07	0,99	1,17
Black	Dot	29	1,35	1,24	1,09	0,99	1,17
Black	Dot	30	1,39	1,24	1,09	1,00	1,17
Black	Dot	31	1,39	1,27	1,10	1,01	1,17
Black	Dot	32	1,40	1,27	1,12	1,02	1,20
Black	Dot	33	1,40	1,27	1,12	1,04	1,20
Black	Dot	34	1,40	1,28	1,12	1,05	1,26
Black	Dot	35	1,40	1,29	1,12	1,06	1,26
Black	Dot	36	1,41	1,29	1,12	1,06	1,26
Black	Dot	37	1,42	1,31	1,13	1,09	1,32
Black	Dot	38	1,42	1,32	1,13	1,11	1,33
Black	Dot	39	1,43	1,32	1,14	1,11	1,37
Black	Dot	40	1,45	1,32	1,15	1,12	1,39
Black	Dot	41	1,46	1,35	1,15	1,12	1,41
Black	Dot	42	1,46	1,36	1,15	1,13	1,43
Black	Dot	43	1,47	1,38	1,16	1,13	1,43
Black	Dot	44	1,48	1,38	1,17	1,14	1,45
Black	Dot	45	1,48	1,39	1,18	1,15	1,45
Black	Dot	46	1,50	1,39	1,19	1,15	1,45
Black	Dot	47	1,50	1,39	1,20	1,15	1,50
Black	Dot	48	1,51	1,40	1,20	1,15	1,52
Black	Dot	49	1,53	1,41	1,22	1,18	1,53
Black	Dot	50	1,54	1,43	1,22	1,18	1,53
Black	Dot	51	1,54	1,43	1,23	1,20	1,56
Black	Dot	52	1,55	1,43	1,23	1,20	1,64
Black	Dot	53	1,55	1,43	1,24	1,21	1,69
Black	Dot	54	1,56	1,44	1,24	1,22	1,69
Black	Dot	55	1,57	1,44	1,26	1,22	1,84
Black	Dot	56	1,57	1,45	1,26	1,22	2,06
Black	Dot	57	1,57	1,47	1,26	1,23	0,19
Black	Dot	58	1,58	1,48	1,27	1,24	0,19
Black	Dot	59	1,58	1,50	1,27	1,26	0,42
Black	Dot	60	1,59	1,50	1,27	1,27	0,42
Black	Dot	61	1,59	1,50	1,28	1,27	0,53
Black	Dot	62	1,61	1,51	1,28	1,27	0,56
Black	Dot	63	1,61	1,52	1,28	1,28	0,56
Black	Dot	64	1,63	1,54	1,28	1,28	0,59
Black	Dot	65	1,63	1,55	1,29	1,29	0,59
Black	Dot	66	1,63	1,55	1,29	1,29	0,67
Black	Dot	67	1,64	1,56	1,30	1,30	0,67
Black	Dot	68	1,65	1,56	1,30	1,30	0,67
Black	Dot	69	1,66	1,57	1,30	1,30	0,75
Black	Dot	70	1,67	1,58	1,30	1,31	0,84
Black	Dot	71	1,68	1,58	1,30	1,31	0,84
Black	Dot	72	1,70	1,59	1,31	1,33	0,84
Black	Dot	73	1,70	1,60	1,31	1,36	0,93
Black	Dot	74	1,71	1,61	1,32	1,36	0,93
Black	Dot	75	1,73	1,61	1,32	1,37	1,09
Black	Dot	76	1,74	1,62	1,32	1,37	1,09
Black	Dot	77	1,75	1,62	1,32	1,39	0,34
Black	Dot	78	1,76	1,62	1,32	1,39	0,37
Black	Dot	79	1,77	1,62	1,34	1,39	0,37
Black	Dot	80	1,78	1,62	1,35	1,39	0,39
Black	Dot	81	1,79	1,63	1,35	1,39	0,42
Black	Dot	82	1,80	1,64	1,35	1,40	0,51
Black	Dot	83	1,81	1,65	1,35	1,40	0,52
Black	Dot	84	1,82	1,66	1,35	1,41	0,58
Black	Dot	85	1,82	1,67	1,36	1,41	0,60
Black	Dot	86	1,85	1,71	1,36	1,41	0,61
Black	Dot	87	1,85	1,73	1,37	1,42	0,62
Black	Dot	88	1,88	1,74	1,37	1,43	0,62
Black	Dot	89	1,88	1,74	1,38	1,43	0,70
Black	Dot	90	1,90	1,74	1,38	1,43	0,74
Black	Dot	91	1,92	1,74	1,39	1,46	0,93
Black	Dot	91	1,92	1,75	1,39	1,47	0,97
Black	Dot	92	1,93	1,75	1,39	1,47	1,22
Black	Dot	93	1,93	1,76	1,39	1,47	1,42
Black	Dot	94	1,94	1,78	1,39	1,48	0,69
Black	Dot	95	1,94	1,79	1,40	1,49	0,77
Black	Dot	96	1,95	1,80	1,41	1,49	0,80
Black	Dot	97	1,95	1,81	1,43	1,50	1,00
Black	Dot	98	1,96	1,82	1,43	1,50	1,12
Black	Dot	99	1,96	1,82	1,43	1,51	1,23
Black	Dot	100	2,00	1,82	1,43	1,51	1,30
Black	Dot	101	2,01	1,83	1,44	1,52	1,38
Black	Dot	102	2,02	1,83	1,44	1,52	1,44
Black	Dot	103	2,04	1,84	1,45	1,53	1,47
Black	Dot	104	2,06	1,84	1,45	1,53	1,58
Black	Dot	105	2,08	1,84	1,46	1,53	1,63
Black	Dot	106	2,08	1,86	1,47	1,53	1,69
Black	Dot	107	2,09	1,87	1,47	1,53	1,70
Black	Dot	108	2,09	1,87	1,48	1,53	1,75
Black	Dot	109	2,11	1,88	1,49	1,55	1,82
Black	Dot	110	2,11	1,90	1,49	1,55	0,73
Black	Dot	111	2,12	1,91	1,53	1,56	0,77
Black	Dot	112	2,21	1,91	1,54	1,56	0,85
Black	Dot	113	2,22	1,92	1,56	1,57	0,89
Black	Dot	114	2,22	1,92	1,56	1,57	0,94
Black	Dot	115	2,23	1,96	1,56	1,57	0,98
Black	Dot	116	2,24	1,97	1,56	1,57	0,98
Black	Dot	117	2,26	1,97	1,56	1,57	1,04
Black	Dot	118	2,27	1,97	1,56	1,57	1,08
Black	Dot	119	2,28	1,98	1,57	1,57	1,15
Black	Dot	120	2,31	1,98	1,58	1,58	1,18
Black	Dot	121	2,31	1,99	1,59	1,58	1,26
Black	Dot	122	2,34	1,99	1,61	1,59	1,26
Black	Dot	123	2,36	1,99	1,62	1,60	1,31
Black	Dot	124	2,41	2,02	1,63	1,61	1,32
Black	Dot	125	2,42	2,04	1,63	1,63	1,34
Black	Dot	126	2,42	2,08	1,67	1,63	1,38
Black	Dot	127	2,42	2,08	1,68	1,63	1,44
Black	Dot	128	2,44	2,08	1,68	1,65	1,45
Black	Dot	129	2,46	2,08	1,70	1,65	1,48
Black	Dot	130	2,54	2,12	1,70	1,66	1,49
Black	Dot	131	2,57	2,12	1,71	1,66	1,49
Black	Dot	132	2,57	2,13	1,72	1,68	1,57
Black	Dot	133	2,59	2,17	1,73	1,68	1,75
Black	Dot	134	2,60	2,18	1,73	1,68	0,80
Black	Dot	135	2,61	2,19	1,73	1,69	0,95
Black	Dot	136	2,63	2,21	1,76	1,69	0,98
Black	Dot	137	2,66	2,22	1,76	1,70	1,01
Black	Dot	138	2,73	2,25	1,76	1,70	1,04
Black	Dot	139	2,78	2,27	1,78	1,72	1,09
Black	Dot	140	2,79	2,29	1,80	1,73	1,10
Black	Dot	141	2,90	2,30	1,80	1,73	1,23
Black	Dot	142	2,91	2,31	1,81	1,74	1,26
Black	Dot	143	2,94	2,33	1,85	1,74	1,29
Black	Dot	144	2,95	2,33	1,87	1,74	1,29
Black	Dot	145	2,96	2,34	1,88	1,74	1,34
Black	Dot	146	2,99	2,37	1,88	1,76	1,35
Black	Dot	147	2,99	2,49	1,88	1,77	1,40
Black	Dot	148	3,00	2,65	1,89	1,78	1,61
Black	Dot	149	3,17	2,70	1,97	1,78	1,62
Black	Dot	150	3,18	2,73	2,00	1,78	1,64
Black	Dot	151	3,20	2,89	2,03	1,84	1,67
Black	Dot	152	3,35	2,94	2,03	1,84	1,72
Black	Dot	153	3,37	3,27	2,05	1,85	0,61
Black	Dot	154	3,52		2,07	1,86	0,78
Black	Dot	155	3,59		2,14	1,88	0,78
Black	Dot	156	3,62		2,15	1,89	0,80
Black	Dot	157	3,75		2,15	1,93	1,04
Black	Dot	158	3,93		2,21	2,00	1,04
Black	Dot	159	4,20		2,22	2,05	1,08
Black	Dot	160			2,24	2,09	1,08
Black	Dot	161			2,29	2,10	1,10
Black	Dot	162			2,30	2,10	1,11
Black	Dot	163			2,35	2,18	1,23
Black	Dot	164			2,38	2,20	1,24
Black	Dot	165			2,42	2,29	1,30
Black	Dot	166			2,44	2,32	1,31
Black	Dot	167			2,45	2,33	1,32
Black	Dot	168				2,38	1,56
Black	Dot	169				2,40	1,56
Black	Dot	170					1,60
Black	Dot	171					1,85
Black	Dot	172					0,56
Black	Dot	173					0,58
Black	Dot	174					0,66
Black	Dot	175					0,67
Black	Dot	176					0,71
Black	Dot	177					0,75
Black	Dot	178					0,76
Black	Dot	179					0,80
Black	Dot	180					0,81
Black	Dot	181					0,81
Black	Dot	182					0,88
Black	Dot	183					0,90
Black	Dot	184					0,93
Black	Dot	185					0,93
Black	Dot	186					1,01
Black	Dot	187					1,01
Black	Dot	188					1,02
Black	Dot	189					1,03
Black	Dot	190					1,04
Black	Dot	191					1,04
Black	Dot	192					1,04
Black	Dot	193					1,05
Black	Dot	194					1,06
Black	Dot	195					1,08
Black	Dot	196					1,14
Black	Dot	197					1,27
Black	Dot	198					1,28
Black	Dot	199					1,29
Black	Dot	200					1,35
Black	Dot	201					1,46
Black	Dot	202					1,52
Black	Dot	203					1,68
Black	Dot	204					0,57
Black	Dot	205					0,60
Black	Dot	206					0,64
Black	Dot	207					0,65
Black	Dot	208					0,67
Black	Dot	209					0,72
Black	Dot	210					0,73
Black	Dot	211					0,74
Black	Dot	212					0,74
Black	Dot	213					0,74
Black	Dot	214					0,74
Black	Dot	215					0,75
Black	Dot	216					0,75
Black	Dot	217					0,77
Black	Dot	218					0,78
Black	Dot	219					0,78
Black	Dot	220					0,81
Black	Dot	221					0,82
Black	Dot	222					0,82
Black	Dot	223					0,83
Black	Dot	224					0,86
Black	Dot	225					0,87
Black	Dot	226					0,88
Black	Dot	227					0,89
Black	Dot	228					0,91
Black	Dot	229					0,92
Black	Dot	230					0,93
Black	Dot	231					0,98
Black	Dot	232					1,00
Black	Dot	233					1,01
Black	Dot	234					1,01
Black	Dot	235					1,06
Black	Dot	236					1,08
Black	Dot	237					1,09
Black	Dot	238					1,10
Black	Dot	239					1,12
Black	Dot	240					1,13
Black	Dot	241					1,16
Black	Dot	242					1,18
Black	Dot	243					1,21
<colwidths 74 74 74 74 74 >
