# Supplementary material for: Mashes to Mashes, Crust to Crust. Presenting a novel microstructural marker for malting in the archaeological record
Source: PLoS One. 2020 May 7;15(5):e0231696. doi: 10.1371/journal.pone.0231696 (PMC7205394; doi:10.1371/journal.pone.0231696)
Supplement: S2 Archive — (ZIP) [file pone.0231696.s004.zip]

Archive with 15 entries (15 files):
- AOV_85 45.jpg
- AOV_85 51.jpg
- AOV_85 53.jpg
- archaeological data PAST3.dat
- HK11C VAT-06.jpg
- HO8745A_2.jpg
- SL10_1030_A_03.tif
- SL10_1054_A_04.jpg
- SL10_1054_A_07.jpg
- SL10_1054_A_08.jpg
- SL10_1054_A_10.jpg
- Tell el-Farkha feature 200 stub 1 foto 02.jpg
- Tell el-Farkha feature 200 stub 4 foto 06.jpg
- Tell el-Farkha feature 200 stub 4 foto 09.jpg
- ZHOPE 2010.012.6949.1.tif
