# Supplementary material for: Mashes to Mashes, Crust to Crust. Presenting a novel microstructural marker for malting in the archaeological record
Source: PLoS One. 2020 May 7;15(5):e0231696. doi: 10.1371/journal.pone.0231696 (PMC7205394; doi:10.1371/journal.pone.0231696)
Supplement: S2 Archive — (ZIP) [file pone.0231696.s004.zip › archaeological data PAST3.dat]

:			-	-	-	-	-	-	-
Black	Dot	0	HK 11C	TEF 192/201	Ho 45/43-28	Si10 538/127-1054	Si10 538/128-1030	ZHOPE 6949.1	ZHOPE 12162.1A
Black	Dot	2	0,50	0,28	1,12	0,61	4,241	1,901	0,49
Black	Dot	3	0,42	0,34	0,66	0,52	3,087	2,673	0,37
Black	Dot	4	0,42	0,34	0,66	0,79	2,942	2,791	0,52
Black	Dot	5	0,65	0,36	0,37	0,75	3,43	1,724	0,76
Black	Dot	6	0,53	0,38	0,54	0,75	3,118	2,004	0,55
Black	Dot	7	0,42	0,38	0,35	0,59	3,555	2,063	0,37
Black	Dot	8	0,33	0,38	0,22	0,90	2,514	2,421	0,72
Black	Dot	9	0,53	0,39	0,31	0,74	1,997	2,004	0,48
Black	Dot	10	0,42	0,39	0,45	0,76	2,435	2,535	0,31
Black	Dot	11	0,60	0,40	0,49	0,38	3,755	2,285	0,52
Black	Dot	12	0,37	0,42	0,49	0,75	2,375	2,337	0,58
Black	Dot	13	0,58	0,42	0,40	0,63	2,646	1,202	0,60
Black	Dot	14	0,72	0,42	0,51	0,61	2,682	1,417	0,49
Black	Dot	15	0,51	0,42	0,72	0,59	2,571	1,7	0,53
Black	Dot	16	0,67	0,43	0,48	0,62	2,958	1,815	0,46
Black	Dot	17	0,49	0,46	0,52	0,90	1,559	1,022	0,65
Black	Dot	18	0,49	0,46	0,60	0,83	2,789	1,526	0,75
Black	Dot	19	0,82	0,47	0,34	0,76	2,942	1,134	0,40
Black	Dot	20	0,72	0,48	0,38	0,94	2,682	1,022	0,39
Black	Dot	21	0,56	0,50	0,31	1,04	2,664	1,134	0,29
Black	Dot	22	0,42	0,51	0,36	1,16	3,555	1,792	0,53
Black	Dot	23	0,82	0,51	0,38	0,83	2,183	1,445	0,57
Black	Dot	24	0,71	0,51	0,46	0,96	2,183	2,285	0,45
Black	Dot	25	0,53	0,52	0,46	1,18	1,559	2,213	0,86
Black	Dot	26	0,42	0,52	0,49	0,74	3,373	2,688	0,64
Black	Dot	27	0,42	0,53	0,77	0,53	1,679	2,213	0,39
Black	Dot	28	0,67	0,53	0,43	0,23	2,183	2,004	0,31
Black	Dot	29	0,42	0,53	0,52	0,35	1,818	1,7	0,53
Black	Dot	30	0,34	0,53	0,45	0,48	3,359	1,815	0,45
Black	Dot	31	0,63	0,54	0,53	0,61	2,375	2,063	0,61
Black	Dot	32	0,60	0,55	0,49	0,88	1,395	1,526	0,43
Black	Dot	33	0,85	0,55	0,44	0,34	3,768	1,792	0,34
Black	Dot	34	0,77	0,56	0,58	0,88	2,183	1,267	0,59
Black	Dot	35	0,49	0,57	0,37	0,34	1,559	1,134	0,84
Black	Dot	36	0,58	0,57	0,37	0,88	1,59	2,213	0,67
Black	Dot	37	0,53	0,57	0,58	0,47	1,395	1,792	0,44
Black	Dot	38	0,51	0,57	0,53	0,60	1,286	1,815	0,59
Black	Dot	39	0,73	0,57	0,49	0,73	2,958	2,004	0,83
Black	Dot	40	0,62	0,58	0,39	0,62	1,818	1,984	0,53
Black	Dot	41	0,84	0,58	0,45	1,26	1,997	1,724	0,75
Black	Dot	42	0,44	0,61	0,48	0,56	1,972	1,417	0,62
Black	Dot	43	0,71	0,61	0,46	0,92	2,435	1,792	0,70
Black	Dot	44	0,48	0,61	0,41	1,23	2,183	2,673	0,54
Black	Dot	45	0,51	0,61	0,36	0,67	3,087	2,613	0,33
Black	Dot	46	0,97	0,61	0,47	0,55	1,395	1,7	0,48
Black	Dot	47	0,76	0,62	0,53	0,97	1,247	1,168	0,24
Black	Dot	48	0,58	0,63	0,36	0,61	2,249	2,213	0,58
Black	Dot	49	0,59	0,63	0,61	1,09	0,882	2,043	0,39
Black	Dot	50	0,61	0,64	0,93	1,03	1,286	2,285	0,63
Black	Dot	51	0,66	0,64	0,65	0,53	0,935	1,724	0,33
Black	Dot	52	0,56	0,64	0,37	0,42	1,897	1,134	0,33
Black	Dot	53	0,65	0,66	0,57	0,42	1,124	1,652	0,54
Black	Dot	54	0,64	0,66	0,95	0,40	2,27	1,901	0,22
Black	Dot	55	0,88	0,66	0,78	0,16	1,559	1,417	0,54
Black	Dot	56	0,36	0,66	0,55	0,49	2,249	2,337	0,11
Black	Dot	57	0,58	0,67	0,58	0,41	1,395	1,445	0,58
Black	Dot	58	0,56	0,67	0,65	0,47	2,249	1,603	0,39
Black	Dot	59	0,28	0,68	0,82	0,48	1,818	2,421	0,22
Black	Dot	60	0,70	0,68	0,48	0,33	1,624	1,022	0,11
Black	Dot	61	0,67	0,68	0,65	0,45	1,395	2,043	0,33
Black	Dot	62	1,00	0,70	0,78	0,49	1,395	1,901	0,73
Black	Dot	63	0,60	0,71	0,58	0,38	1,499	2,613	0,56
Black	Dot	64	0,42	0,71	0,49	0,37	1,788	3,012	0,41
Black	Dot	65	0,42	0,72	0,75	0,42	1,315	2,004	0,31
Black	Dot	66	0,42	0,72	0,51	0,47	2,21	1,7	0,46
Black	Dot	67	0,42	0,73	0,26	0,52	2,711	1,901	0,56
Black	Dot	68	0,79	0,73	0,89	0,56	1,714	1,815	0,30
Black	Dot	69	0,71	0,73	0,44	0,36		1,445	0,51
Black	Dot	70	0,88	0,74	0,57	0,41		2,285	0,36
Black	Dot	71	0,60	0,75	0,65	0,48		2,285	0,30
Black	Dot	72	0,65	0,75	0,70	0,57		2,613	0,41
Black	Dot	73	0,63	0,77	0,60	0,51		2,405	0,46
Black	Dot	74	0,71	0,78	0,49	0,37		0,896	0,54
Black	Dot	75	0,61	0,78	0,67	0,47		1,022	0,43
Black	Dot	76	0,56	0,78	0,55	0,24		2,213
Black	Dot	77	0,37	0,79	0,67	0,30		1,202
Black	Dot	78	0,71	0,83	0,66	0,36
Black	Dot	79	0,63	0,85	0,65	0,43
Black	Dot	80	0,61	0,86	0,75	0,42
Black	Dot	81	0,56	0,87	0,55	0,30
Black	Dot	82	0,49	0,90	0,86	0,63
Black	Dot	83	0,44	0,90	0,72	0,51
Black	Dot	84		0,91	0,59	0,65
Black	Dot	85		0,91	0,90	0,73
Black	Dot	86		0,93	0,78	0,73
Black	Dot	87		0,93	0,63	0,85
Black	Dot	88		0,94		0,81
Black	Dot	89		0,94		0,74
Black	Dot	90		0,96		0,89
Black	Dot	91		0,97		0,48
Black	Dot	92		0,99		0,33
Black	Dot	93		1,01		0,57
Black	Dot	94		1,01		0,59
Black	Dot	95		1,02		0,46
Black	Dot	96		1,11		0,39
Black	Dot	97		1,47		0,47
Black	Dot	98				0,74
Black	Dot	99				0,56
Black	Dot	100				0,42
Black	Dot	101				0,63
Black	Dot	102				0,79
Black	Dot	103				0,70
Black	Dot	104				0,63
Black	Dot	105				0,89
Black	Dot	106				0,63
Black	Dot	107				0,49
Black	Dot	108				0,54
Black	Dot	109				0,36
Black	Dot	110				0,48
Black	Dot	111				0,49
Black	Dot	112				0,42
Black	Dot	113				0,84
Black	Dot	114				0,67
Black	Dot	115				0,96
Black	Dot	116				0,96
Black	Dot	117				0,94
Black	Dot	118				1,04
Black	Dot	119				0,73
Black	Dot	120				0,96
Black	Dot	121				0,93
Black	Dot	122				0,89
Black	Dot	123				1,07
<colwidths 46 72 75 111 111 83 100 >
