# Supplementary material for: Mashes to Mashes, Crust to Crust. Presenting a novel microstructural marker for malting in the archaeological record
Source: PLoS One. 2020 May 7;15(5):e0231696. doi: 10.1371/journal.pone.0231696 (PMC7205394; doi:10.1371/journal.pone.0231696)
Supplement: S1 Table — (XLSX) [file pone.0231696.s005.xlsx]

## Sheet: measurements
Sample	Original file name	Measurement no.	Double cell wall thickness [µm]
Experimental malt 1d	HOVUS_M1_C_01.jpg	- *	0.741
Experimental malt 1d	HOVUS_M1_C_01.jpg	-	0.764
Experimental malt 1d	HOVUS_M1_C_01.jpg	-	0.997
Experimental malt 1d	HOVUS_M1_C_01.jpg	-	1.242
Experimental malt 1d	HOVUS_M1_C_01.jpg	-	1.242
Experimental malt 1d	HOVUS_M1_C_01.jpg	-	1.335
Experimental malt 1d	HOVUS_M1_C_01.jpg	-	1.582
Experimental malt 1d	HOVUS_M1_C_01.jpg	-	1.677
Experimental malt 1d	HOVUS_M1_C_01.jpg	-	1.824
Experimental malt 1d	HOVUS_M1_C_01.jpg	-	1.852
Experimental malt 1d	HOVUS_M1_C_01.jpg	-	2.037
Experimental malt 1d	HOVUS_M1_C_01.jpg	-	2.111
Experimental malt 1d	HOVUS_M1_C_01.jpg	-	2.238
Experimental malt 1d	HOVUS_M1_C_01.jpg	-	2.26
Experimental malt 1d	HOVUS_M1_C_01.jpg	-	2.407
Experimental malt 1d	HOVUS_M1_C_01.jpg	-	2.632
Experimental malt 1d	HOVUS_M1_C_01.jpg	-	2.963
Experimental malt 1d	HOVUS_M1_C_01.jpg	-	3.197
Experimental malt 1d	HOVUS_M1_C_01.jpg	-	3.745
Experimental malt 1d	HOVUS_M1_C_02.jpg	-	0.922
Experimental malt 1d	HOVUS_M1_C_02.jpg	-	1.037
Experimental malt 1d	HOVUS_M1_C_02.jpg	-	1.037
Experimental malt 1d	HOVUS_M1_C_02.jpg	-	1.043
Experimental malt 1d	HOVUS_M1_C_02.jpg	-	1.288
Experimental malt 1d	HOVUS_M1_C_02.jpg	-	1.313
Experimental malt 1d	HOVUS_M1_C_02.jpg	-	1.348
Experimental malt 1d	HOVUS_M1_C_02.jpg	-	1.387
Experimental malt 1d	HOVUS_M1_C_02.jpg	-	1.425
Experimental malt 1d	HOVUS_M1_C_02.jpg	-	1.457
Experimental malt 1d	HOVUS_M1_C_02.jpg	-	1.502
Experimental malt 1d	HOVUS_M1_C_02.jpg	-	1.537
Experimental malt 1d	HOVUS_M1_C_02.jpg	-	1.55
Experimental malt 1d	HOVUS_M1_C_02.jpg	-	1.661
Experimental malt 1d	HOVUS_M1_C_02.jpg	-	1.701
Experimental malt 1d	HOVUS_M1_C_02.jpg	-	1.755
Experimental malt 1d	HOVUS_M1_C_02.jpg	-	1.821
Experimental malt 1d	HOVUS_M1_C_02.jpg	-	1.931
Experimental malt 1d	HOVUS_M1_C_02.jpg	-	2.077
Experimental malt 1d	HOVUS_M1_C_02.jpg	-	2.422
Experimental malt 1d	HOVUS_M1_C_03.jpg	-	1.956
Experimental malt 1d	HOVUS_M1_C_03.jpg	-	2.218
Experimental malt 1d	HOVUS_M1_C_03.jpg	-	2.266
Experimental malt 1d	HOVUS_M1_C_03.jpg	-	2.734
Experimental malt 1d	HOVUS_M1_C_03.jpg	-	2.781
Experimental malt 1d	HOVUS_M1_C_03.jpg	-	2.792
Experimental malt 1d	HOVUS_M1_C_03.jpg	-	2.898
Experimental malt 1d	HOVUS_M1_C_03.jpg	-	3.925
Experimental malt 1d	HOVUS_M1_C_04.jpg	-	2.419
Experimental malt 1d	HOVUS_M1_C_04.jpg	-	2.537
Experimental malt 1d	HOVUS_M1_C_04.jpg	-	2.907
Experimental malt 1d	HOVUS_M1_C_04.jpg	-	2.95
Experimental malt 1d	HOVUS_M1_C_04.jpg	-	3.368
Experimental malt 1d	HOVUS_M1_C_04.jpg	-	3.593
Experimental malt 1d	HOVUS_M1_C_04.jpg	-	4.204
Experimental malt 1d	HOVUS_M1_C_05.jpg	-	1.284
Experimental malt 1d	HOVUS_M1_C_05.jpg	-	1.285
Experimental malt 1d	HOVUS_M1_C_05.jpg	-	1.402
Experimental malt 1d	HOVUS_M1_C_05.jpg	-	1.413
Experimental malt 1d	HOVUS_M1_C_05.jpg	-	1.458
Experimental malt 1d	HOVUS_M1_C_05.jpg	-	1.573
Experimental malt 1d	HOVUS_M1_C_05.jpg	-	1.592
Experimental malt 1d	HOVUS_M1_C_05.jpg	-	1.626
Experimental malt 1d	HOVUS_M1_C_05.jpg	-	1.634
Experimental malt 1d	HOVUS_M1_C_05.jpg	-	1.744
Experimental malt 1d	HOVUS_M1_C_05.jpg	-	1.772
Experimental malt 1d	HOVUS_M1_C_05.jpg	-	1.779
Experimental malt 1d	HOVUS_M1_C_05.jpg	-	1.792
Experimental malt 1d	HOVUS_M1_C_05.jpg	-	1.797
Experimental malt 1d	HOVUS_M1_C_05.jpg	-	1.895
Experimental malt 1d	HOVUS_M1_C_05.jpg	-	1.917
Experimental malt 1d	HOVUS_M1_C_05.jpg	-	1.996
Experimental malt 1d	HOVUS_M1_C_05.jpg	-	2.007
Experimental malt 1d	HOVUS_M1_C_05.jpg	-	2.084
Experimental malt 1d	HOVUS_M1_C_05.jpg	-	2.09
Experimental malt 1d	HOVUS_M1_C_05.jpg	-	2.224
Experimental malt 1d	HOVUS_M1_C_05.jpg	-	2.227
Experimental malt 1d	HOVUS_M1_C_05.jpg	-	2.36
Experimental malt 1d	HOVUS_M1_C_05.jpg	-	2.587
Experimental malt 1d	HOVUS_M1_C_05.jpg	-	2.603
Experimental malt 1d	HOVUS_M1_C_05.jpg	-	2.612
Experimental malt 1d	HOVUS_M1_C_05.jpg	-	2.655
Experimental malt 1d	HOVUS_M1_C_05.jpg	-	3.352
Experimental malt 1d	HOVUS_M1_C_05.jpg	-	3.618
Experimental malt 1d	HOVUS_M1_C_06.jpg	-	1.004
Experimental malt 1d	HOVUS_M1_C_06.jpg	-	1.011
Experimental malt 1d	HOVUS_M1_C_06.jpg	-	1.054
Experimental malt 1d	HOVUS_M1_C_06.jpg	-	1.054
Experimental malt 1d	HOVUS_M1_C_06.jpg	-	1.075
Experimental malt 1d	HOVUS_M1_C_06.jpg	-	1.086
Experimental malt 1d	HOVUS_M1_C_06.jpg	-	1.086
Experimental malt 1d	HOVUS_M1_C_06.jpg	-	1.146
Experimental malt 1d	HOVUS_M1_C_06.jpg	-	1.17
Experimental malt 1d	HOVUS_M1_C_06.jpg	-	1.203
Experimental malt 1d	HOVUS_M1_C_06.jpg	-	1.31
Experimental malt 1d	HOVUS_M1_C_06.jpg	-	1.342
Experimental malt 1d	HOVUS_M1_C_06.jpg	-	1.343
Experimental malt 1d	HOVUS_M1_C_06.jpg	-	1.385
Experimental malt 1d	HOVUS_M1_C_06.jpg	-	1.397
Experimental malt 1d	HOVUS_M1_C_06.jpg	-	1.397
Experimental malt 1d	HOVUS_M1_C_06.jpg	-	1.397
Experimental malt 1d	HOVUS_M1_C_06.jpg	-	1.418
Experimental malt 1d	HOVUS_M1_C_06.jpg	-	1.418
Experimental malt 1d	HOVUS_M1_C_06.jpg	-	1.451
Experimental malt 1d	HOVUS_M1_C_06.jpg	-	1.474
Experimental malt 1d	HOVUS_M1_C_06.jpg	-	1.495
Experimental malt 1d	HOVUS_M1_C_06.jpg	-	1.51
Experimental malt 1d	HOVUS_M1_C_06.jpg	-	1.53
Experimental malt 1d	HOVUS_M1_C_06.jpg	-	1.535
Experimental malt 1d	HOVUS_M1_C_06.jpg	-	1.552
Experimental malt 1d	HOVUS_M1_C_06.jpg	-	1.561
Experimental malt 1d	HOVUS_M1_C_06.jpg	-	1.569
Experimental malt 1d	HOVUS_M1_C_06.jpg	-	1.593
Experimental malt 1d	HOVUS_M1_C_06.jpg	-	1.609
Experimental malt 1d	HOVUS_M1_C_06.jpg	-	1.627
Experimental malt 1d	HOVUS_M1_C_06.jpg	-	1.643
Experimental malt 1d	HOVUS_M1_C_06.jpg	-	1.65
Experimental malt 1d	HOVUS_M1_C_06.jpg	-	1.67
Experimental malt 1d	HOVUS_M1_C_06.jpg	-	1.753
Experimental malt 1d	HOVUS_M1_C_06.jpg	-	1.849
Experimental malt 1d	HOVUS_M1_C_06.jpg	-	1.88
Experimental malt 1d	HOVUS_M1_C_06.jpg	-	1.938
Experimental malt 1d	HOVUS_M1_C_06.jpg	-	1.95
Experimental malt 1d	HOVUS_M1_C_06.jpg	-	1.96
Experimental malt 1d	HOVUS_M1_C_06.jpg	-	2.208
Experimental malt 1d	HOVUS_M1_C_06.jpg	-	2.572
Experimental malt 1d	HOVUS_M1_C_06.jpg	-	2.992
Experimental malt 1d	HOVUS_M1_C_06.jpg	-	3.516
Experimental malt 1d	HOVUS_M1_C_07.jpg	-	1.478
Experimental malt 1d	HOVUS_M1_C_07.jpg	-	1.479
Experimental malt 1d	HOVUS_M1_C_07.jpg	-	1.571
Experimental malt 1d	HOVUS_M1_C_07.jpg	-	1.575
Experimental malt 1d	HOVUS_M1_C_07.jpg	-	1.609
Experimental malt 1d	HOVUS_M1_C_07.jpg	-	1.696
Experimental malt 1d	HOVUS_M1_C_07.jpg	-	1.711
Experimental malt 1d	HOVUS_M1_C_07.jpg	-	1.731
Experimental malt 1d	HOVUS_M1_C_07.jpg	-	1.812
Experimental malt 1d	HOVUS_M1_C_07.jpg	-	1.877
Experimental malt 1d	HOVUS_M1_C_07.jpg	-	1.921
Experimental malt 1d	HOVUS_M1_C_07.jpg	-	1.925
Experimental malt 1d	HOVUS_M1_C_07.jpg	-	1.941
Experimental malt 1d	HOVUS_M1_C_07.jpg	-	1.954
Experimental malt 1d	HOVUS_M1_C_07.jpg	-	2.017
Experimental malt 1d	HOVUS_M1_C_07.jpg	-	2.06
Experimental malt 1d	HOVUS_M1_C_07.jpg	-	2.089
Experimental malt 1d	HOVUS_M1_C_07.jpg	-	2.111
Experimental malt 1d	HOVUS_M1_C_07.jpg	-	2.124
Experimental malt 1d	HOVUS_M1_C_07.jpg	-	2.278
Experimental malt 1d	HOVUS_M1_C_07.jpg	-	2.306
Experimental malt 1d	HOVUS_M1_C_07.jpg	-	2.311
Experimental malt 1d	HOVUS_M1_C_07.jpg	-	2.337
Experimental malt 1d	HOVUS_M1_C_07.jpg	-	2.416
Experimental malt 1d	HOVUS_M1_C_07.jpg	-	2.438
Experimental malt 1d	HOVUS_M1_C_07.jpg	-	2.46
Experimental malt 1d	HOVUS_M1_C_07.jpg	-	2.574
Experimental malt 1d	HOVUS_M1_C_07.jpg	-	2.939
Experimental malt 1d	HOVUS_M1_C_07.jpg	-	2.988
Experimental malt 1d	HOVUS_M1_C_07.jpg	-	2.995
Experimental malt 1d	HOVUS_M1_C_07.jpg	-	3.17
Experimental malt 1d	HOVUS_M1_C_07.jpg	-	3.179
Experimental malt 2d	HOVUS_M2_C_01.jpg	-	1.009
Experimental malt 2d	HOVUS_M2_C_01.jpg	-	1.044
Experimental malt 2d	HOVUS_M2_C_01.jpg	-	1.207
Experimental malt 2d	HOVUS_M2_C_01.jpg	-	1.28
Experimental malt 2d	HOVUS_M2_C_01.jpg	-	1.353
Experimental malt 2d	HOVUS_M2_C_01.jpg	-	1.387
Experimental malt 2d	HOVUS_M2_C_01.jpg	-	1.43
Experimental malt 2d	HOVUS_M2_C_01.jpg	-	1.563
Experimental malt 2d	HOVUS_M2_C_01.jpg	-	1.594
Experimental malt 2d	HOVUS_M2_C_01.jpg	-	1.749
Experimental malt 2d	HOVUS_M2_C_01.jpg	-	1.756
Experimental malt 2d	HOVUS_M2_C_01.jpg	-	1.821
Experimental malt 2d	HOVUS_M2_C_01.jpg	-	1.828
Experimental malt 2d	HOVUS_M2_C_01.jpg	-	1.839
Experimental malt 2d	HOVUS_M2_C_01.jpg	-	1.915
Experimental malt 2d	HOVUS_M2_C_01.jpg	-	1.956
Experimental malt 2d	HOVUS_M2_C_01.jpg	-	1.969
Experimental malt 2d	HOVUS_M2_C_01.jpg	-	1.969
Experimental malt 2d	HOVUS_M2_C_01.jpg	-	1.977
Experimental malt 2d	HOVUS_M2_C_01.jpg	-	1.977
Experimental malt 2d	HOVUS_M2_C_01.jpg	-	2.081
Experimental malt 2d	HOVUS_M2_C_01.jpg	-	2.133
Experimental malt 2d	HOVUS_M2_C_01.jpg	-	2.168
Experimental malt 2d	HOVUS_M2_C_01.jpg	-	2.175
Experimental malt 2d	HOVUS_M2_C_01.jpg	-	2.333
Experimental malt 2d	HOVUS_M2_C_02.jpg	-	0.976
Experimental malt 2d	HOVUS_M2_C_02.jpg	-	1.09
Experimental malt 2d	HOVUS_M2_C_02.jpg	-	1.127
Experimental malt 2d	HOVUS_M2_C_02.jpg	-	1.127
Experimental malt 2d	HOVUS_M2_C_02.jpg	-	1.323
Experimental malt 2d	HOVUS_M2_C_02.jpg	-	1.431
Experimental malt 2d	HOVUS_M2_C_02.jpg	-	1.578
Experimental malt 2d	HOVUS_M2_C_02.jpg	-	1.578
Experimental malt 2d	HOVUS_M2_C_02.jpg	-	2.077
Experimental malt 2d	HOVUS_M2_C_02.jpg	-	2.307
Experimental malt 2d	HOVUS_M2_C_02.jpg	-	2.493
Experimental malt 2d	HOVUS_M2_C_03.jpg	-	0.952
Experimental malt 2d	HOVUS_M2_C_03.jpg	-	1.178
Experimental malt 2d	HOVUS_M2_C_03.jpg	-	1.239
Experimental malt 2d	HOVUS_M2_C_03.jpg	-	1.24
Experimental malt 2d	HOVUS_M2_C_03.jpg	-	1.27
Experimental malt 2d	HOVUS_M2_C_03.jpg	-	1.316
Experimental malt 2d	HOVUS_M2_C_03.jpg	-	1.444
Experimental malt 2d	HOVUS_M2_C_03.jpg	-	1.617
Experimental malt 2d	HOVUS_M2_C_03.jpg	-	1.705
Experimental malt 2d	HOVUS_M2_C_03.jpg	-	1.733
Experimental malt 2d	HOVUS_M2_C_03.jpg	-	1.736
Experimental malt 2d	HOVUS_M2_C_03.jpg	-	1.783
Experimental malt 2d	HOVUS_M2_C_03.jpg	-	1.818
Experimental malt 2d	HOVUS_M2_C_03.jpg	-	1.899
Experimental malt 2d	HOVUS_M2_C_03.jpg	-	1.922
Experimental malt 2d	HOVUS_M2_C_03.jpg	-	2.648
Experimental malt 2d	HOVUS_M2_C_04.jpg	-	1.357
Experimental malt 2d	HOVUS_M2_C_04.jpg	-	1.503
Experimental malt 2d	HOVUS_M2_C_04.jpg	-	1.57
Experimental malt 2d	HOVUS_M2_C_04.jpg	-	1.787
Experimental malt 2d	HOVUS_M2_C_04.jpg	-	1.908
Experimental malt 2d	HOVUS_M2_C_04.jpg	-	1.994
Experimental malt 2d	HOVUS_M2_C_04.jpg	-	2.022
Experimental malt 2d	HOVUS_M2_C_04.jpg	-	2.211
Experimental malt 2d	HOVUS_M2_C_04.jpg	-	2.254
Experimental malt 2d	HOVUS_M2_C_04.jpg	-	2.368
Experimental malt 2d	HOVUS_M2_C_05.jpg	-	0.987
Experimental malt 2d	HOVUS_M2_C_05.jpg	-	1.007
Experimental malt 2d	HOVUS_M2_C_05.jpg	-	1.044
Experimental malt 2d	HOVUS_M2_C_05.jpg	-	1.268
Experimental malt 2d	HOVUS_M2_C_05.jpg	-	1.446
Experimental malt 2d	HOVUS_M2_C_05.jpg	-	1.523
Experimental malt 2d	HOVUS_M2_C_05.jpg	-	1.547
Experimental malt 2d	HOVUS_M2_C_05.jpg	-	1.556
Experimental malt 2d	HOVUS_M2_C_05.jpg	-	1.615
Experimental malt 2d	HOVUS_M2_C_05.jpg	-	1.63
Experimental malt 2d	HOVUS_M2_C_05.jpg	-	1.844
Experimental malt 2d	HOVUS_M2_C_05.jpg	-	1.856
Experimental malt 2d	HOVUS_M2_C_05.jpg	-	1.967
Experimental malt 2d	HOVUS_M2_C_05.jpg	-	2.078
Experimental malt 2d	HOVUS_M2_C_05.jpg	-	2.082
Experimental malt 2d	HOVUS_M2_C_05.jpg	-	2.268
Experimental malt 2d	HOVUS_M2_C_05.jpg	-	2.331
Experimental malt 2d	HOVUS_M2_C_05.jpg	-	2.336
Experimental malt 2d	HOVUS_M2_C_05.jpg	-	2.726
Experimental malt 2d	HOVUS_M2_C_06.jpg	-	0.839
Experimental malt 2d	HOVUS_M2_C_06.jpg	-	1.043
Experimental malt 2d	HOVUS_M2_C_06.jpg	-	1.087
Experimental malt 2d	HOVUS_M2_C_06.jpg	-	1.093
Experimental malt 2d	HOVUS_M2_C_06.jpg	-	1.134
Experimental malt 2d	HOVUS_M2_C_06.jpg	-	1.152
Experimental malt 2d	HOVUS_M2_C_06.jpg	-	1.152
Experimental malt 2d	HOVUS_M2_C_06.jpg	-	1.152
Experimental malt 2d	HOVUS_M2_C_06.jpg	-	1.158
Experimental malt 2d	HOVUS_M2_C_06.jpg	-	1.224
Experimental malt 2d	HOVUS_M2_C_06.jpg	-	1.272
Experimental malt 2d	HOVUS_M2_C_06.jpg	-	1.288
Experimental malt 2d	HOVUS_M2_C_06.jpg	-	1.288
Experimental malt 2d	HOVUS_M2_C_06.jpg	-	1.313
Experimental malt 2d	HOVUS_M2_C_06.jpg	-	1.382
Experimental malt 2d	HOVUS_M2_C_06.jpg	-	1.382
Experimental malt 2d	HOVUS_M2_C_06.jpg	-	1.387
Experimental malt 2d	HOVUS_M2_C_06.jpg	-	1.401
Experimental malt 2d	HOVUS_M2_C_06.jpg	-	1.443
Experimental malt 2d	HOVUS_M2_C_06.jpg	-	1.475
Experimental malt 2d	HOVUS_M2_C_06.jpg	-	1.502
Experimental malt 2d	HOVUS_M2_C_06.jpg	-	1.502
Experimental malt 2d	HOVUS_M2_C_06.jpg	-	1.537
Experimental malt 2d	HOVUS_M2_C_06.jpg	-	1.55
Experimental malt 2d	HOVUS_M2_C_06.jpg	-	1.604
Experimental malt 2d	HOVUS_M2_C_06.jpg	-	1.613
Experimental malt 2d	HOVUS_M2_C_06.jpg	-	1.617
Experimental malt 2d	HOVUS_M2_C_06.jpg	-	1.649
Experimental malt 2d	HOVUS_M2_C_06.jpg	-	1.661
Experimental malt 2d	HOVUS_M2_C_06.jpg	-	1.743
Experimental malt 2d	HOVUS_M2_C_06.jpg	-	1.803
Experimental malt 2d	HOVUS_M2_C_06.jpg	-	1.821
Experimental malt 2d	HOVUS_M2_C_06.jpg	-	1.843
Experimental malt 2d	HOVUS_M2_C_06.jpg	-	1.875
Experimental malt 2d	HOVUS_M2_C_06.jpg	-	1.989
Experimental malt 2d	HOVUS_M2_C_06.jpg	-	2.038
Experimental malt 2d	HOVUS_M2_C_06.jpg	-	2.118
Experimental malt 2d	HOVUS_M2_C_06.jpg	-	2.887
Experimental malt 2d	HOVUS_M2_C_07.jpg	-	0.84
Experimental malt 2d	HOVUS_M2_C_07.jpg	-	0.931
Experimental malt 2d	HOVUS_M2_C_07.jpg	-	1.033
Experimental malt 2d	HOVUS_M2_C_07.jpg	-	1.064
Experimental malt 2d	HOVUS_M2_C_07.jpg	-	1.227
Experimental malt 2d	HOVUS_M2_C_07.jpg	-	1.316
Experimental malt 2d	HOVUS_M2_C_07.jpg	-	1.385
Experimental malt 2d	HOVUS_M2_C_07.jpg	-	1.409
Experimental malt 2d	HOVUS_M2_C_07.jpg	-	1.428
Experimental malt 2d	HOVUS_M2_C_07.jpg	-	1.428
Experimental malt 2d	HOVUS_M2_C_07.jpg	-	1.469
Experimental malt 2d	HOVUS_M2_C_07.jpg	-	1.505
Experimental malt 2d	HOVUS_M2_C_07.jpg	-	1.608
Experimental malt 2d	HOVUS_M2_C_07.jpg	-	1.616
Experimental malt 2d	HOVUS_M2_C_07.jpg	-	1.62
Experimental malt 2d	HOVUS_M2_C_07.jpg	-	1.641
Experimental malt 2d	HOVUS_M2_C_07.jpg	-	1.665
Experimental malt 2d	HOVUS_M2_C_07.jpg	-	1.735
Experimental malt 2d	HOVUS_M2_C_07.jpg	-	1.735
Experimental malt 2d	HOVUS_M2_C_07.jpg	-	1.747
Experimental malt 2d	HOVUS_M2_C_07.jpg	-	1.807
Experimental malt 2d	HOVUS_M2_C_07.jpg	-	1.825
Experimental malt 2d	HOVUS_M2_C_07.jpg	-	1.865
Experimental malt 2d	HOVUS_M2_C_07.jpg	-	1.865
Experimental malt 2d	HOVUS_M2_C_07.jpg	-	1.911
Experimental malt 2d	HOVUS_M2_C_07.jpg	-	1.986
Experimental malt 2d	HOVUS_M2_C_07.jpg	-	2.122
Experimental malt 2d	HOVUS_M2_C_07.jpg	-	2.19
Experimental malt 2d	HOVUS_M2_C_07.jpg	-	2.218
Experimental malt 2d	HOVUS_M2_C_07.jpg	-	2.291
Experimental malt 2d	HOVUS_M2_C_07.jpg	-	2.3
Experimental malt 2d	HOVUS_M2_C_07.jpg	-	2.695
Experimental malt 2d	HOVUS_M2_C_07.jpg	-	2.943
Experimental malt 2d	HOVUS_M2_C_07.jpg	-	3.265
Experimental malt 3d	HOVUS_M3_C_01.jpg	-	0.969
Experimental malt 3d	HOVUS_M3_C_01.jpg	-	1.153
Experimental malt 3d	HOVUS_M3_C_01.jpg	-	1.323
Experimental malt 3d	HOVUS_M3_C_01.jpg	-	1.449
Experimental malt 3d	HOVUS_M3_C_01.jpg	-	1.695
Experimental malt 3d	HOVUS_M3_C_01.jpg	-	1.707
Experimental malt 3d	HOVUS_M3_C_01.jpg	-	1.723
Experimental malt 3d	HOVUS_M3_C_01.jpg	-	1.795
Experimental malt 3d	HOVUS_M3_C_01.jpg	-	1.971
Experimental malt 3d	HOVUS_M3_C_01.jpg	-	2.146
Experimental malt 3d	HOVUS_M3_C_01.jpg	-	2.21
Experimental malt 3d	HOVUS_M3_C_01.jpg	-	2.223
Experimental malt 3d	HOVUS_M3_C_01.jpg	-	2.376
Experimental malt 3d	HOVUS_M3_C_01.jpg	-	2.445
Experimental malt 3d	HOVUS_M3_C_02.jpg	-	0.518
Experimental malt 3d	HOVUS_M3_C_02.jpg	-	0.623
Experimental malt 3d	HOVUS_M3_C_02.jpg	-	0.864
Experimental malt 3d	HOVUS_M3_C_02.jpg	-	1.037
Experimental malt 3d	HOVUS_M3_C_02.jpg	-	1.037
Experimental malt 3d	HOVUS_M3_C_02.jpg	-	1.037
Experimental malt 3d	HOVUS_M3_C_02.jpg	-	1.159
Experimental malt 3d	HOVUS_M3_C_02.jpg	-	1.222
Experimental malt 3d	HOVUS_M3_C_02.jpg	-	1.316
Experimental malt 3d	HOVUS_M3_C_02.jpg	-	1.35
Experimental malt 3d	HOVUS_M3_C_02.jpg	-	1.393
Experimental malt 3d	HOVUS_M3_C_02.jpg	-	1.393
Experimental malt 3d	HOVUS_M3_C_02.jpg	-	1.425
Experimental malt 3d	HOVUS_M3_C_02.jpg	-	1.555
Experimental malt 3d	HOVUS_M3_C_02.jpg	-	1.555
Experimental malt 3d	HOVUS_M3_C_02.jpg	-	1.555
Experimental malt 3d	HOVUS_M3_C_02.jpg	-	1.555
Experimental malt 3d	HOVUS_M3_C_02.jpg	-	1.593
Experimental malt 3d	HOVUS_M3_C_02.jpg	-	1.63
Experimental malt 3d	HOVUS_M3_C_02.jpg	-	1.728
Experimental malt 3d	HOVUS_M3_C_02.jpg	-	2.073
Experimental malt 3d	HOVUS_M3_C_02.jpg	-	2.35
Experimental malt 3d	HOVUS_M3_C_03.jpg	-	0.924
Experimental malt 3d	HOVUS_M3_C_03.jpg	-	1.098
Experimental malt 3d	HOVUS_M3_C_03.jpg	-	1.19
Experimental malt 3d	HOVUS_M3_C_03.jpg	-	1.224
Experimental malt 3d	HOVUS_M3_C_03.jpg	-	1.24
Experimental malt 3d	HOVUS_M3_C_03.jpg	-	1.291
Experimental malt 3d	HOVUS_M3_C_03.jpg	-	1.316
Experimental malt 3d	HOVUS_M3_C_03.jpg	-	1.319
Experimental malt 3d	HOVUS_M3_C_03.jpg	-	1.347
Experimental malt 3d	HOVUS_M3_C_03.jpg	-	1.472
Experimental malt 3d	HOVUS_M3_C_03.jpg	-	1.472
Experimental malt 3d	HOVUS_M3_C_03.jpg	-	1.563
Experimental malt 3d	HOVUS_M3_C_03.jpg	-	1.698
Experimental malt 3d	HOVUS_M3_C_03.jpg	-	1.733
Experimental malt 3d	HOVUS_M3_C_03.jpg	-	1.802
Experimental malt 3d	HOVUS_M3_C_03.jpg	-	1.847
Experimental malt 3d	HOVUS_M3_C_03.jpg	-	1.891
Experimental malt 3d	HOVUS_M3_C_03.jpg	-	2.033
Experimental malt 3d	HOVUS_M3_C_03.jpg	-	2.138
Experimental malt 3d	HOVUS_M3_C_03.jpg	-	2.151
Experimental malt 3d	HOVUS_M3_C_03.jpg	-	2.3
Experimental malt 3d	HOVUS_M3_C_03.jpg	-	2.415
Experimental malt 3d	HOVUS_M3_C_03.jpg	-	2.438
Experimental malt 3d	HOVUS_M3_C_04.jpg	-	1.028
Experimental malt 3d	HOVUS_M3_C_04.jpg	-	1.229
Experimental malt 3d	HOVUS_M3_C_04.jpg	-	1.234
Experimental malt 3d	HOVUS_M3_C_04.jpg	-	1.282
Experimental malt 3d	HOVUS_M3_C_04.jpg	-	1.297
Experimental malt 3d	HOVUS_M3_C_04.jpg	-	1.337
Experimental malt 3d	HOVUS_M3_C_04.jpg	-	1.353
Experimental malt 3d	HOVUS_M3_C_04.jpg	-	1.353
Experimental malt 3d	HOVUS_M3_C_04.jpg	-	1.414
Experimental malt 3d	HOVUS_M3_C_04.jpg	-	1.613
Experimental malt 3d	HOVUS_M3_C_04.jpg	-	1.634
Experimental malt 3d	HOVUS_M3_C_04.jpg	-	1.758
Experimental malt 3d	HOVUS_M3_C_04.jpg	-	2.288
Experimental malt 3d	HOVUS_M3_C_05.jpg	-	0.692
Experimental malt 3d	HOVUS_M3_C_05.jpg	-	0.738
Experimental malt 3d	HOVUS_M3_C_05.jpg	-	0.864
Experimental malt 3d	HOVUS_M3_C_05.jpg	-	0.908
Experimental malt 3d	HOVUS_M3_C_05.jpg	-	1.008
Experimental malt 3d	HOVUS_M3_C_05.jpg	-	1.039
Experimental malt 3d	HOVUS_M3_C_05.jpg	-	1.046
Experimental malt 3d	HOVUS_M3_C_05.jpg	-	1.118
Experimental malt 3d	HOVUS_M3_C_05.jpg	-	1.121
Experimental malt 3d	HOVUS_M3_C_05.jpg	-	1.124
Experimental malt 3d	HOVUS_M3_C_05.jpg	-	1.134
Experimental malt 3d	HOVUS_M3_C_05.jpg	-	1.134
Experimental malt 3d	HOVUS_M3_C_05.jpg	-	1.167
Experimental malt 3d	HOVUS_M3_C_05.jpg	-	1.203
Experimental malt 3d	HOVUS_M3_C_05.jpg	-	1.258
Experimental malt 3d	HOVUS_M3_C_05.jpg	-	1.283
Experimental malt 3d	HOVUS_M3_C_05.jpg	-	1.299
Experimental malt 3d	HOVUS_M3_C_05.jpg	-	1.306
Experimental malt 3d	HOVUS_M3_C_05.jpg	-	1.307
Experimental malt 3d	HOVUS_M3_C_05.jpg	-	1.316
Experimental malt 3d	HOVUS_M3_C_05.jpg	-	1.35
Experimental malt 3d	HOVUS_M3_C_05.jpg	-	1.359
Experimental malt 3d	HOVUS_M3_C_05.jpg	-	1.383
Experimental malt 3d	HOVUS_M3_C_05.jpg	-	1.385
Experimental malt 3d	HOVUS_M3_C_05.jpg	-	1.393
Experimental malt 3d	HOVUS_M3_C_05.jpg	-	1.426
Experimental malt 3d	HOVUS_M3_C_05.jpg	-	1.486
Experimental malt 3d	HOVUS_M3_C_05.jpg	-	1.491
Experimental malt 3d	HOVUS_M3_C_05.jpg	-	1.538
Experimental malt 3d	HOVUS_M3_C_05.jpg	-	1.557
Experimental malt 3d	HOVUS_M3_C_05.jpg	-	1.671
Experimental malt 3d	HOVUS_M3_C_05.jpg	-	1.882
Experimental malt 3d	HOVUS_M3_C_05.jpg	-	1.997
Experimental malt 3d	HOVUS_M3_C_06.jpg	-	0.754
Experimental malt 3d	HOVUS_M3_C_06.jpg	-	0.905
Experimental malt 3d	HOVUS_M3_C_06.jpg	-	0.999
Experimental malt 3d	HOVUS_M3_C_06.jpg	-	1.023
Experimental malt 3d	HOVUS_M3_C_06.jpg	-	1.043
Experimental malt 3d	HOVUS_M3_C_06.jpg	-	1.073
Experimental malt 3d	HOVUS_M3_C_06.jpg	-	1.085
Experimental malt 3d	HOVUS_M3_C_06.jpg	-	1.135
Experimental malt 3d	HOVUS_M3_C_06.jpg	-	1.184
Experimental malt 3d	HOVUS_M3_C_06.jpg	-	1.263
Experimental malt 3d	HOVUS_M3_C_06.jpg	-	1.285
Experimental malt 3d	HOVUS_M3_C_06.jpg	-	1.302
Experimental malt 3d	HOVUS_M3_C_06.jpg	-	1.302
Experimental malt 3d	HOVUS_M3_C_06.jpg	-	1.304
Experimental malt 3d	HOVUS_M3_C_06.jpg	-	1.358
Experimental malt 3d	HOVUS_M3_C_06.jpg	-	1.371
Experimental malt 3d	HOVUS_M3_C_06.jpg	-	1.394
Experimental malt 3d	HOVUS_M3_C_06.jpg	-	1.399
Experimental malt 3d	HOVUS_M3_C_06.jpg	-	1.432
Experimental malt 3d	HOVUS_M3_C_06.jpg	-	1.458
Experimental malt 3d	HOVUS_M3_C_06.jpg	-	1.481
Experimental malt 3d	HOVUS_M3_C_06.jpg	-	1.527
Experimental malt 3d	HOVUS_M3_C_06.jpg	-	1.574
Experimental malt 3d	HOVUS_M3_C_06.jpg	-	1.579
Experimental malt 3d	HOVUS_M3_C_06.jpg	-	1.62
Experimental malt 3d	HOVUS_M3_C_06.jpg	-	1.684
Experimental malt 3d	HOVUS_M3_C_06.jpg	-	1.756
Experimental malt 3d	HOVUS_M3_C_06.jpg	-	1.869
Experimental malt 3d	HOVUS_M3_C_06.jpg	-	2.045
Experimental malt 3d	HOVUS_M3_C_06.jpg	-	2.235
Experimental malt 3d	HOVUS_M3_C_07.jpg	-	0.749
Experimental malt 3d	HOVUS_M3_C_07.jpg	-	0.815
Experimental malt 3d	HOVUS_M3_C_07.jpg	-	0.856
Experimental malt 3d	HOVUS_M3_C_07.jpg	-	0.965
Experimental malt 3d	HOVUS_M3_C_07.jpg	-	1.008
Experimental malt 3d	HOVUS_M3_C_07.jpg	-	1.094
Experimental malt 3d	HOVUS_M3_C_07.jpg	-	1.118
Experimental malt 3d	HOVUS_M3_C_07.jpg	-	1.118
Experimental malt 3d	HOVUS_M3_C_07.jpg	-	1.152
Experimental malt 3d	HOVUS_M3_C_07.jpg	-	1.153
Experimental malt 3d	HOVUS_M3_C_07.jpg	-	1.2
Experimental malt 3d	HOVUS_M3_C_07.jpg	-	1.237
Experimental malt 3d	HOVUS_M3_C_07.jpg	-	1.259
Experimental malt 3d	HOVUS_M3_C_07.jpg	-	1.267
Experimental malt 3d	HOVUS_M3_C_07.jpg	-	1.267
Experimental malt 3d	HOVUS_M3_C_07.jpg	-	1.267
Experimental malt 3d	HOVUS_M3_C_07.jpg	-	1.275
Experimental malt 3d	HOVUS_M3_C_07.jpg	-	1.279
Experimental malt 3d	HOVUS_M3_C_07.jpg	-	1.369
Experimental malt 3d	HOVUS_M3_C_07.jpg	-	1.383
Experimental malt 3d	HOVUS_M3_C_07.jpg	-	1.431
Experimental malt 3d	HOVUS_M3_C_07.jpg	-	1.44
Experimental malt 3d	HOVUS_M3_C_07.jpg	-	1.441
Experimental malt 3d	HOVUS_M3_C_07.jpg	-	1.45
Experimental malt 3d	HOVUS_M3_C_07.jpg	-	1.677
Experimental malt 3d	HOVUS_M3_C_07.jpg	-	1.729
Experimental malt 3d	HOVUS_M3_C_07.jpg	-	1.755
Experimental malt 3d	HOVUS_M3_C_07.jpg	-	1.781
Experimental malt 3d	HOVUS_M3_C_07.jpg	-	1.809
Experimental malt 3d	HOVUS_M3_C_07.jpg	-	1.875
Experimental malt 3d	HOVUS_M3_C_07.jpg	-	1.88
Experimental malt 3d	HOVUS_M3_C_07.jpg	-	2.026
Experimental malt 4d	HOVUS_M4_C_01.jpg	-	0.549
Experimental malt 4d	HOVUS_M4_C_01.jpg	-	0.698
Experimental malt 4d	HOVUS_M4_C_01.jpg	-	0.757
Experimental malt 4d	HOVUS_M4_C_01.jpg	-	0.776
Experimental malt 4d	HOVUS_M4_C_01.jpg	-	0.783
Experimental malt 4d	HOVUS_M4_C_01.jpg	-	0.817
Experimental malt 4d	HOVUS_M4_C_01.jpg	-	0.875
Experimental malt 4d	HOVUS_M4_C_01.jpg	-	0.881
Experimental malt 4d	HOVUS_M4_C_01.jpg	-	0.991
Experimental malt 4d	HOVUS_M4_C_01.jpg	-	1.016
Experimental malt 4d	HOVUS_M4_C_01.jpg	-	1.054
Experimental malt 4d	HOVUS_M4_C_01.jpg	-	1.107
Experimental malt 4d	HOVUS_M4_C_01.jpg	-	1.178
Experimental malt 4d	HOVUS_M4_C_01.jpg	-	1.2
Experimental malt 4d	HOVUS_M4_C_01.jpg	-	1.222
Experimental malt 4d	HOVUS_M4_C_01.jpg	-	1.222
Experimental malt 4d	HOVUS_M4_C_01.jpg	-	1.276
Experimental malt 4d	HOVUS_M4_C_01.jpg	-	1.276
Experimental malt 4d	HOVUS_M4_C_01.jpg	-	1.362
Experimental malt 4d	HOVUS_M4_C_01.jpg	-	1.398
Experimental malt 4d	HOVUS_M4_C_01.jpg	-	1.528
Experimental malt 4d	HOVUS_M4_C_01.jpg	-	1.572
Experimental malt 4d	HOVUS_M4_C_01.jpg	-	1.572
Experimental malt 4d	HOVUS_M4_C_01.jpg	-	1.656
Experimental malt 4d	HOVUS_M4_C_02.jpg	-	0.828
Experimental malt 4d	HOVUS_M4_C_02.jpg	-	0.877
Experimental malt 4d	HOVUS_M4_C_02.jpg	-	0.89
Experimental malt 4d	HOVUS_M4_C_02.jpg	-	1.055
Experimental malt 4d	HOVUS_M4_C_02.jpg	-	1.118
Experimental malt 4d	HOVUS_M4_C_02.jpg	-	1.135
Experimental malt 4d	HOVUS_M4_C_02.jpg	-	1.298
Experimental malt 4d	HOVUS_M4_C_02.jpg	-	1.298
Experimental malt 4d	HOVUS_M4_C_02.jpg	-	1.358
Experimental malt 4d	HOVUS_M4_C_02.jpg	-	1.41
Experimental malt 4d	HOVUS_M4_C_02.jpg	-	1.463
Experimental malt 4d	HOVUS_M4_C_02.jpg	-	1.484
Experimental malt 4d	HOVUS_M4_C_02.jpg	-	1.593
Experimental malt 4d	HOVUS_M4_C_02.jpg	-	1.72
Experimental malt 4d	HOVUS_M4_C_02.jpg	-	1.757
Experimental malt 4d	HOVUS_M4_C_02.jpg	-	1.768
Experimental malt 4d	HOVUS_M4_C_02.jpg	-	2.184
Experimental malt 4d	HOVUS_M4_C_03.jpg	-	0.683
Experimental malt 4d	HOVUS_M4_C_03.jpg	-	0.865
Experimental malt 4d	HOVUS_M4_C_03.jpg	-	0.967
Experimental malt 4d	HOVUS_M4_C_03.jpg	-	1.26
Experimental malt 4d	HOVUS_M4_C_03.jpg	-	1.297
Experimental malt 4d	HOVUS_M4_C_03.jpg	-	1.367
Experimental malt 4d	HOVUS_M4_C_03.jpg	-	1.367
Experimental malt 4d	HOVUS_M4_C_03.jpg	-	1.513
Experimental malt 4d	HOVUS_M4_C_03.jpg	-	1.528
Experimental malt 4d	HOVUS_M4_C_03.jpg	-	1.528
Experimental malt 4d	HOVUS_M4_C_03.jpg	-	1.528
Experimental malt 4d	HOVUS_M4_C_03.jpg	-	1.528
Experimental malt 4d	HOVUS_M4_C_03.jpg	-	1.559
Experimental malt 4d	HOVUS_M4_C_03.jpg	-	1.574
Experimental malt 4d	HOVUS_M4_C_03.jpg	-	1.574
Experimental malt 4d	HOVUS_M4_C_03.jpg	-	1.729
Experimental malt 4d	HOVUS_M4_C_03.jpg	-	1.743
Experimental malt 4d	HOVUS_M4_C_03.jpg	-	1.743
Experimental malt 4d	HOVUS_M4_C_03.jpg	-	1.782
Experimental malt 4d	HOVUS_M4_C_03.jpg	-	2.05
Experimental malt 4d	HOVUS_M4_C_04.jpg	-	0.911
Experimental malt 4d	HOVUS_M4_C_04.jpg	-	1.153
Experimental malt 4d	HOVUS_M4_C_04.jpg	-	1.153
Experimental malt 4d	HOVUS_M4_C_04.jpg	-	1.153
Experimental malt 4d	HOVUS_M4_C_04.jpg	-	1.63
Experimental malt 4d	HOVUS_M4_C_04.jpg	-	1.68
Experimental malt 4d	HOVUS_M4_C_04.jpg	-	1.68
Experimental malt 4d	HOVUS_M4_C_04.jpg	-	1.845
Experimental malt 4d	HOVUS_M4_C_04.jpg	-	1.933
Experimental malt 4d	HOVUS_M4_C_04.jpg	-	2.098
Experimental malt 4d	HOVUS_M4_C_04.jpg	-	2.098
Experimental malt 4d	HOVUS_M4_C_04.jpg	-	2.195
Experimental malt 4d	HOVUS_M4_C_04.jpg	-	2.323
Experimental malt 4d	HOVUS_M4_C_04.jpg	-	2.376
Experimental malt 4d	HOVUS_M4_C_05.jpg	-	0.825
Experimental malt 4d	HOVUS_M4_C_05.jpg	-	0.85
Experimental malt 4d	HOVUS_M4_C_05.jpg	-	0.864
Experimental malt 4d	HOVUS_M4_C_05.jpg	-	0.984
Experimental malt 4d	HOVUS_M4_C_05.jpg	-	0.986
Experimental malt 4d	HOVUS_M4_C_05.jpg	-	1.118
Experimental malt 4d	HOVUS_M4_C_05.jpg	-	1.132
Experimental malt 4d	HOVUS_M4_C_05.jpg	-	1.153
Experimental malt 4d	HOVUS_M4_C_05.jpg	-	1.233
Experimental malt 4d	HOVUS_M4_C_05.jpg	-	1.268
Experimental malt 4d	HOVUS_M4_C_05.jpg	-	1.288
Experimental malt 4d	HOVUS_M4_C_05.jpg	-	1.307
Experimental malt 4d	HOVUS_M4_C_05.jpg	-	1.468
Experimental malt 4d	HOVUS_M4_C_05.jpg	-	1.687
Experimental malt 4d	HOVUS_M4_C_05.jpg	-	1.778
Experimental malt 4d	HOVUS_M4_C_05.jpg	-	2.293
Experimental malt 4d	HOVUS_M4_C_05.jpg	-	2.396
Experimental malt 4d	HOVUS_M4_C_06.jpg	-	0.576
Experimental malt 4d	HOVUS_M4_C_06.jpg	-	1.094
Experimental malt 4d	HOVUS_M4_C_06.jpg	-	1.215
Experimental malt 4d	HOVUS_M4_C_06.jpg	-	1.241
Experimental malt 4d	HOVUS_M4_C_06.jpg	-	1.313
Experimental malt 4d	HOVUS_M4_C_06.jpg	-	1.393
Experimental malt 4d	HOVUS_M4_C_06.jpg	-	1.394
Experimental malt 4d	HOVUS_M4_C_06.jpg	-	1.403
Experimental malt 4d	HOVUS_M4_C_06.jpg	-	1.412
Experimental malt 4d	HOVUS_M4_C_06.jpg	-	1.426
Experimental malt 4d	HOVUS_M4_C_06.jpg	-	1.469
Experimental malt 4d	HOVUS_M4_C_06.jpg	-	1.567
Experimental malt 4d	HOVUS_M4_C_06.jpg	-	1.573
Experimental malt 4d	HOVUS_M4_C_06.jpg	-	1.582
Experimental malt 4d	HOVUS_M4_C_06.jpg	-	1.651
Experimental malt 4d	HOVUS_M4_C_06.jpg	-	1.661
Experimental malt 4d	HOVUS_M4_C_06.jpg	-	1.694
Experimental malt 4d	HOVUS_M4_C_06.jpg	-	1.729
Experimental malt 4d	HOVUS_M4_C_06.jpg	-	1.779
Experimental malt 4d	HOVUS_M4_C_06.jpg	-	1.844
Experimental malt 4d	HOVUS_M4_C_06.jpg	-	1.863
Experimental malt 4d	HOVUS_M4_C_06.jpg	-	2.087
Experimental malt 4d	HOVUS_M4_C_06.jpg	-	2.33
Experimental malt 4d	HOVUS_M4_C_07.jpg	-	0.712
Experimental malt 4d	HOVUS_M4_C_07.jpg	-	0.922
Experimental malt 4d	HOVUS_M4_C_07.jpg	-	0.932
Experimental malt 4d	HOVUS_M4_C_07.jpg	-	1.108
Experimental malt 4d	HOVUS_M4_C_07.jpg	-	1.2
Experimental malt 4d	HOVUS_M4_C_07.jpg	-	1.211
Experimental malt 4d	HOVUS_M4_C_07.jpg	-	1.268
Experimental malt 4d	HOVUS_M4_C_07.jpg	-	1.331
Experimental malt 4d	HOVUS_M4_C_07.jpg	-	1.412
Experimental malt 4d	HOVUS_M4_C_07.jpg	-	1.495
Experimental malt 4d	HOVUS_M4_C_07.jpg	-	1.511
Experimental malt 4d	HOVUS_M4_C_07.jpg	-	1.521
Experimental malt 4d	HOVUS_M4_C_07.jpg	-	1.548
Experimental malt 4d	HOVUS_M4_C_07.jpg	-	1.572
Experimental malt 4d	HOVUS_M4_C_07.jpg	-	1.604
Experimental malt 4d	HOVUS_M4_C_07.jpg	-	1.606
Experimental malt 4d	HOVUS_M4_C_07.jpg	-	1.649
Experimental malt 4d	HOVUS_M4_C_07.jpg	-	1.702
Experimental malt 4d	HOVUS_M4_C_07.jpg	-	1.739
Experimental malt 4d	HOVUS_M4_C_07.jpg	-	1.741
Experimental malt 4d	HOVUS_M4_C_07.jpg	-	1.875
Experimental malt 4d	HOVUS_M4_C_07.jpg	-	1.996
Experimental malt 4d	HOVUS_M4_C_08.jpg	-	0.864
Experimental malt 4d	HOVUS_M4_C_08.jpg	-	0.945
Experimental malt 4d	HOVUS_M4_C_08.jpg	-	0.997
Experimental malt 4d	HOVUS_M4_C_08.jpg	-	1.039
Experimental malt 4d	HOVUS_M4_C_08.jpg	-	1.062
Experimental malt 4d	HOVUS_M4_C_08.jpg	-	1.182
Experimental malt 4d	HOVUS_M4_C_08.jpg	-	1.423
Experimental malt 4d	HOVUS_M4_C_08.jpg	-	1.426
Experimental malt 4d	HOVUS_M4_C_08.jpg	-	1.488
Experimental malt 4d	HOVUS_M4_C_08.jpg	-	1.497
Experimental malt 4d	HOVUS_M4_C_08.jpg	-	1.532
Experimental malt 4d	HOVUS_M4_C_08.jpg	-	1.626
Experimental malt 4d	HOVUS_M4_C_08.jpg	-	1.626
Experimental malt 4d	HOVUS_M4_C_08.jpg	-	1.702
Experimental malt 4d	HOVUS_M4_C_08.jpg	-	1.837
Experimental malt 4d	HOVUS_M4_C_08.jpg	-	1.894
Experimental malt 4d	HOVUS_M4_C_09.jpg	-	0.773
Experimental malt 4d	HOVUS_M4_C_09.jpg	-	1.011
Experimental malt 4d	HOVUS_M4_C_09.jpg	-	1.134
Experimental malt 4d	HOVUS_M4_C_09.jpg	-	1.268
Experimental malt 4d	HOVUS_M4_C_09.jpg	-	1.294
Experimental malt 4d	HOVUS_M4_C_09.jpg	-	1.385
Experimental malt 4d	HOVUS_M4_C_09.jpg	-	1.393
Experimental malt 4d	HOVUS_M4_C_09.jpg	-	1.394
Experimental malt 4d	HOVUS_M4_C_09.jpg	-	1.425
Experimental malt 4d	HOVUS_M4_C_09.jpg	-	1.472
Experimental malt 4d	HOVUS_M4_C_09.jpg	-	1.491
Experimental malt 4d	HOVUS_M4_C_09.jpg	-	1.521
Experimental malt 4d	HOVUS_M4_C_09.jpg	-	1.545
Experimental malt 4d	HOVUS_M4_C_09.jpg	-	1.556
Experimental malt 4d	HOVUS_M4_C_09.jpg	-	1.577
Experimental malt 4d	HOVUS_M4_C_09.jpg	-	1.679
Experimental malt 5d	HOVUS_M5_C_01.jpg	-	0.469
Experimental malt 5d	HOVUS_M5_C_01.jpg	-	0.524
Experimental malt 5d	HOVUS_M5_C_01.jpg	-	0.524
Experimental malt 5d	HOVUS_M5_C_01.jpg	-	0.65
Experimental malt 5d	HOVUS_M5_C_01.jpg	-	0.663
Experimental malt 5d	HOVUS_M5_C_01.jpg	-	0.704
Experimental malt 5d	HOVUS_M5_C_01.jpg	-	0.742
Experimental malt 5d	HOVUS_M5_C_01.jpg	-	0.742
Experimental malt 5d	HOVUS_M5_C_01.jpg	-	0.846
Experimental malt 5d	HOVUS_M5_C_01.jpg	-	0.894
Experimental malt 5d	HOVUS_M5_C_01.jpg	-	0.92
Experimental malt 5d	HOVUS_M5_C_01.jpg	-	0.92
Experimental malt 5d	HOVUS_M5_C_01.jpg	-	0.938
Experimental malt 5d	HOVUS_M5_C_01.jpg	-	0.967
Experimental malt 5d	HOVUS_M5_C_01.jpg	-	0.967
Experimental malt 5d	HOVUS_M5_C_01.jpg	-	0.969
Experimental malt 5d	HOVUS_M5_C_01.jpg	-	0.969
Experimental malt 5d	HOVUS_M5_C_01.jpg	-	1.084
Experimental malt 5d	HOVUS_M5_C_01.jpg	-	1.084
Experimental malt 5d	HOVUS_M5_C_01.jpg	-	1.105
Experimental malt 5d	HOVUS_M5_C_01.jpg	-	1.105
Experimental malt 5d	HOVUS_M5_C_01.jpg	-	1.167
Experimental malt 5d	HOVUS_M5_C_01.jpg	-	1.167
Experimental malt 5d	HOVUS_M5_C_01.jpg	-	1.173
Experimental malt 5d	HOVUS_M5_C_01.jpg	-	1.173
Experimental malt 5d	HOVUS_M5_C_01.jpg	-	1.173
Experimental malt 5d	HOVUS_M5_C_01.jpg	-	1.173
Experimental malt 5d	HOVUS_M5_C_01.jpg	-	1.173
Experimental malt 5d	HOVUS_M5_C_01.jpg	-	1.173
Experimental malt 5d	HOVUS_M5_C_01.jpg	-	1.196
Experimental malt 5d	HOVUS_M5_C_01.jpg	-	1.196
Experimental malt 5d	HOVUS_M5_C_01.jpg	-	1.263
Experimental malt 5d	HOVUS_M5_C_01.jpg	-	1.264
Experimental malt 5d	HOVUS_M5_C_01.jpg	-	1.264
Experimental malt 5d	HOVUS_M5_C_01.jpg	-	1.319
Experimental malt 5d	HOVUS_M5_C_01.jpg	-	1.327
Experimental malt 5d	HOVUS_M5_C_01.jpg	-	1.368
Experimental malt 5d	HOVUS_M5_C_01.jpg	-	1.388
Experimental malt 5d	HOVUS_M5_C_01.jpg	-	1.407
Experimental malt 5d	HOVUS_M5_C_01.jpg	-	1.427
Experimental malt 5d	HOVUS_M5_C_01.jpg	-	1.427
Experimental malt 5d	HOVUS_M5_C_01.jpg	-	1.454
Experimental malt 5d	HOVUS_M5_C_01.jpg	-	1.454
Experimental malt 5d	HOVUS_M5_C_01.jpg	-	1.454
Experimental malt 5d	HOVUS_M5_C_01.jpg	-	1.502
Experimental malt 5d	HOVUS_M5_C_01.jpg	-	1.517
Experimental malt 5d	HOVUS_M5_C_01.jpg	-	1.533
Experimental malt 5d	HOVUS_M5_C_01.jpg	-	1.533
Experimental malt 5d	HOVUS_M5_C_01.jpg	-	1.563
Experimental malt 5d	HOVUS_M5_C_01.jpg	-	1.642
Experimental malt 5d	HOVUS_M5_C_01.jpg	-	1.691
Experimental malt 5d	HOVUS_M5_C_01.jpg	-	1.693
Experimental malt 5d	HOVUS_M5_C_01.jpg	-	1.839
Experimental malt 5d	HOVUS_M5_C_01.jpg	-	2.056
Experimental malt 5d	HOVUS_M5_C_02.jpg	-	0.187
Experimental malt 5d	HOVUS_M5_C_02.jpg	-	0.187
Experimental malt 5d	HOVUS_M5_C_02.jpg	-	0.418
Experimental malt 5d	HOVUS_M5_C_02.jpg	-	0.418
Experimental malt 5d	HOVUS_M5_C_02.jpg	-	0.528
Experimental malt 5d	HOVUS_M5_C_02.jpg	-	0.56
Experimental malt 5d	HOVUS_M5_C_02.jpg	-	0.56
Experimental malt 5d	HOVUS_M5_C_02.jpg	-	0.591
Experimental malt 5d	HOVUS_M5_C_02.jpg	-	0.591
Experimental malt 5d	HOVUS_M5_C_02.jpg	-	0.674
Experimental malt 5d	HOVUS_M5_C_02.jpg	-	0.674
Experimental malt 5d	HOVUS_M5_C_02.jpg	-	0.674
Experimental malt 5d	HOVUS_M5_C_02.jpg	-	0.747
Experimental malt 5d	HOVUS_M5_C_02.jpg	-	0.836
Experimental malt 5d	HOVUS_M5_C_02.jpg	-	0.836
Experimental malt 5d	HOVUS_M5_C_02.jpg	-	0.836
Experimental malt 5d	HOVUS_M5_C_02.jpg	-	0.934
Experimental malt 5d	HOVUS_M5_C_02.jpg	-	0.934
Experimental malt 5d	HOVUS_M5_C_02.jpg	-	1.089
Experimental malt 5d	HOVUS_M5_C_02.jpg	-	1.089
Experimental malt 5d	HOVUS_M5_C_03.jpg	-	0.343
Experimental malt 5d	HOVUS_M5_C_03.jpg	-	0.367
Experimental malt 5d	HOVUS_M5_C_03.jpg	-	0.367
Experimental malt 5d	HOVUS_M5_C_03.jpg	-	0.387
Experimental malt 5d	HOVUS_M5_C_03.jpg	-	0.416
Experimental malt 5d	HOVUS_M5_C_03.jpg	-	0.505
Experimental malt 5d	HOVUS_M5_C_03.jpg	-	0.516
Experimental malt 5d	HOVUS_M5_C_03.jpg	-	0.583
Experimental malt 5d	HOVUS_M5_C_03.jpg	-	0.603
Experimental malt 5d	HOVUS_M5_C_03.jpg	-	0.612
Experimental malt 5d	HOVUS_M5_C_03.jpg	-	0.624
Experimental malt 5d	HOVUS_M5_C_03.jpg	-	0.624
Experimental malt 5d	HOVUS_M5_C_03.jpg	-	0.698
Experimental malt 5d	HOVUS_M5_C_03.jpg	-	0.735
Experimental malt 5d	HOVUS_M5_C_03.jpg	-	0.931
Experimental malt 5d	HOVUS_M5_C_03.jpg	-	0.968
Experimental malt 5d	HOVUS_M5_C_03.jpg	-	1.215
Experimental malt 5d	HOVUS_M5_C_03.jpg	-	1.42
Experimental malt 5d	HOVUS_M5_C_05.jpg	-	0.69
Experimental malt 5d	HOVUS_M5_C_05.jpg	-	0.767
Experimental malt 5d	HOVUS_M5_C_05.jpg	-	0.795
Experimental malt 5d	HOVUS_M5_C_05.jpg	-	1.004
Experimental malt 5d	HOVUS_M5_C_05.jpg	-	1.121
Experimental malt 5d	HOVUS_M5_C_05.jpg	-	1.234
Experimental malt 5d	HOVUS_M5_C_05.jpg	-	1.296
Experimental malt 5d	HOVUS_M5_C_05.jpg	-	1.384
Experimental malt 5d	HOVUS_M5_C_05.jpg	-	1.437
Experimental malt 5d	HOVUS_M5_C_05.jpg	-	1.465
Experimental malt 5d	HOVUS_M5_C_05.jpg	-	1.581
Experimental malt 5d	HOVUS_M5_C_05.jpg	-	1.627
Experimental malt 5d	HOVUS_M5_C_05.jpg	-	1.694
Experimental malt 5d	HOVUS_M5_C_05.jpg	-	1.702
Experimental malt 5d	HOVUS_M5_C_05.jpg	-	1.746
Experimental malt 5d	HOVUS_M5_C_05.jpg	-	1.819
Experimental malt 5d	HOVUS_M5_C_06.jpg	-	0.727
Experimental malt 5d	HOVUS_M5_C_06.jpg	-	0.767
Experimental malt 5d	HOVUS_M5_C_06.jpg	-	0.854
Experimental malt 5d	HOVUS_M5_C_06.jpg	-	0.892
Experimental malt 5d	HOVUS_M5_C_06.jpg	-	0.936
Experimental malt 5d	HOVUS_M5_C_06.jpg	-	0.984
Experimental malt 5d	HOVUS_M5_C_06.jpg	-	0.984
Experimental malt 5d	HOVUS_M5_C_06.jpg	-	1.036
Experimental malt 5d	HOVUS_M5_C_06.jpg	-	1.084
Experimental malt 5d	HOVUS_M5_C_06.jpg	-	1.149
Experimental malt 5d	HOVUS_M5_C_06.jpg	-	1.179
Experimental malt 5d	HOVUS_M5_C_06.jpg	-	1.26
Experimental malt 5d	HOVUS_M5_C_06.jpg	-	1.26
Experimental malt 5d	HOVUS_M5_C_06.jpg	-	1.311
Experimental malt 5d	HOVUS_M5_C_06.jpg	-	1.322
Experimental malt 5d	HOVUS_M5_C_06.jpg	-	1.342
Experimental malt 5d	HOVUS_M5_C_06.jpg	-	1.382
Experimental malt 5d	HOVUS_M5_C_06.jpg	-	1.441
Experimental malt 5d	HOVUS_M5_C_06.jpg	-	1.447
Experimental malt 5d	HOVUS_M5_C_06.jpg	-	1.483
Experimental malt 5d	HOVUS_M5_C_06.jpg	-	1.491
Experimental malt 5d	HOVUS_M5_C_06.jpg	-	1.494
Experimental malt 5d	HOVUS_M5_C_06.jpg	-	1.569
Experimental malt 5d	HOVUS_M5_C_06.jpg	-	1.751
Experimental malt 5d	HOVUS_M5_C_07.jpg	-	0.795
Experimental malt 5d	HOVUS_M5_C_07.jpg	-	0.948
Experimental malt 5d	HOVUS_M5_C_07.jpg	-	0.983
Experimental malt 5d	HOVUS_M5_C_07.jpg	-	1.005
Experimental malt 5d	HOVUS_M5_C_07.jpg	-	1.042
Experimental malt 5d	HOVUS_M5_C_07.jpg	-	1.09
Experimental malt 5d	HOVUS_M5_C_07.jpg	-	1.097
Experimental malt 5d	HOVUS_M5_C_07.jpg	-	1.225
Experimental malt 5d	HOVUS_M5_C_07.jpg	-	1.255
Experimental malt 5d	HOVUS_M5_C_07.jpg	-	1.293
Experimental malt 5d	HOVUS_M5_C_07.jpg	-	1.293
Experimental malt 5d	HOVUS_M5_C_07.jpg	-	1.341
Experimental malt 5d	HOVUS_M5_C_07.jpg	-	1.347
Experimental malt 5d	HOVUS_M5_C_07.jpg	-	1.403
Experimental malt 5d	HOVUS_M5_C_07.jpg	-	1.61
Experimental malt 5d	HOVUS_M5_C_07.jpg	-	1.62
Experimental malt 5d	HOVUS_M5_C_07.jpg	-	1.638
Experimental malt 5d	HOVUS_M5_C_07.jpg	-	1.674
Experimental malt 5d	HOVUS_M5_C_07.jpg	-	1.718
Experimental malt 5d	HOVUS_M5_C_08.jpg	-	0.612
Experimental malt 5d	HOVUS_M5_C_08.jpg	-	0.779
Experimental malt 5d	HOVUS_M5_C_08.jpg	-	0.779
Experimental malt 5d	HOVUS_M5_C_08.jpg	-	0.798
Experimental malt 5d	HOVUS_M5_C_08.jpg	-	1.041
Experimental malt 5d	HOVUS_M5_C_08.jpg	-	1.043
Experimental malt 5d	HOVUS_M5_C_08.jpg	-	1.084
Experimental malt 5d	HOVUS_M5_C_08.jpg	-	1.084
Experimental malt 5d	HOVUS_M5_C_08.jpg	-	1.097
Experimental malt 5d	HOVUS_M5_C_08.jpg	-	1.109
Experimental malt 5d	HOVUS_M5_C_08.jpg	-	1.227
Experimental malt 5d	HOVUS_M5_C_08.jpg	-	1.235
Experimental malt 5d	HOVUS_M5_C_08.jpg	-	1.302
Experimental malt 5d	HOVUS_M5_C_08.jpg	-	1.309
Experimental malt 5d	HOVUS_M5_C_08.jpg	-	1.316
Experimental malt 5d	HOVUS_M5_C_08.jpg	-	1.558
Experimental malt 5d	HOVUS_M5_C_08.jpg	-	1.56
Experimental malt 5d	HOVUS_M5_C_08.jpg	-	1.596
Experimental malt 5d	HOVUS_M5_C_08.jpg	-	1.851
Experimental malt 5d	HOVUS_M5_C_09.jpg	-	0.563
Experimental malt 5d	HOVUS_M5_C_09.jpg	-	0.58
Experimental malt 5d	HOVUS_M5_C_09.jpg	-	0.658
Experimental malt 5d	HOVUS_M5_C_09.jpg	-	0.673
Experimental malt 5d	HOVUS_M5_C_09.jpg	-	0.714
Experimental malt 5d	HOVUS_M5_C_09.jpg	-	0.75
Experimental malt 5d	HOVUS_M5_C_09.jpg	-	0.759
Experimental malt 5d	HOVUS_M5_C_09.jpg	-	0.804
Experimental malt 5d	HOVUS_M5_C_09.jpg	-	0.808
Experimental malt 5d	HOVUS_M5_C_09.jpg	-	0.808
Experimental malt 5d	HOVUS_M5_C_09.jpg	-	0.883
Experimental malt 5d	HOVUS_M5_C_09.jpg	-	0.902
Experimental malt 5d	HOVUS_M5_C_09.jpg	-	0.925
Experimental malt 5d	HOVUS_M5_C_09.jpg	-	0.931
Experimental malt 5d	HOVUS_M5_C_09.jpg	-	1.008
Experimental malt 5d	HOVUS_M5_C_09.jpg	-	1.01
Experimental malt 5d	HOVUS_M5_C_09.jpg	-	1.021
Experimental malt 5d	HOVUS_M5_C_09.jpg	-	1.033
Experimental malt 5d	HOVUS_M5_C_09.jpg	-	1.039
Experimental malt 5d	HOVUS_M5_C_09.jpg	-	1.039
Experimental malt 5d	HOVUS_M5_C_09.jpg	-	1.041
Experimental malt 5d	HOVUS_M5_C_09.jpg	-	1.053
Experimental malt 5d	HOVUS_M5_C_09.jpg	-	1.061
Experimental malt 5d	HOVUS_M5_C_09.jpg	-	1.078
Experimental malt 5d	HOVUS_M5_C_09.jpg	-	1.138
Experimental malt 5d	HOVUS_M5_C_09.jpg	-	1.271
Experimental malt 5d	HOVUS_M5_C_09.jpg	-	1.282
Experimental malt 5d	HOVUS_M5_C_09.jpg	-	1.291
Experimental malt 5d	HOVUS_M5_C_09.jpg	-	1.347
Experimental malt 5d	HOVUS_M5_C_09.jpg	-	1.461
Experimental malt 5d	HOVUS_M5_C_09.jpg	-	1.518
Experimental malt 5d	HOVUS_M5_C_09.jpg	-	1.683
Experimental malt 5d	HOVUS_M5_C_10.jpg	-	0.567
Experimental malt 5d	HOVUS_M5_C_10.jpg	-	0.599
Experimental malt 5d	HOVUS_M5_C_10.jpg	-	0.643
Experimental malt 5d	HOVUS_M5_C_10.jpg	-	0.648
Experimental malt 5d	HOVUS_M5_C_10.jpg	-	0.669
Experimental malt 5d	HOVUS_M5_C_10.jpg	-	0.723
Experimental malt 5d	HOVUS_M5_C_10.jpg	-	0.734
Experimental malt 5d	HOVUS_M5_C_10.jpg	-	0.738
Experimental malt 5d	HOVUS_M5_C_10.jpg	-	0.738
Experimental malt 5d	HOVUS_M5_C_10.jpg	-	0.742
Experimental malt 5d	HOVUS_M5_C_10.jpg	-	0.744
Experimental malt 5d	HOVUS_M5_C_10.jpg	-	0.747
Experimental malt 5d	HOVUS_M5_C_10.jpg	-	0.753
Experimental malt 5d	HOVUS_M5_C_10.jpg	-	0.767
Experimental malt 5d	HOVUS_M5_C_10.jpg	-	0.776
Experimental malt 5d	HOVUS_M5_C_10.jpg	-	0.782
Experimental malt 5d	HOVUS_M5_C_10.jpg	-	0.805
Experimental malt 5d	HOVUS_M5_C_10.jpg	-	0.823
Experimental malt 5d	HOVUS_M5_C_10.jpg	-	0.823
Experimental malt 5d	HOVUS_M5_C_10.jpg	-	0.828
Experimental malt 5d	HOVUS_M5_C_10.jpg	-	0.862
Experimental malt 5d	HOVUS_M5_C_10.jpg	-	0.873
Experimental malt 5d	HOVUS_M5_C_10.jpg	-	0.884
Experimental malt 5d	HOVUS_M5_C_10.jpg	-	0.8948
Experimental malt 5d	HOVUS_M5_C_10.jpg	-	0.905
Experimental malt 5d	HOVUS_M5_C_10.jpg	-	0.916
Experimental malt 5d	HOVUS_M5_C_10.jpg	-	0.928
Experimental malt 5d	HOVUS_M5_C_10.jpg	-	0.983
Experimental malt 5d	HOVUS_M5_C_10.jpg	-	0.995
Experimental malt 5d	HOVUS_M5_C_10.jpg	-	1.005
Experimental malt 5d	HOVUS_M5_C_10.jpg	-	1.006
Experimental malt 5d	HOVUS_M5_C_10.jpg	-	1.06
Experimental malt 5d	HOVUS_M5_C_10.jpg	-	1.081
Experimental malt 5d	HOVUS_M5_C_10.jpg	-	1.088
Experimental malt 5d	HOVUS_M5_C_10.jpg	-	1.099
Experimental malt 5d	HOVUS_M5_C_10.jpg	-	1.121
Experimental malt 5d	HOVUS_M5_C_10.jpg	-	1.132
Experimental malt 5d	HOVUS_M5_C_10.jpg	-	1.157
Experimental malt 5d	HOVUS_M5_C_10.jpg	-	1.177
Experimental malt 5d	HOVUS_M5_C_10.jpg	-	1.208
* original sequences of measurements lost, due to premature sorting of values by cell wall thickness!
