# Supplementary material for: Mashes to Mashes, Crust to Crust. Presenting a novel microstructural marker for malting in the archaeological record
Source: PLoS One. 2020 May 7;15(5):e0231696. doi: 10.1371/journal.pone.0231696 (PMC7205394; doi:10.1371/journal.pone.0231696)
Supplement: S2 Table — (XLSX) [file pone.0231696.s006.xlsx]

## Sheet: measurements
Sample	Original file name	Measurement no.	Double cell wall thickness [µm]
HK 11C	HK11C VAT-06.jpg	1	0.499
HK 11C	HK11C VAT-06.jpg	2	0.416
HK 11C	HK11C VAT-06.jpg	3	0.416
HK 11C	HK11C VAT-06.jpg	4	0.65
HK 11C	HK11C VAT-06.jpg	5	0.526
HK 11C	HK11C VAT-06.jpg	6	0.416
HK 11C	HK11C VAT-06.jpg	7	0.333
HK 11C	HK11C VAT-06.jpg	8	0.526
HK 11C	HK11C VAT-06.jpg	9	0.424
HK 11C	HK11C VAT-06.jpg	10	0.6
HK 11C	HK11C VAT-06.jpg	11	0.372
HK 11C	HK11C VAT-06.jpg	12	0.582
HK 11C	HK11C VAT-06.jpg	13	0.716
HK 11C	HK11C VAT-06.jpg	14	0.506
HK 11C	HK11C VAT-06.jpg	15	0.671
HK 11C	HK11C VAT-06.jpg	16	0.485
HK 11C	HK11C VAT-06.jpg	17	0.485
HK 11C	HK11C VAT-06.jpg	18	0.819
HK 11C	HK11C VAT-06.jpg	19	0.716
HK 11C	HK11C VAT-06.jpg	20	0.558
HK 11C	HK11C VAT-06.jpg	21	0.424
HK 11C	HK11C VAT-06.jpg	22	0.824
HK 11C	HK11C VAT-06.jpg	23	0.706
HK 11C	HK11C VAT-06.jpg	24	0.526
HK 11C	HK11C VAT-06.jpg	25	0.416
HK 11C	HK11C VAT-06.jpg	26	0.416
HK 11C	HK11C VAT-06.jpg	27	0.666
HK 11C	HK11C VAT-06.jpg	28	0.424
HK 11C	HK11C VAT-06.jpg	29	0.343
HK 11C	HK11C VAT-06.jpg	30	0.634
HK 11C	HK11C VAT-06.jpg	31	0.6
HK 11C	HK11C VAT-06.jpg	32	0.848
HK 11C	HK11C VAT-06.jpg	33	0.767
HK 11C	HK11C VAT-06.jpg	34	0.485
HK 11C	HK11C VAT-06.jpg	35	0.582
HK 11C	HK11C VAT-06.jpg	36	0.533
HK 11C	HK11C VAT-06.jpg	37	0.506
HK 11C	HK11C VAT-06.jpg	38	0.728
HK 11C	HK11C VAT-06.jpg	39	0.618
HK 11C	HK11C VAT-06.jpg	40	0.837
HK 11C	HK11C VAT-06.jpg	41	0.441
HK 11C	HK11C VAT-06.jpg	42	0.706
HK 11C	HK11C VAT-06.jpg	43	0.475
HK 11C	HK11C VAT-06.jpg	44	0.514
HK 11C	HK11C VAT-06.jpg	45	0.969
HK 11C	HK11C VAT-06.jpg	46	0.762
HK 11C	HK11C VAT-06.jpg	47	0.575
HK 11C	HK11C VAT-06.jpg	48	0.589
HK 11C	HK11C VAT-06.jpg	49	0.614
HK 11C	HK11C VAT-06.jpg	50	0.663
HK 11C	HK11C VAT-06.jpg	51	0.558
HK 11C	HK11C VAT-06.jpg	52	0.651
HK 11C	HK11C VAT-06.jpg	53	0.642
HK 11C	HK11C VAT-06.jpg	54	0.876
HK 11C	HK11C VAT-06.jpg	55	0.364
HK 11C	HK11C VAT-06.jpg	56	0.575
HK 11C	HK11C VAT-06.jpg	57	0.562
HK 11C	HK11C VAT-06.jpg	58	0.279
HK 11C	HK11C VAT-06.jpg	59	0.698
HK 11C	HK11C VAT-06.jpg	60	0.666
HK 11C	HK11C VAT-06.jpg	61	1.002
HK 11C	HK11C VAT-06.jpg	62	0.6
HK 11C	HK11C VAT-06.jpg	63	0.416
HK 11C	HK11C VAT-06.jpg	64	0.416
HK 11C	HK11C VAT-06.jpg	65	0.416
HK 11C	HK11C VAT-06.jpg	66	0.416
HK 11C	HK11C VAT-06.jpg	67	0.785
HK 11C	HK11C VAT-06.jpg	68	0.711
HK 11C	HK11C VAT-06.jpg	69	0.884
HK 11C	HK11C VAT-06.jpg	70	0.6
HK 11C	HK11C VAT-06.jpg	71	0.65
HK 11C	HK11C VAT-06.jpg	72	0.634
HK 11C	HK11C VAT-06.jpg	73	0.711
HK 11C	HK11C VAT-06.jpg	74	0.606
HK 11C	HK11C VAT-06.jpg	75	0.558
HK 11C	HK11C VAT-06.jpg	76	0.372
HK 11C	HK11C VAT-06.jpg	77	0.711
HK 11C	HK11C VAT-06.jpg	78	0.634
HK 11C	HK11C VAT-06.jpg	79	0.606
HK 11C	HK11C VAT-06.jpg	80	0.558
HK 11C	HK11C VAT-06.jpg	81	0.487
HK 11C	HK11C VAT-06.jpg	82	0.441
TeF 192/201	Tell el-Farkha feature 200 stub 1 foto 02.jpg	1	0.741
TeF 192/201	Tell el-Farkha feature 200 stub 1 foto 02.jpg	2	0.989
TeF 192/201	Tell el-Farkha feature 200 stub 1 foto 02.jpg	3	0.904
TeF 192/201	Tell el-Farkha feature 200 stub 1 foto 02.jpg	4	0.675
TeF 192/201	Tell el-Farkha feature 200 stub 1 foto 02.jpg	5	0.655
TeF 192/201	Tell el-Farkha feature 200 stub 1 foto 02.jpg	6	0.463
TeF 192/201	Tell el-Farkha feature 200 stub 1 foto 02.jpg	7	0.469
TeF 192/201	Tell el-Farkha feature 200 stub 1 foto 02.jpg	8	0.463
TeF 192/201	Tell el-Farkha feature 200 stub 1 foto 02.jpg	9	0.278
TeF 192/201	Tell el-Farkha feature 200 stub 1 foto 02.jpg	10	0.386
TeF 192/201	Tell el-Farkha feature 200 stub 1 foto 02.jpg	11	0.498
TeF 192/201	Tell el-Farkha feature 200 stub 1 foto 02.jpg	12	0.552
TeF 192/201	Tell el-Farkha feature 200 stub 1 foto 02.jpg	13	0.424
TeF 192/201	Tell el-Farkha feature 200 stub 1 foto 02.jpg	14	0.636
TeF 192/201	Tell el-Farkha feature 200 stub 1 foto 02.jpg	15	0.416
TeF 192/201	Tell el-Farkha feature 200 stub 1 foto 02.jpg	16	0.655
TeF 192/201	Tell el-Farkha feature 200 stub 4 foto 06.jpg	1	0.511
TeF 192/201	Tell el-Farkha feature 200 stub 4 foto 06.jpg	2	0.527
TeF 192/201	Tell el-Farkha feature 200 stub 4 foto 06.jpg	3	0.853
TeF 192/201	Tell el-Farkha feature 200 stub 4 foto 06.jpg	4	0.527
TeF 192/201	Tell el-Farkha feature 200 stub 4 foto 06.jpg	5	0.546
TeF 192/201	Tell el-Farkha feature 200 stub 4 foto 06.jpg	6	0.581
TeF 192/201	Tell el-Farkha feature 200 stub 4 foto 06.jpg	7	0.518
TeF 192/201	Tell el-Farkha feature 200 stub 4 foto 06.jpg	8	0.398
TeF 192/201	Tell el-Farkha feature 200 stub 4 foto 06.jpg	9	0.533
TeF 192/201	Tell el-Farkha feature 200 stub 4 foto 06.jpg	10	0.61
TeF 192/201	Tell el-Farkha feature 200 stub 4 foto 06.jpg	11	0.627
TeF 192/201	Tell el-Farkha feature 200 stub 4 foto 06.jpg	12	0.674
TeF 192/201	Tell el-Farkha feature 200 stub 4 foto 06.jpg	13	0.337
TeF 192/201	Tell el-Farkha feature 200 stub 4 foto 06.jpg	14	0.705
TeF 192/201	Tell el-Farkha feature 200 stub 4 foto 06.jpg	15	0.527
TeF 192/201	Tell el-Farkha feature 200 stub 4 foto 06.jpg	16	0.682
TeF 192/201	Tell el-Farkha feature 200 stub 4 foto 06.jpg	17	0.754
TeF 192/201	Tell el-Farkha feature 200 stub 4 foto 06.jpg	18	0.356
TeF 192/201	Tell el-Farkha feature 200 stub 4 foto 06.jpg	19	0.935
TeF 192/201	Tell el-Farkha feature 200 stub 4 foto 06.jpg	20	0.661
TeF 192/201	Tell el-Farkha feature 200 stub 4 foto 09.jpg	1	1.014
TeF 192/201	Tell el-Farkha feature 200 stub 4 foto 09.jpg	2	0.745
TeF 192/201	Tell el-Farkha feature 200 stub 4 foto 09.jpg	3	0.913
TeF 192/201	Tell el-Farkha feature 200 stub 4 foto 09.jpg	4	0.727
TeF 192/201	Tell el-Farkha feature 200 stub 4 foto 09.jpg	5	0.868
TeF 192/201	Tell el-Farkha feature 200 stub 4 foto 09.jpg	6	0.514
TeF 192/201	Tell el-Farkha feature 200 stub 4 foto 09.jpg	7	0.618
TeF 192/201	Tell el-Farkha feature 200 stub 4 foto 09.jpg	8	0.505
TeF 192/201	Tell el-Farkha feature 200 stub 4 foto 09.jpg	9	0.38
TeF 192/201	Tell el-Farkha feature 200 stub 4 foto 09.jpg	10	0.343
TeF 192/201	Tell el-Farkha feature 200 stub 4 foto 09.jpg	11	0.634
TeF 192/201	Tell el-Farkha feature 200 stub 4 foto 09.jpg	12	0.78
TeF 192/201	Tell el-Farkha feature 200 stub 4 foto 09.jpg	13	0.726
TeF 192/201	Tell el-Farkha feature 200 stub 4 foto 09.jpg	14	0.724
TeF 192/201	Tell el-Farkha feature 200 stub 4 foto 09.jpg	15	1.011
TeF 192/201	Tell el-Farkha feature 200 stub 4 foto 09.jpg	16	0.897
TeF 192/201	Tell el-Farkha feature 200 stub 4 foto 09.jpg	17	0.571
TeF 192/201	Tell el-Farkha feature 200 stub 4 foto 09.jpg	18	1.109
TeF 192/201	Tell el-Farkha feature 200 stub 4 foto 09.jpg	19	0.38
TeF 192/201	Tell el-Farkha feature 200 stub 4 foto 09.jpg	20	0.425
TeF 192/201	Tell el-Farkha feature 200 stub 4 foto 09.jpg	21	0.767
TeF 192/201	Tell el-Farkha feature 200 stub 4 foto 09.jpg	22	0.578
TeF 192/201	Tell el-Farkha feature 200 stub 4 foto 09.jpg	23	0.392
TeF 192/201	Tell el-Farkha feature 200 stub 4 foto 09.jpg	24	0.724
TeF 192/201	Tell el-Farkha feature 200 stub 4 foto 09.jpg	25	0.609
TeF 192/201	Tell el-Farkha feature 200 stub 4 foto 09.jpg	26	1.024
TeF 192/201	Tell el-Farkha feature 200 stub 4 foto 09.jpg	27	0.97
TeF 192/201	Tell el-Farkha feature 200 stub 4 foto 09.jpg	28	0.571
TeF 192/201	Tell el-Farkha feature 200 stub 4 foto 09.jpg	29	0.609
TeF 192/201	Tell el-Farkha feature 200 stub 4 foto 09.jpg	30	0.609
TeF 192/201	Tell el-Farkha feature 200 stub 4 foto 09.jpg	31	0.666
TeF 192/201	Tell el-Farkha feature 200 stub 4 foto 09.jpg	32	0.476
TeF 192/201	Tell el-Farkha feature 200 stub 4 foto 09.jpg	33	0.571
TeF 192/201	Tell el-Farkha feature 200 stub 4 foto 09.jpg	34	0.38
TeF 192/201	Tell el-Farkha feature 200 stub 4 foto 12.jpg	1	0.929
TeF 192/201	Tell el-Farkha feature 200 stub 4 foto 12.jpg	2	0.637
TeF 192/201	Tell el-Farkha feature 200 stub 4 foto 12.jpg	3	0.712
TeF 192/201	Tell el-Farkha feature 200 stub 4 foto 12.jpg	4	0.657
TeF 192/201	Tell el-Farkha feature 200 stub 4 foto 12.jpg	5	0.929
TeF 192/201	Tell el-Farkha feature 200 stub 4 foto 12.jpg	6	0.783
TeF 192/201	Tell el-Farkha feature 200 stub 4 foto 12.jpg	7	0.613
TeF 192/201	Tell el-Farkha feature 200 stub 4 foto 12.jpg	8	0.57
TeF 192/201	Tell el-Farkha feature 200 stub 4 foto 12.jpg	9	1.468
TeF 192/201	Tell el-Farkha feature 200 stub 4 foto 12.jpg	10	0.641
TeF 192/201	Tell el-Farkha feature 200 stub 4 foto 12.jpg	11	0.542
TeF 192/201	Tell el-Farkha feature 200 stub 4 foto 12.jpg	12	0.858
TeF 192/201	Tell el-Farkha feature 200 stub 4 foto 12.jpg	13	0.519
TeF 192/201	Tell el-Farkha feature 200 stub 4 foto 12.jpg	14	0.907
TeF 192/201	Tell el-Farkha feature 200 stub 4 foto 12.jpg	15	0.415
TeF 192/201	Tell el-Farkha feature 200 stub 4 foto 12.jpg	16	0.831
TeF 192/201	Tell el-Farkha feature 200 stub 4 foto 12.jpg	17	0.956
TeF 192/201	Tell el-Farkha feature 200 stub 4 foto 12.jpg	18	0.676
TeF 192/201	Tell el-Farkha feature 200 stub 4 foto 12.jpg	19	0.787
TeF 192/201	Tell el-Farkha feature 200 stub 4 foto 12.jpg	20	0.556
TeF 192/201	Tell el-Farkha feature 200 stub 4 foto 12.jpg	21	0.57
TeF 192/201	Tell el-Farkha feature 200 stub 4 foto 12.jpg	22	0.415
TeF 192/201	Tell el-Farkha feature 200 stub 4 foto 12.jpg	23	0.726
TeF 192/201	Tell el-Farkha feature 200 stub 4 foto 12.jpg	24	0.937
TeF 192/201	Tell el-Farkha feature 200 stub 4 foto 12.jpg	25	0.701
TeF 192/201	Tell el-Farkha feature 200 stub 4 foto 12.jpg	26	0.783
Ho 45/43-28	HO8745A_2.jpg	1	0.983
Ho 45/43-28	HO8745A_2.jpg	2	1.122
Ho 45/43-28	HO8745A_2.jpg	3	0.659
Ho 45/43-28	HO8745A_2.jpg	4	0.659
Ho 45/43-28	HO8745A_2.jpg	5	0.37
Ho 45/43-28	HO8745A_2.jpg	6	0.543
Ho 45/43-28	HO8745A_2.jpg	7	0.353
Ho 45/43-28	HO8745A_2.jpg	8	0.217
Ho 45/43-28	HO8745A_2.jpg	9	0.313
Ho 45/43-28	HO8745A_2.jpg	10	0.453
Ho 45/43-28	HO8745A_2.jpg	11	0.494
Ho 45/43-28	HO8745A_2.jpg	12	0.49
Ho 45/43-28	HO8745A_2.jpg	13	0.4
Ho 45/43-28	HO8745A_2.jpg	14	0.507
Ho 45/43-28	HO8745A_2.jpg	15	0.715
Ho 45/43-28	HO8745A_2.jpg	16	0.477
Ho 45/43-28	HO8745A_2.jpg	17	0.524
Ho 45/43-28	HO8745A_2.jpg	18	0.6
Ho 45/43-28	HO8745A_2.jpg	19	0.343
Ho 45/43-28	HO8745A_2.jpg	20	0.379
Ho 45/43-28	HO8745A_2.jpg	21	0.311
Ho 45/43-28	HO8745A_2.jpg	22	0.359
Ho 45/43-28	HO8745A_2.jpg	23	0.383
Ho 45/43-28	HO8745A_2.jpg	24	0.457
Ho 45/43-28	HO8745A_2.jpg	25	0.461
Ho 45/43-28	HO8745A_2.jpg	26	0.494
Ho 45/43-28	HO8745A_2.jpg	27	0.768
Ho 45/43-28	HO8745A_2.jpg	28	0.434
Ho 45/43-28	HO8745A_2.jpg	29	0.522
Ho 45/43-28	HO8745A_2.jpg	30	0.446
Ho 45/43-28	HO8745A_2.jpg	31	0.529
Ho 45/43-28	HO8745A_2.jpg	32	0.49
Ho 45/43-28	HO8745A_2.jpg	33	0.436
Ho 45/43-28	HO8745A_2.jpg	34	0.581
Ho 45/43-28	HO8745A_2.jpg	35	0.37
Ho 45/43-28	HO8745A_2.jpg	36	0.37
Ho 45/43-28	HO8745A_2.jpg	37	0.578
Ho 45/43-28	HO8745A_2.jpg	38	0.529
Ho 45/43-28	HO8745A_2.jpg	39	0.485
Ho 45/43-28	HO8745A_2.jpg	40	0.388
Ho 45/43-28	HO8745A_2.jpg	41	0.453
Ho 45/43-28	HO8745A_2.jpg	42	0.479
Ho 45/43-28	HO8745A_2.jpg	43	0.461
Ho 45/43-28	HO8745A_2.jpg	44	0.411
Ho 45/43-28	HO8745A_2.jpg	45	0.357
Ho 45/43-28	HO8745A_2.jpg	46	0.467
Ho 45/43-28	HO8745A_2.jpg	47	0.529
Ho 45/43-28	HO8745A_2.jpg	48	0.363
Ho 45/43-28	HO8745A_2.jpg	49	0.614
Ho 45/43-28	HO8745A_2.jpg	50	0.925
Ho 45/43-28	HO8745A_2.jpg	51	0.646
Ho 45/43-28	HO8745A_2.jpg	52	0.37
Ho 45/43-28	HO8745A_2.jpg	53	0.569
Ho 45/43-28	HO8745A_2.jpg	54	0.948
Ho 45/43-28	HO8745A_2.jpg	55	0.778
Ho 45/43-28	HO8745A_2.jpg	56	0.548
Ho 45/43-28	HO8745A_2.jpg	57	0.578
Ho 45/43-28	HO8745A_2.jpg	58	0.654
Ho 45/43-28	HO8745A_2.jpg	59	0.817
Ho 45/43-28	HO8745A_2.jpg	60	0.477
Ho 45/43-28	HO8745A_2.jpg	61	0.654
Ho 45/43-28	HO8745A_2.jpg	62	0.778
Ho 45/43-28	HO8745A_2.jpg	63	0.578
Ho 45/43-28	HO8745A_2.jpg	64	0.494
Ho 45/43-28	HO8745A_2.jpg	65	0.751
Ho 45/43-28	HO8745A_2.jpg	66	0.506
Ho 45/43-28	HO8745A_2.jpg	67	0.26
Ho 45/43-28	HO8745A_2.jpg	68	0.894
Ho 45/43-28	HO8745A_2.jpg	69	0.442
Ho 45/43-28	HO8745A_2.jpg	70	0.572
Ho 45/43-28	HO8745A_2.jpg	71	0.646
Ho 45/43-28	HO8745A_2.jpg	72	0.696
Ho 45/43-28	HO8745A_2.jpg	73	0.595
Ho 45/43-28	HO8745A_2.jpg	74	0.494
Ho 45/43-28	HO8745A_2.jpg	75	0.674
Ho 45/43-28	HO8745A_2.jpg	76	0.545
Ho 45/43-28	HO8745A_2.jpg	77	0.674
Ho 45/43-28	HO8745A_2.jpg	78	0.659
Ho 45/43-28	HO8745A_2.jpg	79	0.646
Ho 45/43-28	HO8745A_2.jpg	80	0.751
Ho 45/43-28	HO8745A_2.jpg	81	0.548
Ho 45/43-28	HO8745A_2.jpg	82	0.859
Ho 45/43-28	HO8745A_2.jpg	83	0.724
Ho 45/43-28	HO8745A_2.jpg	84	0.589
Ho 45/43-28	HO8745A_2.jpg	85	0.903
Ho 45/43-28	HO8745A_2.jpg	86	0.778
Ho 45/43-28	HO8745A_2.jpg	87	0.625
Ho 45/43-28	HO8745A_2.jpg	88	0.409
Si10 538/127-1054	SL10_1054_A_10.jpg	1	0.812
Si10 538/127-1054	SL10_1054_A_10.jpg	2	0.606
Si10 538/127-1054	SL10_1054_A_10.jpg	3	0.52
Si10 538/127-1054	SL10_1054_A_10.jpg	4	0.792
Si10 538/127-1054	SL10_1054_A_10.jpg	5	0.75
Si10 538/127-1054	SL10_1054_A_10.jpg	6	0.75
Si10 538/127-1054	SL10_1054_A_10.jpg	7	0.588
Si10 538/127-1054	SL10_1054_A_10.jpg	8	0.895
Si10 538/127-1054	SL10_1054_A_10.jpg	9	0.735
Si10 538/127-1054	SL10_1054_A_10.jpg	10	0.757
Si10 538/127-1054	SL10_1054_A_10.jpg	11	0.375
Si10 538/127-1054	SL10_1054_A_10.jpg	12	0.75
Si10 538/127-1054	SL10_1054_A_10.jpg	13	0.633
Si10 538/127-1054	SL10_1054_A_10.jpg	14	0.606
Si10 538/127-1054	SL10_1054_A_10.jpg	15	0.588
Si10 538/127-1054	SL10_1054_A_10.jpg	16	0.624
Si10 538/127-1054	SL10_1054_A_10.jpg	17	0.895
Si10 538/127-1054	SL10_1054_A_10.jpg	18	0.832
Si10 538/127-1054	SL10_1054_A_10.jpg	19	0.757
Si10 538/127-1054	SL10_1054_A_10.jpg	20	0.936
Si10 538/127-1054	SL10_1054_A_10.jpg	21	1.04
Si10 538/127-1054	SL10_1054_A_10.jpg	22	1.163
Si10 538/127-1054	SL10_1054_A_10.jpg	23	0.832
Si10 538/127-1054	SL10_1054_A_10.jpg	24	0.959
Si10 538/127-1054	SL10_1054_A_10.jpg	25	1.177
Si10 538/127-1054	SL10_1054_A_10.jpg	26	0.735
Si10 538/127-1054	SL10_1054_A_07.jpg	1	0.529
Si10 538/127-1054	SL10_1054_A_07.jpg	2	0.225
Si10 538/127-1054	SL10_1054_A_07.jpg	3	0.352
Si10 538/127-1054	SL10_1054_A_07.jpg	4	0.484
Si10 538/127-1054	SL10_1054_A_07.jpg	5	0.605
Si10 538/127-1054	SL10_1054_A_07.jpg	6	0.883
Si10 538/127-1054	SL10_1054_A_07.jpg	7	0.342
Si10 538/127-1054	SL10_1054_A_07.jpg	8	0.883
Si10 538/127-1054	SL10_1054_A_07.jpg	9	0.342
Si10 538/127-1054	SL10_1054_A_07.jpg	10	0.883
Si10 538/127-1054	SL10_1054_A_07.jpg	11	0.474
Si10 538/127-1054	SL10_1054_A_07.jpg	12	0.595
Si10 538/127-1054	SL10_1054_A_07.jpg	13	0.725
Si10 538/127-1054	SL10_1054_A_07.jpg	14	0.617
Si10 538/127-1054	SL10_1054_A_07.jpg	15	1.261
Si10 538/127-1054	SL10_1054_A_08.jpg	1	0.56
Si10 538/127-1054	SL10_1054_A_08.jpg	2	0.922
Si10 538/127-1054	SL10_1054_A_08.jpg	3	1.229
Si10 538/127-1054	SL10_1054_A_08.jpg	4	0.671
Si10 538/127-1054	SL10_1054_A_08.jpg	5	0.547
Si10 538/127-1054	SL10_1054_A_08.jpg	6	0.968
Si10 538/127-1054	SL10_1054_A_08.jpg	7	0.614
Si10 538/127-1054	SL10_1054_A_08.jpg	8	1.092
Si10 538/127-1054	SL10_1054_A_08.jpg	9	1.029
Si10 538/127-1054	SL10_1054_A_08.jpg	10	0.53
Si10 538/127-1054	SL10_1054_A_04.jpg	1	0.419
Si10 538/127-1054	SL10_1054_A_04.jpg	2	0.419
Si10 538/127-1054	SL10_1054_A_04.jpg	3	0.395
Si10 538/127-1054	SL10_1054_A_04.jpg	4	0.156
Si10 538/127-1054	SL10_1054_A_04.jpg	5	0.493
Si10 538/127-1054	SL10_1054_A_04.jpg	6	0.406
Si10 538/127-1054	SL10_1054_A_04.jpg	7	0.467
Si10 538/127-1054	SL10_1054_A_04.jpg	8	0.479
Si10 538/127-1054	SL10_1054_A_04.jpg	9	0.332
Si10 538/127-1054	SL10_1054_A_04.jpg	10	0.447
Si10 538/127-1054	SL10_1054_A_04.jpg	11	0.493
Si10 538/127-1054	SL10_1054_A_04.jpg	12	0.378
Si10 538/127-1054	SL10_1054_A_04.jpg	13	0.374
Si10 538/127-1054	SL10_1054_A_04.jpg	14	0.419
Si10 538/127-1054	SL10_1054_A_04.jpg	15	0.47
Si10 538/127-1054	SL10_1054_A_04.jpg	16	0.519
Si10 538/127-1054	SL10_1054_A_04.jpg	17	0.559
Si10 538/127-1054	SL10_1054_A_04.jpg	18	0.363
Si10 538/127-1054	SL10_1054_A_04.jpg	19	0.406
Si10 538/127-1054	SL10_1054_A_04.jpg	20	0.479
Si10 538/127-1054	SL10_1054_A_04.jpg	21	0.571
Si10 538/127-1054	SL10_1054_A_04.jpg	22	0.511
Si10 538/127-1054	SL10_1054_A_04.jpg	23	0.374
Si10 538/127-1054	SL10_1054_A_04.jpg	24	0.467
Si10 538/127-1054	SL10_1054_A_04.jpg	25	0.239
Si10 538/127-1054	SL10_1054_A_04.jpg	26	0.296
Si10 538/127-1054	SL10_1054_A_04.jpg	27	0.362
Si10 538/127-1054	SL10_1054_A_04.jpg	28	0.432
Si10 538/127-1054	SL10_1054_A_04.jpg	29	0.416
Si10 538/127-1054	SL10_1054_A_04.jpg	30	0.303
Si10 538/127-1054	SL10_1054_A_04.jpg	31	0.634
Si10 538/127-1054	SL10_1054_A_04.jpg	32	0.511
Si10 538/127-1054	SL10_1054_A_04.jpg	33	0.651
Si10 538/127-1054	SL10_1054_A_04.jpg	34	0.734
Si10 538/127-1054	SL10_1054_A_04.jpg	35	0.727
Si10 538/127-1054	SL10_1054_A_04.jpg	36	0.845
Si10 538/127-1054	SL10_1054_A_04.jpg	37	0.811
Si10 538/127-1054	SL10_1054_A_04.jpg	38	0.743
Si10 538/127-1054	SL10_1054_A_04.jpg	39	0.888
Si10 538/127-1054	SL10_1054_A_04.jpg	40	0.479
Si10 538/127-1054	SL10_1054_A_04.jpg	41	0.328
Si10 538/127-1054	SL10_1054_A_04.jpg	42	0.571
Si10 538/127-1054	SL10_1054_A_04.jpg	43	0.592
Si10 538/127-1054	SL10_1054_A_04.jpg	44	0.464
Si10 538/127-1054	SL10_1054_A_04.jpg	45	0.389
Si10 538/127-1054	SL10_1054_A_04.jpg	46	0.467
Si10 538/127-1054	SL10_1054_A_04.jpg	47	0.735
Si10 538/127-1054	SL10_1054_A_04.jpg	48	0.562
Si10 538/127-1054	SL10_1054_A_04.jpg	49	0.419
Si10 538/127-1054	SL10_1054_A_04.jpg	50	0.628
Si10 538/127-1054	SL10_1054_A_04.jpg	51	0.791
Si10 538/127-1054	SL10_1054_A_04.jpg	52	0.697
Si10 538/127-1054	SL10_1054_A_04.jpg	53	0.632
Si10 538/127-1054	SL10_1054_A_04.jpg	54	0.887
Si10 538/127-1054	SL10_1054_A_04.jpg	55	0.632
Si10 538/127-1054	SL10_1054_A_04.jpg	56	0.49
Si10 538/127-1054	SL10_1054_A_04.jpg	57	0.542
Si10 538/127-1054	SL10_1054_A_04.jpg	58	0.363
Si10 538/127-1054	SL10_1054_A_04.jpg	59	0.479
Si10 538/127-1054	SL10_1054_A_04.jpg	60	0.49
Si10 538/127-1054	SL10_1054_A_04.jpg	61	0.419
Si10 538/127-1054	SL10_1054_A_04.jpg	62	0.842
Si10 538/127-1054	SL10_1054_A_04.jpg	63	0.67
Si10 538/127-1054	SL10_1054_A_04.jpg	64	0.957
Si10 538/127-1054	SL10_1054_A_04.jpg	65	0.957
Si10 538/127-1054	SL10_1054_A_04.jpg	66	0.94
Si10 538/127-1054	SL10_1054_A_04.jpg	67	1.038
Si10 538/127-1054	SL10_1054_A_04.jpg	68	0.727
Si10 538/127-1054	SL10_1054_A_04.jpg	69	0.957
Si10 538/127-1054	SL10_1054_A_04.jpg	70	0.929
Si10 538/127-1054	SL10_1054_A_04.jpg	71	0.893
Si10 538/127-1054	SL10_1054_A_04.jpg	72	1.069
Si10 538/128-1030	SL10_1030_A_03.jpg	1	4.241
Si10 538/128-1030	SL10_1030_A_03.jpg	2	3.087
Si10 538/128-1030	SL10_1030_A_03.jpg	3	2.942
Si10 538/128-1030	SL10_1030_A_03.jpg	4	3.43
Si10 538/128-1030	SL10_1030_A_03.jpg	5	3.118
Si10 538/128-1030	SL10_1030_A_03.jpg	6	3.555
Si10 538/128-1030	SL10_1030_A_03.jpg	7	2.514
Si10 538/128-1030	SL10_1030_A_03.jpg	8	1.997
Si10 538/128-1030	SL10_1030_A_03.jpg	9	2.435
Si10 538/128-1030	SL10_1030_A_03.jpg	10	3.755
Si10 538/128-1030	SL10_1030_A_03.jpg	11	2.375
Si10 538/128-1030	SL10_1030_A_03.jpg	12	2.646
Si10 538/128-1030	SL10_1030_A_03.jpg	13	2.682
Si10 538/128-1030	SL10_1030_A_03.jpg	14	2.571
Si10 538/128-1030	SL10_1030_A_03.jpg	15	2.958
Si10 538/128-1030	SL10_1030_A_03.jpg	16	1.559
Si10 538/128-1030	SL10_1030_A_03.jpg	17	2.789
Si10 538/128-1030	SL10_1030_A_03.jpg	18	2.942
Si10 538/128-1030	SL10_1030_A_03.jpg	19	2.682
Si10 538/128-1030	SL10_1030_A_03.jpg	20	2.664
Si10 538/128-1030	SL10_1030_A_03.jpg	21	3.555
Si10 538/128-1030	SL10_1030_A_03.jpg	22	2.183
Si10 538/128-1030	SL10_1030_A_03.jpg	23	2.183
Si10 538/128-1030	SL10_1030_A_03.jpg	24	1.559
Si10 538/128-1030	SL10_1030_A_03.jpg	25	3.373
Si10 538/128-1030	SL10_1030_A_03.jpg	26	1.679
Si10 538/128-1030	SL10_1030_A_03.jpg	27	2.183
Si10 538/128-1030	SL10_1030_A_03.jpg	28	1.818
Si10 538/128-1030	SL10_1030_A_03.jpg	29	3.359
Si10 538/128-1030	SL10_1030_A_03.jpg	30	2.375
Si10 538/128-1030	SL10_1030_A_03.jpg	31	1.395
Si10 538/128-1030	SL10_1030_A_03.jpg	32	3.768
Si10 538/128-1030	SL10_1030_A_03.jpg	33	2.183
Si10 538/128-1030	SL10_1030_A_03.jpg	34	1.559
Si10 538/128-1030	SL10_1030_A_03.jpg	35	1.59
Si10 538/128-1030	SL10_1030_A_03.jpg	36	1.395
Si10 538/128-1030	SL10_1030_A_03.jpg	37	1.286
Si10 538/128-1030	SL10_1030_A_03.jpg	38	2.958
Si10 538/128-1030	SL10_1030_A_03.jpg	39	1.818
Si10 538/128-1030	SL10_1030_A_03.jpg	40	1.997
Si10 538/128-1030	SL10_1030_A_03.jpg	41	1.972
Si10 538/128-1030	SL10_1030_A_03.jpg	42	2.435
Si10 538/128-1030	SL10_1030_A_03.jpg	43	2.183
Si10 538/128-1030	SL10_1030_A_03.jpg	44	3.087
Si10 538/128-1030	SL10_1030_A_03.jpg	45	1.395
Si10 538/128-1030	SL10_1030_A_03.jpg	46	1.247
Si10 538/128-1030	SL10_1030_A_03.jpg	47	2.249
Si10 538/128-1030	SL10_1030_A_03.jpg	48	0.882
Si10 538/128-1030	SL10_1030_A_03.jpg	49	1.286
Si10 538/128-1030	SL10_1030_A_03.jpg	50	0.935
Si10 538/128-1030	SL10_1030_A_03.jpg	51	1.897
Si10 538/128-1030	SL10_1030_A_03.jpg	52	1.124
Si10 538/128-1030	SL10_1030_A_03.jpg	53	2.27
Si10 538/128-1030	SL10_1030_A_03.jpg	54	1.559
Si10 538/128-1030	SL10_1030_A_03.jpg	55	2.249
Si10 538/128-1030	SL10_1030_A_03.jpg	56	1.395
Si10 538/128-1030	SL10_1030_A_03.jpg	57	2.249
Si10 538/128-1030	SL10_1030_A_03.jpg	58	1.818
Si10 538/128-1030	SL10_1030_A_03.jpg	59	1.624
Si10 538/128-1030	SL10_1030_A_03.jpg	60	1.395
Si10 538/128-1030	SL10_1030_A_03.jpg	61	1.395
Si10 538/128-1030	SL10_1030_A_03.jpg	62	1.499
Si10 538/128-1030	SL10_1030_A_03.jpg	63	1.788
Si10 538/128-1030	SL10_1030_A_03.jpg	64	1.315
Si10 538/128-1030	SL10_1030_A_03.jpg	65	2.21
Si10 538/128-1030	SL10_1030_A_03.jpg	66	2.711
Si10 538/128-1030	SL10_1030_A_03.jpg	67	1.714
ZHOPE 12162.1A	AOV_85 45.jpg	1	0.494
ZHOPE 12162.1A	AOV_85 45.jpg	2	0.372
ZHOPE 12162.1A	AOV_85 45.jpg	3	0.521
ZHOPE 12162.1A	AOV_85 45.jpg	4	0.756
ZHOPE 12162.1A	AOV_85 45.jpg	5	0.548
ZHOPE 12162.1A	AOV_85 45.jpg	6	0.372
ZHOPE 12162.1A	AOV_85 45.jpg	7	0.717
ZHOPE 12162.1A	AOV_85 45.jpg	8	0.476
ZHOPE 12162.1A	AOV_85 45.jpg	9	0.312
ZHOPE 12162.1A	AOV_85 45.jpg	10	0.516
ZHOPE 12162.1A	AOV_85 45.jpg	11	0.577
ZHOPE 12162.1A	AOV_85 45.jpg	12	0.603
ZHOPE 12162.1A	AOV_85 45.jpg	13	0.493
ZHOPE 12162.1A	AOV_85 45.jpg	14	0.532
ZHOPE 12162.1A	AOV_85 45.jpg	15	0.462
ZHOPE 12162.1A	AOV_85 45.jpg	16	0.645
ZHOPE 12162.1A	AOV_85 45.jpg	17	0.75
ZHOPE 12162.1A	AOV_85 45.jpg	18	0.404
ZHOPE 12162.1A	AOV_85 45.jpg	19	0.387
ZHOPE 12162.1A	AOV_85 45.jpg	20	0.294
ZHOPE 12162.1A	AOV_85 45.jpg	21	0.532
ZHOPE 12162.1A	AOV_85 45.jpg	22	0.568
ZHOPE 12162.1A	AOV_85 45.jpg	23	0.451
ZHOPE 12162.1A	AOV_85 45.jpg	24	0.863
ZHOPE 12162.1A	AOV_85 45.jpg	25	0.644
ZHOPE 12162.1A	AOV_85 45.jpg	26	0.387
ZHOPE 12162.1A	AOV_85 45.jpg	27	0.306
ZHOPE 12162.1A	AOV_85 45.jpg	28	0.527
ZHOPE 12162.1A	AOV_85 45.jpg	29	0.446
ZHOPE 12162.1A	AOV_85 45.jpg	30	0.606
ZHOPE 12162.1A	AOV_85 45.jpg	31	0.433
ZHOPE 12162.1A	AOV_85 53.jpg	1	0.337
ZHOPE 12162.1A	AOV_85 53.jpg	2	0.594
ZHOPE 12162.1A	AOV_85 53.jpg	3	0.84
ZHOPE 12162.1A	AOV_85 53.jpg	4	0.673
ZHOPE 12162.1A	AOV_85 53.jpg	5	0.44
ZHOPE 12162.1A	AOV_85 53.jpg	6	0.589
ZHOPE 12162.1A	AOV_85 53.jpg	7	0.826
ZHOPE 12162.1A	AOV_85 53.jpg	8	0.532
ZHOPE 12162.1A	AOV_85 53.jpg	9	0.75
ZHOPE 12162.1A	AOV_85 53.jpg	10	0.624
ZHOPE 12162.1A	AOV_85 53.jpg	11	0.697
ZHOPE 12162.1A	AOV_85 51.jpg	1	0.541
ZHOPE 12162.1A	AOV_85 51.jpg	2	0.325
ZHOPE 12162.1A	AOV_85 51.jpg	3	0.484
ZHOPE 12162.1A	AOV_85 51.jpg	4	0.242
ZHOPE 12162.1A	AOV_85 51.jpg	5	0.583
ZHOPE 12162.1A	AOV_85 51.jpg	6	0.39
ZHOPE 12162.1A	AOV_85 51.jpg	7	0.631
ZHOPE 12162.1A	AOV_85 51.jpg	8	0.325
ZHOPE 12162.1A	AOV_85 51.jpg	9	0.325
ZHOPE 12162.1A	AOV_85 51.jpg	10	0.541
ZHOPE 12162.1A	AOV_85 51.jpg	11	0.216
ZHOPE 12162.1A	AOV_85 51.jpg	12	0.541
ZHOPE 12162.1A	AOV_85 51.jpg	13	0.108
ZHOPE 12162.1A	AOV_85 51.jpg	14	0.583
ZHOPE 12162.1A	AOV_85 51.jpg	15	0.39
ZHOPE 12162.1A	AOV_85 51.jpg	16	0.216
ZHOPE 12162.1A	AOV_85 51.jpg	17	0.108
ZHOPE 12162.1A	AOV_85 51.jpg	18	0.325
ZHOPE 12162.1A	AOV_85 51.jpg	19	0.726
ZHOPE 12162.1A	AOV_85 51.jpg	20	0.564
ZHOPE 12162.1A	AOV_85 51.jpg	21	0.408
ZHOPE 12162.1A	AOV_85 51.jpg	22	0.306
ZHOPE 12162.1A	AOV_85 51.jpg	23	0.462
ZHOPE 12162.1A	AOV_85 51.jpg	24	0.564
ZHOPE 12162.1A	AOV_85 51.jpg	25	0.297
ZHOPE 12162.1A	AOV_85 51.jpg	26	0.51
ZHOPE 12162.1A	AOV_85 51.jpg	27	0.361
ZHOPE 12162.1A	AOV_85 51.jpg	28	0.297
ZHOPE 12162.1A	AOV_85 51.jpg	29	0.408
ZHOPE 12162.1A	AOV_85 51.jpg	30	0.459
ZHOPE 12162.1A	AOV_85 51.jpg	31	0.541
ZHOPE 12162.1A	AOV_85 51.jpg	32	0.433
ZHOPE 6949.1	ZHOPE 2010.012.6949.1.jpg	1	1.901
ZHOPE 6949.1	ZHOPE 2010.012.6949.1.jpg	2	2.673
ZHOPE 6949.1	ZHOPE 2010.012.6949.1.jpg	3	2.791
ZHOPE 6949.1	ZHOPE 2010.012.6949.1.jpg	4	1.724
ZHOPE 6949.1	ZHOPE 2010.012.6949.1.jpg	5	2.004
ZHOPE 6949.1	ZHOPE 2010.012.6949.1.jpg	6	2.063
ZHOPE 6949.1	ZHOPE 2010.012.6949.1.jpg	7	2.421
ZHOPE 6949.1	ZHOPE 2010.012.6949.1.jpg	8	2.004
ZHOPE 6949.1	ZHOPE 2010.012.6949.1.jpg	9	2.535
ZHOPE 6949.1	ZHOPE 2010.012.6949.1.jpg	10	2.285
ZHOPE 6949.1	ZHOPE 2010.012.6949.1.jpg	11	2.337
ZHOPE 6949.1	ZHOPE 2010.012.6949.1.jpg	12	1.202
ZHOPE 6949.1	ZHOPE 2010.012.6949.1.jpg	13	1.417
ZHOPE 6949.1	ZHOPE 2010.012.6949.1.jpg	14	1.7
ZHOPE 6949.1	ZHOPE 2010.012.6949.1.jpg	15	1.815
ZHOPE 6949.1	ZHOPE 2010.012.6949.1.jpg	16	1.022
ZHOPE 6949.1	ZHOPE 2010.012.6949.1.jpg	17	1.526
ZHOPE 6949.1	ZHOPE 2010.012.6949.1.jpg	18	1.134
ZHOPE 6949.1	ZHOPE 2010.012.6949.1.jpg	19	1.022
ZHOPE 6949.1	ZHOPE 2010.012.6949.1.jpg	20	1.134
ZHOPE 6949.1	ZHOPE 2010.012.6949.1.jpg	21	1.792
ZHOPE 6949.1	ZHOPE 2010.012.6949.1.jpg	22	1.445
ZHOPE 6949.1	ZHOPE 2010.012.6949.1.jpg	23	2.285
ZHOPE 6949.1	ZHOPE 2010.012.6949.1.jpg	24	2.213
ZHOPE 6949.1	ZHOPE 2010.012.6949.1.jpg	25	2.688
ZHOPE 6949.1	ZHOPE 2010.012.6949.1.jpg	26	2.213
ZHOPE 6949.1	ZHOPE 2010.012.6949.1.jpg	27	2.004
ZHOPE 6949.1	ZHOPE 2010.012.6949.1.jpg	28	1.7
ZHOPE 6949.1	ZHOPE 2010.012.6949.1.jpg	29	1.815
ZHOPE 6949.1	ZHOPE 2010.012.6949.1.jpg	30	2.063
ZHOPE 6949.1	ZHOPE 2010.012.6949.1.jpg	31	1.526
ZHOPE 6949.1	ZHOPE 2010.012.6949.1.jpg	32	1.792
ZHOPE 6949.1	ZHOPE 2010.012.6949.1.jpg	33	1.267
ZHOPE 6949.1	ZHOPE 2010.012.6949.1.jpg	34	1.134
ZHOPE 6949.1	ZHOPE 2010.012.6949.1.jpg	35	2.213
ZHOPE 6949.1	ZHOPE 2010.012.6949.1.jpg	36	1.792
ZHOPE 6949.1	ZHOPE 2010.012.6949.1.jpg	37	1.815
ZHOPE 6949.1	ZHOPE 2010.012.6949.1.jpg	38	2.004
ZHOPE 6949.1	ZHOPE 2010.012.6949.1.jpg	39	1.984
ZHOPE 6949.1	ZHOPE 2010.012.6949.1.jpg	40	1.724
ZHOPE 6949.1	ZHOPE 2010.012.6949.1.jpg	41	1.417
ZHOPE 6949.1	ZHOPE 2010.012.6949.1.jpg	42	1.792
ZHOPE 6949.1	ZHOPE 2010.012.6949.1.jpg	43	2.673
ZHOPE 6949.1	ZHOPE 2010.012.6949.1.jpg	44	2.613
ZHOPE 6949.1	ZHOPE 2010.012.6949.1.jpg	45	1.7
ZHOPE 6949.1	ZHOPE 2010.012.6949.1.jpg	46	1.168
ZHOPE 6949.1	ZHOPE 2010.012.6949.1.jpg	47	2.213
ZHOPE 6949.1	ZHOPE 2010.012.6949.1.jpg	48	2.043
ZHOPE 6949.1	ZHOPE 2010.012.6949.1.jpg	49	2.285
ZHOPE 6949.1	ZHOPE 2010.012.6949.1.jpg	50	1.724
ZHOPE 6949.1	ZHOPE 2010.012.6949.1.jpg	51	1.134
ZHOPE 6949.1	ZHOPE 2010.012.6949.1.jpg	52	1.652
ZHOPE 6949.1	ZHOPE 2010.012.6949.1.jpg	53	1.901
ZHOPE 6949.1	ZHOPE 2010.012.6949.1.jpg	54	1.417
ZHOPE 6949.1	ZHOPE 2010.012.6949.1.jpg	55	2.337
ZHOPE 6949.1	ZHOPE 2010.012.6949.1.jpg	56	1.445
ZHOPE 6949.1	ZHOPE 2010.012.6949.1.jpg	57	1.603
ZHOPE 6949.1	ZHOPE 2010.012.6949.1.jpg	58	2.421
ZHOPE 6949.1	ZHOPE 2010.012.6949.1.jpg	59	1.022
ZHOPE 6949.1	ZHOPE 2010.012.6949.1.jpg	60	2.043
ZHOPE 6949.1	ZHOPE 2010.012.6949.1.jpg	61	1.901
ZHOPE 6949.1	ZHOPE 2010.012.6949.1.jpg	62	2.613
ZHOPE 6949.1	ZHOPE 2010.012.6949.1.jpg	63	3.012
ZHOPE 6949.1	ZHOPE 2010.012.6949.1.jpg	64	2.004
ZHOPE 6949.1	ZHOPE 2010.012.6949.1.jpg	65	1.7
ZHOPE 6949.1	ZHOPE 2010.012.6949.1.jpg	66	1.901
ZHOPE 6949.1	ZHOPE 2010.012.6949.1.jpg	67	1.815
ZHOPE 6949.1	ZHOPE 2010.012.6949.1.jpg	68	1.445
ZHOPE 6949.1	ZHOPE 2010.012.6949.1.jpg	69	2.285
ZHOPE 6949.1	ZHOPE 2010.012.6949.1.jpg	70	2.285
ZHOPE 6949.1	ZHOPE 2010.012.6949.1.jpg	71	2.613
ZHOPE 6949.1	ZHOPE 2010.012.6949.1.jpg	72	2.405
ZHOPE 6949.1	ZHOPE 2010.012.6949.1.jpg	73	0.896
ZHOPE 6949.1	ZHOPE 2010.012.6949.1.jpg	74	1.022
ZHOPE 6949.1	ZHOPE 2010.012.6949.1.jpg	75	2.213
ZHOPE 6949.1	ZHOPE 2010.012.6949.1.jpg	76	1.202
