# Supplementary material for: Mashes to Mashes, Crust to Crust. Presenting a novel microstructural marker for malting in the archaeological record
Source: PLoS One. 2020 May 7;15(5):e0231696. doi: 10.1371/journal.pone.0231696 (PMC7205394; doi:10.1371/journal.pone.0231696)
Supplement: S3 Table — (XLSX) [file pone.0231696.s007.xlsx]

## Sheet: descriptive statistics
	experimental malt 1d	experimental malt 2d	experimental malt 3d	experimental malt 4d	experimental malt 5d	Hierakonpolis HK 11C	Tell el-Farkha TeF 192/201	Hornstaad – Hörnle 1A Ho 45/43-28	Sipplingen – Osthafen Si10 538/127-1054	Sipplingen – Osthafen Si10 538/128-1030	Zürich – Parkhaus Opéra ZHOPE 12162.1A	Zürich – Parkhaus Opéra ZHOPE 6949.1
N	158	152	166	168	242	82	96	88	123	67	74	76
min	0.76	0.84	0.62	0.58	0.19	0.28	0.28	0.22	0.16	0.882	0.11	0.896
max	4.2	3.27	2.45	2.4	2.06	1	1.47	1.12	1.26	4.241	0.86	3.012
sum	306.78	254.18	237.99	236.56	253.65	48.07	63.09	49.2	78.55	149.041	36.13	142.094
mean	1.942	1.672	1.434	1.408	1.048	0.586	0.657	0.559	0.639	2.224	0.488	1.87
std. error	0.054	0.036	0.03	0.029	0.023	0.017	0.021	0.019	0.021	0.094	0.019	0.057
variance	0.454	0.201	0.149	0.141	0.127	0.023	0.042	0.03	0.056	0.597	0.026	0.249
stand. dev	0.674	0.448	0.386	0.376	0.356	0.152	0.205	0.174	0.236	0.773	0.162	0.499
median	1.795	1.62	1.36	1.415	1.04	0.58	0.635	0.53	0.61	2.183	0.49	1.858
25 prcntil	1.46	1.328	1.168	1.143	0.77	0.47	0.52	0.443	0.47	1.559	0.37	1.465
75 prcntil	2.31	1.968	1.673	1.645	1.3	0.678	0.778	0.658	0.81	2.711	0.583	2.267
skewness	0.946	0.659	0.645	0.235	0.179	0.432	0.826	0.776	0.484	0.468	0.082	-0.009
kurtosis	0.653	0.602	0.185	-0.053	-0.44	-0.061	1.429	0.572	-0.422	-0.4518	-0.076	-0.667
geom. mean	1.835	1.615	1.384	1.356	0.981	0.567	0.627	0.534	0.595	2.092	0.457	1.799
coeff. var	34.713	26.794	26.908	26.695	33.948	25.887	31.155	31.147	37.006	34.736	33.195	26.706
