# Supplementary material for: Mashes to Mashes, Crust to Crust. Presenting a novel microstructural marker for malting in the archaeological record
Source: PLoS One. 2020 May 7;15(5):e0231696. doi: 10.1371/journal.pone.0231696 (PMC7205394; doi:10.1371/journal.pone.0231696)
Supplement: S4 Table — (XLSX) [file pone.0231696.s008.xlsx]

## Sheet: normality tests
	experimental malt 1d	experimental malt 2d	experimental malt 3d	experimental malt 4d	experimental malt 5d	Hierakonpolis HK 11C	Tell el-Farkha TeF 192/201	Hornstaad – Hörnle 1A Ho 45/43-28	Sipplingen – Osthafen Si10 538/127-1054	Sipplingen – Osthafen Si10 538/128-1030	Zürich – Parkhaus Opéra ZHOPE 12162.1A	Zürich – Parkhaus Opéra ZHOPE 6949.1
N	158	152	166	168	242	82	96	88	123	67	74	76
Shapiro-Wilk W	0.9384	0.9705	0.9624	0.9851	0.992	0.977	0.957	0.960	0.969	0.967	0.989	0.9789
p(normal)	2.33e-06	0.002382	0.0001837	0.0699	0.2166	0.149	0.003	0.009	0.006	0.076	0.766	0.237
Anderson-Darling A	2.873	0.7159	2.084	0.5289	0.5734	0.523	0.769	1035	1326	0.660	0.234	0.415
p(normal)	2.97e-07	0.06054	2.55e-05	0.1746	0.1353	0.178	0.044	0.010	0.002	0.081	0.788	0.326
p(Monte Carlo)	0.0001	0.0599	0.0001	0.183	0.1383	0.174	0.042	0.010	0.002	0.081	0.790	0.336
Lilliefors L	0.1094	0.05956	0.1053	0.04814	0.04586	0.083	0.081	0.097	0.100	0.089	0.051	0.0699
p(normal)	0.0001	0.2016	0.0001	0.4364	0.2399	0.173	0.124	0.0377	0.003	0.208	0.914	0.4643
p(Monte Carlo)	0.0002	0.2075	0.0003	0.4531	0.2515	0.175	0.126	0.040	0.005	0.205	0.920	0.469
Jarque-Bera JB	25.45	12.66	11.46	1.572	3.36	2513	17270	9351	5749	3050	0.151	1956-01-01
p(normal)	2.97e-06	0.001785	0.003243	0.4557	0.1864	0.285	0.000	0.009	0.0564	0.218	0.928	0.459
p(Monte Carlo)	0.0017	0.0097	0.0113	0.402	0.1497	0.184	0.005	0.018	0.048	0.122	0.924	0.355
